# Supplementary material for: NFATc1 drives Orai3 transcription and proteolysis by harnessing epigenome differences in the MARCH8 promoter
Source: EMBO J. 2025 Sep 29;44(21):6137–67. doi: 10.1038/s44318-025-00572-4 (PMC12583688; doi:10.1038/s44318-025-00572-4)
Supplement: Supplementary file 3 — Source data Fig. 1 [file 44318_2025_572_MOESM3_ESM.zip]

Archive with 33 entries (22 files):
- Figure 1/
- Figure 1/Figure 1A/
- Figure 1/Figure 1A/Figure 1A.png
- Figure 1/Figure 1B/
- Figure 1/Figure 1B/Orai3 Promoter.png
- Figure 1/Figure 1C/
- Figure 1/Figure 1C/Figure 1C.png
- Figure 1/Figure 1D/
- Figure 1/Figure 1D/Figure 1D.jpg
- Figure 1/Figure 1D/HEK B ACTIN 0.5 SEC.gel
- Figure 1/Figure 1D/HEK B ACTIN 0.5 SEC.gel.tif
- Figure 1/Figure 1D/HEK ORAI3 240 SEC.gel
- Figure 1/Figure 1D/HEK ORAI3 240 SEC.gel.tif
- Figure 1/Figure 1D/V_HEK B ACTIN 0.5 SEC.gel
- Figure 1/Figure 1D/V_HEK B ACTIN 0.5 SEC.gel.tif
- Figure 1/Figure 1D/V_HEK ORAI3 240 SEC.gel
- Figure 1/Figure 1D/V_HEK ORAI3 240 SEC.gel.tif
- Figure 1/Figure 1E/
- Figure 1/Figure 1E/Figure 1E.pzfx
- Figure 1/Figure 1E/Figure 1E.xlsx
- Figure 1/Figure 1F/
- Figure 1/Figure 1F/Figure 1F.pzfx
- Figure 1/Figure 1F/Figure 1F.xlsx
- Figure 1/Figure 1G/
- Figure 1/Figure 1G/Figure 1G.png
- Figure 1/Figure 1H/
- Figure 1/Figure 1H/Orai3 Promoter SDM.png
- Figure 1/Figure 1I/
- Figure 1/Figure 1I/Figure 1I.pzfx
- Figure 1/Figure 1I/Figure 1I.xlsx
- Figure 1/Figure 1J/
- Figure 1/Figure 1J/Figure 1J.pzfx
- Figure 1/Figure 1J/Figure 1J.xlsx
