# Supplementary material for: NFATc1 drives Orai3 transcription and proteolysis by harnessing epigenome differences in the MARCH8 promoter
Source: EMBO J. 2025 Sep 29;44(21):6137–67. doi: 10.1038/s44318-025-00572-4 (PMC12583688; doi:10.1038/s44318-025-00572-4)
Supplement: Supplementary file 3 — Source data Fig. 1 [file 44318_2025_572_MOESM3_ESM.zip › Figure 1/Figure 1E/Figure 1E.xlsx]

## Sheet: Sheet1
B1	Orai3	B-Actin		Fold Change
EV	7768.34	17894.4	0.434122	1
NFATc2	11148	20154.8	0.553117	1.27411
NFATc1	19011.8	23271.6	0.816953	1.88185
NFATc4	10779.4	23611	0.456542	1.05164
NFATc3	9403.78	24457.4	0.384497	0.885689
B2	Orai3	B-Actin		Fold Change
EV	17368	10550.1	1.64624	1
NFATc2	17118.2	10115	1.69235	1.02801
NFATc1	20764.6	7201.1	2.88352	1.75158
NFATc4	21117.9	10768.1	1.96115	1.19129
NFATc3	14806.3	7625.3	1.94173	1.17949
B3	Orai3	B-Actin		Fold Change
EV	11494.7	15322.5	0.750186	1
NFATc2	13977.3	15633	0.89409	1.19182
NFATc1	20879.7	16873.5	1.23743	1.6495
NFATc4	13632.7	20486.5	0.665448	0.887044
NFATc3	13483.1	21083.4	0.63951	0.852469
