# Supplementary material for: NFATc1 drives Orai3 transcription and proteolysis by harnessing epigenome differences in the MARCH8 promoter
Source: EMBO J. 2025 Sep 29;44(21):6137–67. doi: 10.1038/s44318-025-00572-4 (PMC12583688; doi:10.1038/s44318-025-00572-4)
Supplement: Supplementary file 3 — Source data Fig. 1 [file 44318_2025_572_MOESM3_ESM.zip › Figure 1/Figure 1F/Figure 1F.xlsx]

## Sheet: Sheet1
B1 Orai3				Avg CT	ΔCT	ΔΔCT	Fold Change
EV	24.7497	23.9191	23.6581	23.7886	10.622
NFATc2	23.5687	24.2543	23.9107	23.9112	10.4762	-0.145737	1.1063
NFATc1	24.1723	24.2544	22.4608	24.2133	10.2729	-0.349051	1.27372
NFATc4	24.3366	24.5379	24.4434	24.4393	10.498	-0.123983	1.08974
NFATc3	24.622	24.5983	24.3396	24.5199	10.9903	0.368352	0.774667
B1 GAPDH				Avg CT
EV	12.9837	13.2879	13.2283	13.1666
NFATc2	13.2008	13.6066	13.4975	13.435
NFATc1	14.0354	15.8738	13.8454	13.9404
NFATc4	13.7474	14.0424	14.0342	13.9413
NFATc3	12.6472	13.3531	13.7061	13.5296
B2 Orai3				Avg. CT	ΔCT	ΔΔCT	Fold Change
EV	23.2586	22.702	22.8766	22.7893	10.0925
NFATc2	22.8553	23.2496	22.7732	22.9594	9.61759	-0.474922	1.38984
NFATc1	23.1303	23.1998	23.4047	23.3022	8.9316	-1.16091	2.23599
NFATc4	23.2406	23.5183	23.5493	23.5338	9.36253	-0.729983	1.65862
NFATc3	23.6275	23.5224	23.3288	23.4929	10.1839	0.0913788	0.938625
B2 GAPDH				Avg. CT
EV	12.6133	12.7838	12.6932	12.6968
NFATc2	12.9973	13.5735	13.4546	13.3418
NFATc1	14.294	15.7306	14.4473	14.3706
NFATc4	14.1208	13.9008	14.4923	14.1713
NFATc3	13.1074	13.3833	13.4362	13.309
B3 Orai3				Avg.	ΔCT	ΔΔCT	Fold Change
EV	23.5266	23.7123	23.3669	23.6195	10.2109
NFATc2	23.1322	23.7328	23.0245	23.2965	9.6647	-0.546203	1.46024
NFATc1	24.1797	25.5393	23.9878	24.0837	9.44308	-0.767826	1.7027
NFATc4	24.7713	24.8337	24.8302	24.8117	10.2539	-0.883116	1.84435
NFATc3	23.8218	24.1108	23.8684	23.9336	10.2547	0.0437729	0.970115
B3 GAPDH
EV	14.0917	13.1768	13.6403	13.4086
NFATc2	13.4061	14.3614	13.8575	13.6318
NFATc1	14.0997	14.8781	14.4032	14.6406
NFATc4	14.1916	14.8953	14.5866	14.5578
NFATc3	13.6565	13.6752	13.7052	13.679
