# Supplementary material for: NFATc1 drives Orai3 transcription and proteolysis by harnessing epigenome differences in the MARCH8 promoter
Source: EMBO J. 2025 Sep 29;44(21):6137–67. doi: 10.1038/s44318-025-00572-4 (PMC12583688; doi:10.1038/s44318-025-00572-4)
Supplement: Supplementary file 3 — Source data Fig. 1 [file 44318_2025_572_MOESM3_ESM.zip › Figure 1/Figure 1I/Figure 1I.xlsx]

## Sheet: Sheet1
B1	Luc	Renilla	Luc/Renilla	Average	Fold	Avg fold		B2	Luc	Renilla	Luc/Renilla	Average	Fold	Avg fold		B3	Luc	Renilla	Luc/Renilla	Average	Fold	Avg fold
PANC1	54	112	0.482143					PANC1	38	72	0.527778					PANC1	38	56	0.678571
	48	114	0.421053						52	66	0.787879						32	64	0.5
	52	104	0.5						62	74	0.837838						38	82	0.463415
PANC1 Orai3 Promoter + EV	4194	11781	0.355997	0.400642	0.888615	1.00006		PANC1 Orai3 Promoter + EV	14699	10076	1.45881	1.48917	0.985684	1.00619		PANC1 Orai3 Promoter + EV	7407	5612	1.31985	1.23851	1.06568	1
	6083	12844	0.473606		1.18218				18036	14679	1.22869		0.830199				6494	5612	1.15716		0.934321
	4835	12986	0.372324		0.92937				18414	10345	1.77999		1.2027				3620	862	4.19954		3.39081
PANC1 Orai3 Promoter + 200ng NFATc1	10945	8436	1.29742		3.23852	3.53445		PANC1 Orai3 Promoter + 200ng NFATc1	4230	866	4.88453	5.00111	3.30036	3.37913		PANC1 Orai3 Promoter + 200ng NFATc1	12046	2454	4.90872	4.56607	3.96342	3.68675
	8644	5633	1.53453		3.83038				6015	392	15.3444		10.3678				10567	2502	4.22342		3.41009
	6705	25358	0.264414		0.660011				5435	1062	5.1177		3.45791				9024	796	11.3367		9.15351
PANC1 Orai3 Promoter Δ1 + 200ng NFATc1	20012	29361	0.681584		1.70132	1.79887		PANC1 Orai3 Promoter Δ1 + 200ng NFATc1	2896	752	3.85106	3.84721	2.60207	2.59946		PANC1 Orai3 Promoter Δ1 + 200ng NFATc1	5357	2622	2.0431	2.19084	1.64964	1.76893
	29351	38633	0.759739		1.89641				3582	932	3.84335		2.59686				4967	2472	2.0093		1.62236
	28450	24617	1.15571		2.88479				3936	790	4.98228		3.3664				3634	1442	2.52011		2.0348
PANC1 Orai3 Promoter Δ2 + 200ng NFATc1	7029	10199	0.689185		1.7203	1.61681		PANC1 Orai3 Promoter Δ2 + 200ng NFATc1	4925	2622	1.87834	4.33464	1.26915	2.37559		PANC1 Orai3 Promoter Δ2 + 200ng NFATc1	1900	954	1.99161	2.12591	1.60808	1.71651
	9014	4671	1.92978		4.81698				4523	898	5.03675		3.40321				2102	930	2.26022		1.82495
	6729	11099	0.606271		1.51333				3618	996	3.63253		2.45441				2736	918	2.98039		2.40644
PANC1 Orai3 Promoter Δ3 + 200ng NFATc1	30839	61370	0.502509		1.25433	1.4595		PANC1 Orai3 Promoter Δ3 + 200ng NFATc1	19613	6291	3.11763	2.85546	2.10651	1.92937		PANC1 Orai3 Promoter Δ3 + 200ng NFATc1	5127	3200	1.60219	1.65206	1.29364	1.33391
	29760	52939	0.562156		1.40322				15280	5703	2.67929		1.81033				5741	3196	1.79631		1.45038
	22765	33019	0.689452		1.72096				11593	4186	2.76947		1.87126				4374	2808	1.55769		1.25772
PANC1 Truncated Orai3 Promoter + 200ng NFATc1	7033	28987	0.242626		0.605626	1.3899		PANC1 Truncated Orai3 Promoter + 200ng NFATc1	6929	3038	2.28078	2.44486	1.54107	1.65194		PANC1 Truncated Orai3 Promoter + 200ng NFATc1	8637	7065	1.22251	1.50669	0.98708	1.21654
	7057	11421	0.617897		1.54235				5771	2212	2.60895		1.7628				9477	5957	1.5909		1.28453
	5305	10701	0.495748		1.23745				3726	10979	0.339375		0.229308				10409	6099	1.70667		1.37801
