# Supplementary material for: NFATc1 drives Orai3 transcription and proteolysis by harnessing epigenome differences in the MARCH8 promoter
Source: EMBO J. 2025 Sep 29;44(21):6137–67. doi: 10.1038/s44318-025-00572-4 (PMC12583688; doi:10.1038/s44318-025-00572-4)
Supplement: Supplementary file 3 — Source data Fig. 1 [file 44318_2025_572_MOESM3_ESM.zip › Figure 1/Figure 1J/Figure 1J.xlsx]

## Sheet: Sheet1
B1 Primer Set1				Avg.		Fold Change		B1 Primer Set2				Avg.		Fold Change
IgG EV	34.9464	32.1708	33.8336	33.6503				IgG EV	33.7907	33.3773	33.7035	33.6239
GFP EV	32.9806	33.7636	28.3753	33.3721	-0.278124	1.21262		GFP EV	32.6426	37.7244	27.8695	35.1835	1.55961	0.339242
IgG NFATc2	36.7363	35.6557	32.8004	36.196				IgG NFATc2	38.3625	32.5533	31.9527	32.253
GFP NFATc2	32.5858	34.448	35.259	34.8535	-1.34249	2.53588		GFP NFATc2	32.7532	UD.	34.6978	33.7255	1.47254	0.360348
IgG NFATc1	36.73	35.3681	20.0185	36.0491				IgG NFATc1	34.4117	32.1968	30.1854	33.3042
GFP NFATc1	29.3251	29.7122	29.7686	29.602	-6.44712	87.2522		GFP NFATc1	26.3747	26.9355	26.6332	26.6478	-6.6564	100.873
IgG NFATc4	35.854	33.6992	35.0481	34.8671				IgG NFATc4	32.7397	33.1672	36.6234	32.9535
GFP NFATc4	31.72	30.9449	31.0272	31.2307	-3.63642	12.4358		GFP NFATc4	32.9709	33.6305	33.6905	33.4306	0.477166	0.718387
IgG NFATc3	33.7724	34.4669	35.5796	35.0232				IgG NFATc3	37.5731	36.5443	37.0173	37.0449
GFP NFATc3	32.0608	33.4544	33.0964	33.2754	-1.74782	3.35851		GFP NFATc3	39.2028	36.8891	34.2735	35.5813	-1.46365	2.75806
B2 Primer Set1				Avg.		Fold Change		B2 Primer Set2				Avg.		Fold Change
IgG EV	31.7959	UD.	33.2008	32.4984				IgG EV	32.0982	36.666	32.7538	32.426
GFP EV	36.9515	33.9806	36.3151	36.6333	4.13494	0.0569193		GFP EV	32.1494	31.6083	UD.	31.8789	-0.547115	1.46116
IgG NFATc2	32.4854	33.0994	32.7675	32.7841				IgG NFATc2	UD.	37.7418	33.5742	35.658
GFP NFATc2	34.8861	34.6662	36.5598	34.7761	1.99199	0.251392		GFP NFATc2	33.6882	33.9336	33.2305	33.6174	-2.04056	4.11404
IgG NFATc1	34.7788	35.3825	32.8266	35.0807				IgG NFATc1	37.103	UD.	UD.	37.103
GFP NFATc1	28.898	28.2705	29.7345	28.9677	-6.11301	69.2147		GFP NFATc1	29.6971	29.7934	29.9909	29.8271	-7.27592	154.978
IgG NFATc4	33.2967	33.282	33.2099	33.2629				IgG NFATc4	33.1469	UD.	39.4683	36.3076
GFP NFATc4	35.1993	31.988	UD.	33.5937	0.330785	0.795104		GFP NFATc4	32.9249	31.8769	34.3797	32.4009	-3.90673	14.9983
IgG NFATc3	35.1299	31.1595	34.6664	34.8982				IgG NFATc3	38.595	38.3529	37.4109	38.1196
GFP NFATc3	30.7536	30.33	33.2116	31.4317	-3.46644	11.0536		GFP NFATc3	33.3853	UD.	36.1457	34.7655	-3.35409	10.2254
B3 Primer Set1				Avg.		Fold Change		B3 Primer Set2				Avg.		Fold Change
IgG EV	32.2099	33.1721	33.1953	32.8591				IgG EV	UD.	33.9784	UD.	33.9784
GFP EV	34.584	31.8674	31.6655	31.7665	-1.09261	2.13259		GFP EV	6.77785	35.8207	32.9506	34.3857	0.407251	0.754059
IgG NFATc2	35.6885	32.9159	33.8432	34.1492				IgG NFATc2	33.4963	34.0001	34.7707	34.089
GFP NFATc2	32.9555	34.5321	32.8483	32.9019	-1.24727	2.37392		GFP NFATc2	33.8741	38.6239	35.213	34.5435	0.454512	0.729757
IgG NFATc1	35.3936	35.642	35.3195	35.3565				IgG NFATc1	35.4187	UD.	UD.	35.4187
GFP NFATc1	29.9649	29.4781	29.0827	29.5086	-5.84793	57.5975		GFP NFATc1	28.6436	28.0046	28.5714	28.4066	-7.01217	129.084
IgG NFATc4	30.5777	32.6016	30.8012	30.6895				IgG NFATc4	33.078	33.4734	33.5199	33.3571
GFP NFATc4	29.8496	31.1466	30.9832	31.0649	0.375454	0.770863		GFP NFATc4	32.4423	34.4301	31.2806	32.7177	-0.63941	1.55769
IgG NFATc3	32.9274	35.3286	33.5309	33.929				IgG NFATc3	32.2458	37.3855	32.7119	32.4789
GFP NFATc3	35.0693	36.4469	31.8077	35.7581	1.82912	0.281435		GFP NFATc3	32.4723	34.4101	31.3806	32.7543	0.275471	0.82618
