# Supplementary material for: NFATc1 drives Orai3 transcription and proteolysis by harnessing epigenome differences in the MARCH8 promoter
Source: EMBO J. 2025 Sep 29;44(21):6137–67. doi: 10.1038/s44318-025-00572-4 (PMC12583688; doi:10.1038/s44318-025-00572-4)
Supplement: Supplementary file 4 — Source data Fig. 2 [file 44318_2025_572_MOESM4_ESM.zip]

Archive with 66 entries (50 files):
- Figure 2/
- Figure 2/Figure 2A/
- Figure 2/Figure 2A/Figure 2A.pzfx
- Figure 2/Figure 2A/Figure 2A.xlsx
- Figure 2/Figure 2B/
- Figure 2/Figure 2B/B Actin.png
- Figure 2/Figure 2B/B Actin.scn
- Figure 2/Figure 2B/Figure 2B.png
- Figure 2/Figure 2B/Orai3.png
- Figure 2/Figure 2B/Orai3.scn
- Figure 2/Figure 2C/
- Figure 2/Figure 2C/Figure 2C.pzfx
- Figure 2/Figure 2C/Figure 2C.xlsx
- Figure 2/Figure 2D/
- Figure 2/Figure 2D/EV.xlsx
- Figure 2/Figure 2D/Figure 2D.pzfx
- Figure 2/Figure 2D/NFATc1.xlsx
- Figure 2/Figure 2E/
- Figure 2/Figure 2E/Figure 2E.pzfx
- Figure 2/Figure 2E/Figure 2E.xlsx
- Figure 2/Figure 2F/
- Figure 2/Figure 2F/Figure 2F.pzfx
- Figure 2/Figure 2F/Figure 2F.xlsx
- Figure 2/Figure 2G/
- Figure 2/Figure 2G/B ACTIN 1 SEC.gel
- Figure 2/Figure 2G/B ACTIN 1 SEC.tif
- Figure 2/Figure 2G/Figure 2G.png
- Figure 2/Figure 2G/ORAI 3 2 SEC.gel
- Figure 2/Figure 2G/ORAI 3 2 SEC.tif
- Figure 2/Figure 2G/V_B ACTIN 1 SEC.gel
- Figure 2/Figure 2G/V_B ACTIN 1 SEC.tif
- Figure 2/Figure 2G/V_ORAI 3 2 SEC.gel
- Figure 2/Figure 2G/V_ORAI 3 2 SEC.tif
- Figure 2/Figure 2H/
- Figure 2/Figure 2H/Figure 2H.pzfx
- Figure 2/Figure 2H/Figure 2H.xlsx
- Figure 2/Figure 2I/
- Figure 2/Figure 2I/EV.xlsx
- Figure 2/Figure 2I/Figure 2I.pzfx
- Figure 2/Figure 2I/NFATc1.xlsx
- Figure 2/Figure 2J/
- Figure 2/Figure 2J/Figure 2J.pzfx
- Figure 2/Figure 2J/Figure 2J.xlsx
- Figure 2/Figure 2K/
- Figure 2/Figure 2K/Figure 2K.pzfx
- Figure 2/Figure 2K/Figure 2K.xlsx
- Figure 2/Figure 2L/
- Figure 2/Figure 2L/B ACTIN 1 SEC.gel
- Figure 2/Figure 2L/B ACTIN 1 SEC.tif
- Figure 2/Figure 2L/Figure 2L.png
- Figure 2/Figure 2L/ORAI 3 2 SEC.gel
- Figure 2/Figure 2L/ORAI 3 2 SEC.tif
- Figure 2/Figure 2L/V_B ACTIN 1 SEC.gel
- Figure 2/Figure 2L/V_B ACTIN 1 SEC.tif
- Figure 2/Figure 2L/V_ORAI 3 2 SEC.gel
- Figure 2/Figure 2L/V_ORAI 3 2 SEC.tif
- Figure 2/Figure 2M/
- Figure 2/Figure 2M/Figure 2M.pzfx
- Figure 2/Figure 2M/Figure 2M.xlsx
- Figure 2/Figure 2N/
- Figure 2/Figure 2N/EV.xlsx
- Figure 2/Figure 2N/Figure 2N.pzfx
- Figure 2/Figure 2N/NFATc1.xlsx
- Figure 2/Figure 2O/
- Figure 2/Figure 2O/Figure 2O.pzfx
- Figure 2/Figure 2O/Figure 2O.xlsx
