# Supplementary material for: NFATc1 drives Orai3 transcription and proteolysis by harnessing epigenome differences in the MARCH8 promoter
Source: EMBO J. 2025 Sep 29;44(21):6137–67. doi: 10.1038/s44318-025-00572-4 (PMC12583688; doi:10.1038/s44318-025-00572-4)
Supplement: Supplementary file 4 — Source data Fig. 2 [file 44318_2025_572_MOESM4_ESM.zip › Figure 2/Figure 2A/Figure 2A.xlsx]

## Sheet: Sheet1
B1
Orai3				Avg.CT	ΔCT	ΔΔCT	Fold Change
EV	23.56	23.47	23.478	23.503	11.453
NFATc1	22.648	22.51	22.749	22.636	10.196	-1.257	2.38973
NFATc1
EV	20.368	20.663	20.439	20.49	9.38
NFATc1	10.881	10.744	10.619	10.748	0.319	-9.0606	533.963
GAPDH
EV	12.028	12.098	12.071	12.049
NFATc1	12.233	12.37	12.715	12.439
B2
Orai3				Avg.CT	ΔCT	ΔΔCT	Fold Change
EV	23.324	23.552	23.196	23.357	12.186
NFATc1	22.467	23.158	22.92	22.848	11.127	-1.06	2.08433
NFATc1
EV	21.172	21.033	20.887	21.031	10.239
NFATc1	11.026	11.172	11.199	11.133	-1.437	-11.676	3272.47
GAPDH
EV	10.982	11.249	11.283	11.171
NFATc1	11.568	11.688	11.91	11.722
B3
Orai3				Avg.CT	ΔCT	ΔΔCT	Fold Change
EV	21.599	21.369	21.106	21.358	10.783
NFATc1	21.064	21.369	21.569	21.334	9.837	-0.946	1.92689
NFATc1
EV	21.854	21.644	21.666	21.721	11.146
NFATc1	10.801	10.585	10.896	10.761	-0.736	-11.882	3775.06
GAPDH
EV	9.977	10.588	10.562	10.575
NFATc1	11.267	11.246	11.748	11.497
