# Supplementary material for: NFATc1 drives Orai3 transcription and proteolysis by harnessing epigenome differences in the MARCH8 promoter
Source: EMBO J. 2025 Sep 29;44(21):6137–67. doi: 10.1038/s44318-025-00572-4 (PMC12583688; doi:10.1038/s44318-025-00572-4)
Supplement: Supplementary file 4 — Source data Fig. 2 [file 44318_2025_572_MOESM4_ESM.zip › Figure 2/Figure 2C/Figure 2C.xlsx]

## Sheet: Sheet1
B1	Orai3	B Actin		Fold Change
EV	6325.28	5567.3	1.13615	1
NFATc1	9514.42	5543.81	1.71622	1.51056
B2	Orai3	B Actin		Fold Change
EV	4920.25	7459.98	0.659552	1
NFATc1	10186.3	7450.83	1.36713	2.07282
B3	Orai3	B Actin		Fold Change
EV	8547.59	5508.76	1.55164	1
NFATc1	15342.9	5801.23	2.64477	1.70451
