# Supplementary material for: NFATc1 drives Orai3 transcription and proteolysis by harnessing epigenome differences in the MARCH8 promoter
Source: EMBO J. 2025 Sep 29;44(21):6137–67. doi: 10.1038/s44318-025-00572-4 (PMC12583688; doi:10.1038/s44318-025-00572-4)
Supplement: Supplementary file 4 — Source data Fig. 2 [file 44318_2025_572_MOESM4_ESM.zip › Figure 2/Figure 2D/EV.xlsx]

## Sheet: Data (Channels)
Name	Time [s]	ND.T	ND.Z	ND.M	Ratio 340nm/380nm	380nm
DISH 6.nd2	0.515	1	-1	-1	0.801	691.11
DISH 6.nd2	1.803	2	-1	-1	0.797	693.85
DISH 6.nd2	3.021	3	-1	-1	0.792	697.98
DISH 6.nd2	4.231	4	-1	-1	0.794	695.9
DISH 6.nd2	5.52	5	-1	-1	0.791	698.49
DISH 6.nd2	6.758	6	-1	-1	0.785	702.38
DISH 6.nd2	8.058	7	-1	-1	0.787	699.75
DISH 6.nd2	9.274	8	-1	-1	0.782	705.53
DISH 6.nd2	10.49	9	-1	-1	0.79	696.54
DISH 6.nd2	11.774	10	-1	-1	0.792	692.2
DISH 6.nd2	13.008	11	-1	-1	0.794	687.36
DISH 6.nd2	14.283	12	-1	-1	0.794	688.72
DISH 6.nd2	15.551	13	-1	-1	0.78	701.24
DISH 6.nd2	16.798	14	-1	-1	0.79	691.42
DISH 6.nd2	18.056	15	-1	-1	0.787	694.15
DISH 6.nd2	19.291	16	-1	-1	0.784	696.04
DISH 6.nd2	20.515	17	-1	-1	0.78	700.78
DISH 6.nd2	21.833	18	-1	-1	0.78	698
DISH 6.nd2	23.038	19	-1	-1	0.776	702.1
DISH 6.nd2	24.303	20	-1	-1	0.775	702.58
DISH 6.nd2	25.592	21	-1	-1	0.772	705.94
DISH 6.nd2	26.815	22	-1	-1	0.776	701.51
DISH 6.nd2	28.11	23	-1	-1	0.782	696.23
DISH 6.nd2	29.347	24	-1	-1	0.779	697.91
DISH 6.nd2	30.617	25	-1	-1	0.784	692.84
DISH 6.nd2	31.875	26	-1	-1	0.787	690.43
DISH 6.nd2	33.118	27	-1	-1	0.785	692.75
DISH 6.nd2	34.334	28	-1	-1	0.772	704.01
DISH 6.nd2	35.617	29	-1	-1	0.779	696.24
DISH 6.nd2	36.887	30	-1	-1	0.775	699.35
DISH 6.nd2	38.128	31	-1	-1	0.771	703.78
DISH 6.nd2	39.38	32	-1	-1	0.775	699.25
DISH 6.nd2	40.652	33	-1	-1	0.784	690.4
DISH 6.nd2	41.911	34	-1	-1	0.785	688.93
DISH 6.nd2	43.141	35	-1	-1	0.786	685.81
DISH 6.nd2	44.397	36	-1	-1	0.784	687.51
DISH 6.nd2	45.642	37	-1	-1	0.788	683.03
DISH 6.nd2	46.924	38	-1	-1	0.785	685.57
DISH 6.nd2	48.164	39	-1	-1	0.793	677.63
DISH 6.nd2	49.458	40	-1	-1	0.79	681.33
DISH 6.nd2	50.716	41	-1	-1	0.789	682.29
DISH 6.nd2	52.041	42	-1	-1	0.789	681.02
DISH 6.nd2	53.297	43	-1	-1	0.788	681.51
DISH 6.nd2	54.545	44	-1	-1	0.783	686.31
DISH 6.nd2	55.744	45	-1	-1	0.791	679.89
DISH 6.nd2	57.066	46	-1	-1	0.787	680.9
DISH 6.nd2	58.317	47	-1	-1	0.783	684.79
DISH 6.nd2	59.599	48	-1	-1	0.774	690.9
DISH 6.nd2	60.811	49	-1	-1	0.782	692.41
DISH 6.nd2	62.074	50	-1	-1	0.783	689.47
DISH 6.nd2	63.284	51	-1	-1	0.827	681.92
DISH 6.nd2	64.48	52	-1	-1	0.868	667.31
DISH 6.nd2	65.841	53	-1	-1	0.932	647.16
DISH 6.nd2	67.1	54	-1	-1	0.989	629.62
DISH 6.nd2	68.376	55	-1	-1	1.044	612.55
DISH 6.nd2	69.684	56	-1	-1	1.099	598.67
DISH 6.nd2	70.948	57	-1	-1	1.132	591.62
DISH 6.nd2	72.247	58	-1	-1	1.163	586.25
DISH 6.nd2	73.541	59	-1	-1	1.206	571.74
DISH 6.nd2	74.756	60	-1	-1	1.233	563.24
DISH 6.nd2	76.061	61	-1	-1	1.254	558.01
DISH 6.nd2	77.308	62	-1	-1	1.271	556.3
DISH 6.nd2	78.569	63	-1	-1	1.298	548.41
DISH 6.nd2	79.815	64	-1	-1	1.316	545.03
DISH 6.nd2	81.062	65	-1	-1	1.33	540.24
DISH 6.nd2	82.321	66	-1	-1	1.331	540.44
DISH 6.nd2	83.554	67	-1	-1	1.343	537.28
DISH 6.nd2	84.796	68	-1	-1	1.358	531.19
DISH 6.nd2	86.061	69	-1	-1	1.373	526.48
DISH 6.nd2	87.281	70	-1	-1	1.393	519.47
DISH 6.nd2	88.611	71	-1	-1	1.412	512.83
DISH 6.nd2	89.809	72	-1	-1	1.427	506.88
DISH 6.nd2	91.036	73	-1	-1	1.437	504.46
DISH 6.nd2	92.295	74	-1	-1	1.449	499.59
DISH 6.nd2	93.55	75	-1	-1	1.472	492.85
DISH 6.nd2	94.819	76	-1	-1	1.495	483.8
DISH 6.nd2	96.101	77	-1	-1	1.488	486.46
DISH 6.nd2	97.303	78	-1	-1	1.493	484.35
DISH 6.nd2	98.604	79	-1	-1	1.51	480.05
DISH 6.nd2	99.826	80	-1	-1	1.536	470.14
DISH 6.nd2	101.083	81	-1	-1	1.527	474.25
DISH 6.nd2	102.284	82	-1	-1	1.543	468.21
DISH 6.nd2	103.61	83	-1	-1	1.577	457.17
DISH 6.nd2	104.899	84	-1	-1	1.559	462.18
DISH 6.nd2	106.155	85	-1	-1	1.567	460.87
DISH 6.nd2	107.51	86	-1	-1	1.595	452.09
DISH 6.nd2	108.855	87	-1	-1	1.587	454.13
DISH 6.nd2	110.167	88	-1	-1	1.61	446.51
DISH 6.nd2	111.416	89	-1	-1	1.624	442.12
DISH 6.nd2	112.801	90	-1	-1	1.617	443.75
DISH 6.nd2	114.156	91	-1	-1	1.674	427.15
DISH 6.nd2	115.612	92	-1	-1	1.686	424.5
DISH 6.nd2	116.947	93	-1	-1	1.662	429.64
DISH 6.nd2	118.187	94	-1	-1	1.665	429.08
DISH 6.nd2	119.398	95	-1	-1	1.675	426.26
DISH 6.nd2	120.704	96	-1	-1	1.673	425.99
DISH 6.nd2	121.987	97	-1	-1	1.672	426.92
DISH 6.nd2	123.385	98	-1	-1	1.715	415.02
DISH 6.nd2	124.705	99	-1	-1	1.7	417.7
DISH 6.nd2	125.958	100	-1	-1	1.713	414.43
DISH 6.nd2	127.227	101	-1	-1	1.752	404.03
DISH 6.nd2	128.66	102	-1	-1	1.734	408.47
DISH 6.nd2	129.974	103	-1	-1	1.738	406.81
DISH 6.nd2	131.24	104	-1	-1	1.751	402.5
DISH 6.nd2	132.534	105	-1	-1	1.756	402.08
DISH 6.nd2	133.763	106	-1	-1	1.759	400.24
DISH 6.nd2	135.084	107	-1	-1	1.781	393.96
DISH 6.nd2	136.337	108	-1	-1	1.77	397.7
DISH 6.nd2	137.622	109	-1	-1	1.784	393.15
DISH 6.nd2	138.921	110	-1	-1	1.775	394.78
DISH 6.nd2	140.228	111	-1	-1	1.8	389.46
DISH 6.nd2	141.475	112	-1	-1	1.787	391.27
DISH 6.nd2	142.789	113	-1	-1	1.814	385.04
DISH 6.nd2	144.055	114	-1	-1	1.824	381.93
DISH 6.nd2	145.385	115	-1	-1	1.812	383.5
DISH 6.nd2	146.692	116	-1	-1	1.814	382.66
DISH 6.nd2	148.047	117	-1	-1	1.823	379.77
DISH 6.nd2	149.329	118	-1	-1	1.829	379.12
DISH 6.nd2	150.612	119	-1	-1	1.823	380
DISH 6.nd2	151.954	120	-1	-1	1.827	378.64
DISH 6.nd2	153.314	121	-1	-1	1.84	375.49
DISH 6.nd2	154.614	122	-1	-1	1.843	374.08
DISH 6.nd2	155.932	123	-1	-1	1.868	368.65
DISH 6.nd2	157.317	124	-1	-1	1.86	368.98
DISH 6.nd2	158.664	125	-1	-1	1.869	367.07
DISH 6.nd2	160.054	126	-1	-1	1.87	367.54
DISH 6.nd2	161.359	127	-1	-1	1.844	372.82
DISH 6.nd2	162.702	128	-1	-1	1.85	371.12
DISH 6.nd2	164.107	129	-1	-1	1.871	365.64
DISH 6.nd2	165.47	130	-1	-1	1.884	363.19
DISH 6.nd2	166.897	131	-1	-1	1.872	364.33
DISH 6.nd2	168.269	132	-1	-1	1.862	366.66
DISH 6.nd2	169.616	133	-1	-1	1.843	370.17
DISH 6.nd2	171.043	134	-1	-1	1.886	361.18
DISH 6.nd2	172.434	135	-1	-1	1.872	363.29
DISH 6.nd2	173.824	136	-1	-1	1.876	361.71
DISH 6.nd2	175.191	137	-1	-1	1.891	357.99
DISH 6.nd2	176.637	138	-1	-1	1.891	358.67
DISH 6.nd2	178.041	139	-1	-1	1.874	361.94
DISH 6.nd2	179.425	140	-1	-1	1.881	359.93
DISH 6.nd2	180.889	141	-1	-1	1.86	364.48
DISH 6.nd2	182.29	142	-1	-1	1.906	354.66
DISH 6.nd2	183.692	143	-1	-1	1.866	362.17
DISH 6.nd2	185.177	144	-1	-1	1.882	358.88
DISH 6.nd2	186.598	145	-1	-1	1.882	358.35
DISH 6.nd2	188.12	146	-1	-1	1.874	359.5
DISH 6.nd2	189.551	147	-1	-1	1.887	356.94
DISH 6.nd2	190.996	148	-1	-1	1.888	356.42
DISH 6.nd2	192.496	149	-1	-1	1.879	357.47
DISH 6.nd2	193.942	150	-1	-1	1.894	353.87
DISH 6.nd2	195.404	151	-1	-1	1.885	355.08
DISH 6.nd2	196.915	152	-1	-1	1.889	355.06
DISH 6.nd2	198.365	153	-1	-1	1.902	351.85
DISH 6.nd2	199.887	154	-1	-1	1.855	361.06
DISH 6.nd2	201.378	155	-1	-1	1.865	358.14
DISH 6.nd2	202.924	156	-1	-1	1.874	357.04
DISH 6.nd2	204.399	157	-1	-1	1.869	357.58
DISH 6.nd2	205.946	158	-1	-1	1.872	356.47
DISH 6.nd2	207.45	159	-1	-1	1.887	352.36
DISH 6.nd2	209.008	160	-1	-1	1.876	355.61
DISH 6.nd2	210.537	161	-1	-1	1.849	360.27
DISH 6.nd2	212.097	162	-1	-1	1.871	355.9
DISH 6.nd2	213.601	163	-1	-1	1.874	354.74
DISH 6.nd2	215.177	164	-1	-1	1.872	354.83
DISH 6.nd2	216.705	165	-1	-1	1.876	353.29
DISH 6.nd2	218.233	166	-1	-1	1.882	351.61
DISH 6.nd2	219.768	167	-1	-1	1.877	352.17
DISH 6.nd2	221.316	168	-1	-1	1.874	352.5
DISH 6.nd2	222.851	169	-1	-1	1.876	352.73
DISH 6.nd2	224.493	170	-1	-1	1.888	349.69
DISH 6.nd2	226.034	171	-1	-1	1.893	348.23
DISH 6.nd2	227.607	172	-1	-1	1.91	344.74
DISH 6.nd2	229.207	173	-1	-1	1.894	347.72
DISH 6.nd2	230.838	174	-1	-1	1.894	348
DISH 6.nd2	232.447	175	-1	-1	1.895	347.77
DISH 6.nd2	234.097	176	-1	-1	1.875	350.33
DISH 6.nd2	235.685	177	-1	-1	1.896	347.17
DISH 6.nd2	237.346	178	-1	-1	1.881	349.12
DISH 6.nd2	238.964	179	-1	-1	1.876	350.81
DISH 6.nd2	240.636	180	-1	-1	1.868	351.07
DISH 6.nd2	242.26	181	-1	-1	1.866	351.71
DISH 6.nd2	243.921	182	-1	-1	1.87	350.81
DISH 6.nd2	245.538	183	-1	-1	1.878	349.1
DISH 6.nd2	247.156	184	-1	-1	1.881	348.28
DISH 6.nd2	248.852	185	-1	-1	1.872	349.63
DISH 6.nd2	250.494	186	-1	-1	1.887	346.31
DISH 6.nd2	251.753	187	-1	-1	1.869	348.94
DISH 6.nd2	253.036	188	-1	-1	1.871	349.26
DISH 6.nd2	254.619	189	-1	-1	1.859	350.83
DISH 6.nd2	256.274	190	-1	-1	1.864	350.2
DISH 6.nd2	257.908	191	-1	-1	1.859	350.74
DISH 6.nd2	259.558	192	-1	-1	1.874	347.26
DISH 6.nd2	261.23	193	-1	-1	1.882	345.66
DISH 6.nd2	262.446	194	-1	-1	1.887	344.39
DISH 6.nd2	263.756	195	-1	-1	1.888	343.96
DISH 6.nd2	265.266	196	-1	-1	1.879	344.51
DISH 6.nd2	266.944	197	-1	-1	1.873	345.62
DISH 6.nd2	268.7	198	-1	-1	1.897	341.62
DISH 6.nd2	270.453	199	-1	-1	1.898	340.95
DISH 6.nd2	272.226	200	-1	-1	1.894	341.63
DISH 6.nd2	273.934	201	-1	-1	1.909	338.81
DISH 6.nd2	275.433	202	-1	-1	1.911	337.57
DISH 6.nd2	277.182	203	-1	-1	1.912	338.06
DISH 6.nd2	278.913	204	-1	-1	1.876	344.23
DISH 6.nd2	280.682	205	-1	-1	1.884	342.44
DISH 6.nd2	282.564	206	-1	-1	1.894	339.47
DISH 6.nd2	284.3	207	-1	-1	1.875	342.74
DISH 6.nd2	286.062	208	-1	-1	1.847	348.4
DISH 6.nd2	287.813	209	-1	-1	1.852	347.21
DISH 6.nd2	289.587	210	-1	-1	1.87	343.04
DISH 6.nd2	291.361	211	-1	-1	1.886	339.71
DISH 6.nd2	293.189	212	-1	-1	1.868	343
DISH 6.nd2	294.616	213	-1	-1	1.87	342.86
DISH 6.nd2	296.004	214	-1	-1	1.873	342.14
DISH 6.nd2	297.393	215	-1	-1	1.864	343.32
DISH 6.nd2	298.794	216	-1	-1	1.856	344.88
DISH 6.nd2	300.197	217	-1	-1	1.854	345.28
DISH 6.nd2	301.636	218	-1	-1	1.863	343.23
DISH 6.nd2	303.049	219	-1	-1	1.857	343.3
DISH 6.nd2	304.457	220	-1	-1	1.86	343.41
DISH 6.nd2	305.882	221	-1	-1	1.862	342.24
DISH 6.nd2	307.279	222	-1	-1	1.878	338.45
DISH 6.nd2	308.71	223	-1	-1	1.871	340.2
DISH 6.nd2	310.135	224	-1	-1	1.886	336.34
DISH 6.nd2	311.573	225	-1	-1	1.87	339.33
DISH 6.nd2	313.035	226	-1	-1	1.879	337.51
DISH 6.nd2	314.485	227	-1	-1	1.871	339.01
DISH 6.nd2	315.941	228	-1	-1	1.859	340.87
DISH 6.nd2	317.422	229	-1	-1	1.871	338.52
DISH 6.nd2	318.871	230	-1	-1	1.876	337.56
DISH 6.nd2	320.351	231	-1	-1	1.86	339.5
DISH 6.nd2	321.824	232	-1	-1	1.898	332.07
DISH 6.nd2	323.302	233	-1	-1	1.885	334.64
DISH 6.nd2	324.769	234	-1	-1	1.885	334.41
DISH 6.nd2	326.254	235	-1	-1	1.88	335.74
DISH 6.nd2	327.727	236	-1	-1	1.881	335.68
DISH 6.nd2	329.213	237	-1	-1	1.859	339.19
DISH 6.nd2	330.681	238	-1	-1	1.88	334.95
DISH 6.nd2	332.168	239	-1	-1	1.88	335.3
DISH 6.nd2	333.678	240	-1	-1	1.873	336.01
DISH 6.nd2	335.177	241	-1	-1	1.88	334.35
DISH 6.nd2	336.669	242	-1	-1	1.872	335.67
DISH 6.nd2	338.181	243	-1	-1	1.87	335.72
DISH 6.nd2	339.725	244	-1	-1	1.863	336.89
DISH 6.nd2	341.266	245	-1	-1	1.855	337.61
DISH 6.nd2	343.169	246	-1	-1	1.849	339.63
DISH 6.nd2	344.773	247	-1	-1	1.871	334.62
DISH 6.nd2	346.286	248	-1	-1	1.837	340.64
DISH 6.nd2	347.814	249	-1	-1	1.837	340.76
DISH 6.nd2	349.725	250	-1	-1	1.841	340.31
DISH 6.nd2	351.332	251	-1	-1	1.834	340.82
DISH 6.nd2	352.813	252	-1	-1	1.836	340.03
DISH 6.nd2	354.322	253	-1	-1	1.851	337.65
DISH 6.nd2	355.851	254	-1	-1	1.835	340.38
DISH 6.nd2	357.368	255	-1	-1	1.825	342.2
DISH 6.nd2	358.644	256	-1	-1	1.824	342.17
DISH 6.nd2	359.882	257	-1	-1	1.832	340.35
DISH 6.nd2	361.145	258	-1	-1	1.853	335.86
DISH 6.nd2	362.399	259	-1	-1	1.84	338.41
DISH 6.nd2	363.621	260	-1	-1	1.826	340.97
DISH 6.nd2	364.856	261	-1	-1	1.832	339.66
DISH 6.nd2	366.107	262	-1	-1	1.844	336.88
DISH 6.nd2	367.364	263	-1	-1	1.84	337.19
DISH 6.nd2	368.623	264	-1	-1	1.863	332.81
DISH 6.nd2	369.888	265	-1	-1	1.843	336.65
DISH 6.nd2	371.153	266	-1	-1	1.861	332.46
DISH 6.nd2	372.394	267	-1	-1	1.852	334.06
DISH 6.nd2	373.659	268	-1	-1	1.845	334.5
DISH 6.nd2	374.906	269	-1	-1	1.862	331.05
DISH 6.nd2	376.169	270	-1	-1	1.86	331.78
DISH 6.nd2	377.373	271	-1	-1	1.86	331.64
DISH 6.nd2	378.609	272	-1	-1	1.84	334.94
DISH 6.nd2	379.879	273	-1	-1	1.835	336.05
DISH 6.nd2	381.095	274	-1	-1	1.817	339.79
DISH 6.nd2	382.353	275	-1	-1	1.845	333.81
DISH 6.nd2	383.588	276	-1	-1	1.851	332.31
DISH 6.nd2	384.852	277	-1	-1	1.863	330.32
DISH 6.nd2	386.122	278	-1	-1	1.83	336.39
DISH 6.nd2	387.381	279	-1	-1	1.838	334.53
DISH 6.nd2	388.597	280	-1	-1	1.827	336.3
DISH 6.nd2	389.868	281	-1	-1	1.809	339.79
DISH 6.nd2	391.169	282	-1	-1	1.816	338.07
DISH 6.nd2	392.427	283	-1	-1	1.816	338.43
DISH 6.nd2	393.68	284	-1	-1	1.823	336.11
DISH 6.nd2	394.939	285	-1	-1	1.83	334.29
DISH 6.nd2	396.198	286	-1	-1	1.819	336.23
DISH 6.nd2	397.464	287	-1	-1	1.818	336.53
DISH 6.nd2	398.693	288	-1	-1	1.812	337.53
DISH 6.nd2	399.952	289	-1	-1	1.821	335.68
DISH 6.nd2	401.209	290	-1	-1	1.839	332.34
DISH 6.nd2	402.422	291	-1	-1	1.827	333.95
DISH 6.nd2	403.684	292	-1	-1	1.815	335.89
DISH 6.nd2	404.931	293	-1	-1	1.819	335.13
DISH 6.nd2	406.198	294	-1	-1	1.82	335.42
DISH 6.nd2	407.458	295	-1	-1	1.811	336.15
DISH 6.nd2	408.718	296	-1	-1	1.832	332.24
DISH 6.nd2	409.966	297	-1	-1	1.815	335.47
DISH 6.nd2	411.208	298	-1	-1	1.822	333.67
DISH 6.nd2	412.47	299	-1	-1	1.815	334.81
DISH 6.nd2	413.73	300	-1	-1	1.817	334.62
DISH 6.nd2	414.987	301	-1	-1	1.804	337.02
DISH 6.nd2	416.251	302	-1	-1	1.839	329.94
DISH 6.nd2	417.487	303	-1	-1	1.844	328.98
DISH 6.nd2	418.781	304	-1	-1	1.834	330.54
DISH 6.nd2	420.038	305	-1	-1	1.817	334.1
