# Supplementary material for: NFATc1 drives Orai3 transcription and proteolysis by harnessing epigenome differences in the MARCH8 promoter
Source: EMBO J. 2025 Sep 29;44(21):6137–67. doi: 10.1038/s44318-025-00572-4 (PMC12583688; doi:10.1038/s44318-025-00572-4)
Supplement: Supplementary file 4 — Source data Fig. 2 [file 44318_2025_572_MOESM4_ESM.zip › Figure 2/Figure 2D/NFATc1.xlsx]

## Sheet: Data (Channels)
Name	Time [s]	ND.T	ND.Z	ND.M	Ratio 340nm/380nm	380nm
DISH 1.nd2	0.596	1	-1	-1	0.86	900.16
DISH 1.nd2	1.87	2	-1	-1	0.862	898.39
DISH 1.nd2	3.155	3	-1	-1	0.865	894.47
DISH 1.nd2	4.419	4	-1	-1	0.867	891.7
DISH 1.nd2	5.664	5	-1	-1	0.865	893.35
DISH 1.nd2	6.905	6	-1	-1	0.866	892.88
DISH 1.nd2	8.194	7	-1	-1	0.857	899.67
DISH 1.nd2	9.493	8	-1	-1	0.873	883.26
DISH 1.nd2	10.781	9	-1	-1	0.875	881.04
DISH 1.nd2	12.015	10	-1	-1	0.875	879.36
DISH 1.nd2	13.255	11	-1	-1	0.873	882.49
DISH 1.nd2	14.513	12	-1	-1	0.872	881.29
DISH 1.nd2	15.736	13	-1	-1	0.865	887.73
DISH 1.nd2	16.958	14	-1	-1	0.859	892.65
DISH 1.nd2	18.217	15	-1	-1	0.871	878.34
DISH 1.nd2	19.45	16	-1	-1	0.873	877.31
DISH 1.nd2	20.681	17	-1	-1	0.871	878.8
DISH 1.nd2	21.899	18	-1	-1	0.858	893.11
DISH 1.nd2	23.129	19	-1	-1	0.858	894.38
DISH 1.nd2	24.343	20	-1	-1	0.871	877.09
DISH 1.nd2	25.6	21	-1	-1	0.87	877.58
DISH 1.nd2	26.854	22	-1	-1	0.864	882.69
DISH 1.nd2	28.075	23	-1	-1	0.857	891.8
DISH 1.nd2	29.309	24	-1	-1	0.862	886.57
DISH 1.nd2	30.523	25	-1	-1	0.86	885.91
DISH 1.nd2	31.747	26	-1	-1	0.858	888.17
DISH 1.nd2	32.992	27	-1	-1	0.851	896.66
DISH 1.nd2	34.264	28	-1	-1	0.851	898.03
DISH 1.nd2	35.53	29	-1	-1	0.866	879.8
DISH 1.nd2	36.78	30	-1	-1	0.857	888.74
DISH 1.nd2	38.037	31	-1	-1	0.859	887.06
DISH 1.nd2	39.285	32	-1	-1	0.861	886.22
DISH 1.nd2	40.505	33	-1	-1	0.864	883.69
DISH 1.nd2	41.775	34	-1	-1	0.862	886
DISH 1.nd2	43.065	35	-1	-1	0.863	883.79
DISH 1.nd2	44.336	36	-1	-1	0.879	864.76
DISH 1.nd2	45.581	37	-1	-1	0.864	883.04
DISH 1.nd2	46.816	38	-1	-1	0.871	876.71
DISH 1.nd2	48.069	39	-1	-1	0.873	873.94
DISH 1.nd2	49.346	40	-1	-1	0.866	880.57
DISH 1.nd2	50.592	41	-1	-1	0.859	888.46
DISH 1.nd2	51.821	42	-1	-1	0.868	878.68
DISH 1.nd2	53.043	43	-1	-1	0.87	875.24
DISH 1.nd2	54.288	44	-1	-1	0.867	879.98
DISH 1.nd2	55.475	45	-1	-1	0.868	878.88
DISH 1.nd2	56.686	46	-1	-1	0.877	867.52
DISH 1.nd2	57.944	47	-1	-1	0.866	877.5
DISH 1.nd2	59.255	48	-1	-1	0.855	883.67
DISH 1.nd2	60.526	49	-1	-1	0.902	879.76
DISH 1.nd2	61.8	50	-1	-1	0.892	889.45
DISH 1.nd2	63.051	51	-1	-1	0.895	888.6
DISH 1.nd2	64.375	52	-1	-1	0.905	878.54
DISH 1.nd2	65.662	53	-1	-1	0.907	880.78
DISH 1.nd2	66.952	54	-1	-1	0.917	875.13
DISH 1.nd2	68.168	55	-1	-1	0.909	888.14
DISH 1.nd2	69.421	56	-1	-1	0.91	890.01
DISH 1.nd2	70.716	57	-1	-1	0.919	885.17
DISH 1.nd2	71.927	58	-1	-1	0.932	868.64
DISH 1.nd2	73.21	59	-1	-1	0.934	865.24
DISH 1.nd2	74.444	60	-1	-1	0.937	865.25
DISH 1.nd2	75.787	61	-1	-1	0.959	845.96
DISH 1.nd2	76.981	62	-1	-1	0.96	849.65
DISH 1.nd2	78.245	63	-1	-1	0.986	832.91
DISH 1.nd2	79.567	64	-1	-1	1.008	819.17
DISH 1.nd2	80.83	65	-1	-1	1.003	829.89
DISH 1.nd2	82.104	66	-1	-1	1.018	825.19
DISH 1.nd2	83.352	67	-1	-1	1.053	803.38
DISH 1.nd2	84.608	68	-1	-1	1.071	798.33
DISH 1.nd2	85.889	69	-1	-1	1.097	787.28
DISH 1.nd2	87.131	70	-1	-1	1.117	781.1
DISH 1.nd2	88.376	71	-1	-1	1.155	765.43
DISH 1.nd2	89.636	72	-1	-1	1.183	755.27
DISH 1.nd2	90.961	73	-1	-1	1.211	747.96
DISH 1.nd2	92.23	74	-1	-1	1.231	745.65
DISH 1.nd2	93.481	75	-1	-1	1.285	722.26
DISH 1.nd2	94.723	76	-1	-1	1.333	701.85
DISH 1.nd2	95.967	77	-1	-1	1.366	691.13
DISH 1.nd2	97.213	78	-1	-1	1.403	677.54
DISH 1.nd2	98.485	79	-1	-1	1.454	659.19
DISH 1.nd2	99.733	80	-1	-1	1.482	653
DISH 1.nd2	101.165	81	-1	-1	1.518	640.79
DISH 1.nd2	102.44	82	-1	-1	1.555	628.57
DISH 1.nd2	103.702	83	-1	-1	1.606	609.07
DISH 1.nd2	104.985	84	-1	-1	1.636	598.69
DISH 1.nd2	106.213	85	-1	-1	1.681	583.85
DISH 1.nd2	107.484	86	-1	-1	1.72	570.58
DISH 1.nd2	108.718	87	-1	-1	1.761	557.35
DISH 1.nd2	110.006	88	-1	-1	1.785	549.49
DISH 1.nd2	111.251	89	-1	-1	1.814	538.47
DISH 1.nd2	112.508	90	-1	-1	1.836	531.73
DISH 1.nd2	113.774	91	-1	-1	1.841	529.94
DISH 1.nd2	115.026	92	-1	-1	1.883	515.8
DISH 1.nd2	116.296	93	-1	-1	1.917	505.49
DISH 1.nd2	117.536	94	-1	-1	1.936	500.99
DISH 1.nd2	118.812	95	-1	-1	1.97	490.8
DISH 1.nd2	120.015	96	-1	-1	1.969	489.71
DISH 1.nd2	121.205	97	-1	-1	1.991	482.52
DISH 1.nd2	122.524	98	-1	-1	1.978	486.18
DISH 1.nd2	123.79	99	-1	-1	2.003	479.3
DISH 1.nd2	125.067	100	-1	-1	2.017	474.49
DISH 1.nd2	126.295	101	-1	-1	2.043	467.76
DISH 1.nd2	127.56	102	-1	-1	2.062	462.31
DISH 1.nd2	128.799	103	-1	-1	2.063	461.65
DISH 1.nd2	130.027	104	-1	-1	2.065	458.66
DISH 1.nd2	131.393	105	-1	-1	2.087	454.4
DISH 1.nd2	132.77	106	-1	-1	2.109	448.61
DISH 1.nd2	134.078	107	-1	-1	2.116	445.67
DISH 1.nd2	135.493	108	-1	-1	2.133	441.78
DISH 1.nd2	136.812	109	-1	-1	2.111	445.27
DISH 1.nd2	138.093	110	-1	-1	2.139	439.23
DISH 1.nd2	139.316	111	-1	-1	2.128	441.75
DISH 1.nd2	140.6	112	-1	-1	2.111	445.08
DISH 1.nd2	141.967	113	-1	-1	2.119	444.2
DISH 1.nd2	143.309	114	-1	-1	2.123	442.54
DISH 1.nd2	144.681	115	-1	-1	2.14	437.32
DISH 1.nd2	146.059	116	-1	-1	2.159	432.82
DISH 1.nd2	147.439	117	-1	-1	2.148	433.59
DISH 1.nd2	148.673	118	-1	-1	2.162	431.46
DISH 1.nd2	149.898	119	-1	-1	2.169	430.35
DISH 1.nd2	151.114	120	-1	-1	2.172	429.47
DISH 1.nd2	152.365	121	-1	-1	2.184	426.81
DISH 1.nd2	153.684	122	-1	-1	2.179	427.01
DISH 1.nd2	155.111	123	-1	-1	2.2	422.31
DISH 1.nd2	156.338	124	-1	-1	2.184	425.12
DISH 1.nd2	157.591	125	-1	-1	2.226	416.5
DISH 1.nd2	158.873	126	-1	-1	2.192	422.41
DISH 1.nd2	160.131	127	-1	-1	2.212	417.07
DISH 1.nd2	161.358	128	-1	-1	2.238	412.44
DISH 1.nd2	162.658	129	-1	-1	2.236	411.85
DISH 1.nd2	163.959	130	-1	-1	2.233	412.26
DISH 1.nd2	165.246	131	-1	-1	2.233	412.43
DISH 1.nd2	166.691	132	-1	-1	2.25	407.58
DISH 1.nd2	167.997	133	-1	-1	2.243	409.64
DISH 1.nd2	169.256	134	-1	-1	2.223	413.24
DISH 1.nd2	170.506	135	-1	-1	2.217	414.09
DISH 1.nd2	171.743	136	-1	-1	2.22	413.47
DISH 1.nd2	172.979	137	-1	-1	2.209	414.85
DISH 1.nd2	174.285	138	-1	-1	2.218	412.05
DISH 1.nd2	175.508	139	-1	-1	2.225	410.52
DISH 1.nd2	176.785	140	-1	-1	2.206	414.75
DISH 1.nd2	178.153	141	-1	-1	2.216	412.13
DISH 1.nd2	179.454	142	-1	-1	2.217	411.62
DISH 1.nd2	180.765	143	-1	-1	2.246	405.87
DISH 1.nd2	182.061	144	-1	-1	2.242	405.68
DISH 1.nd2	183.396	145	-1	-1	2.234	406.96
DISH 1.nd2	184.718	146	-1	-1	2.231	407.98
DISH 1.nd2	186.092	147	-1	-1	2.256	402.03
DISH 1.nd2	187.466	148	-1	-1	2.257	401.59
DISH 1.nd2	188.786	149	-1	-1	2.26	401.15
DISH 1.nd2	190.164	150	-1	-1	2.217	409.23
DISH 1.nd2	191.482	151	-1	-1	2.253	401.27
DISH 1.nd2	192.806	152	-1	-1	2.234	405.37
DISH 1.nd2	194.202	153	-1	-1	2.235	405.01
DISH 1.nd2	195.561	154	-1	-1	2.209	408.66
DISH 1.nd2	197.016	155	-1	-1	2.207	407.74
DISH 1.nd2	198.354	156	-1	-1	2.2	408.99
DISH 1.nd2	199.674	157	-1	-1	2.207	408.5
DISH 1.nd2	201.078	158	-1	-1	2.206	408.7
DISH 1.nd2	202.495	159	-1	-1	2.234	402.62
DISH 1.nd2	203.886	160	-1	-1	2.208	407.25
DISH 1.nd2	205.314	161	-1	-1	2.23	403.17
DISH 1.nd2	206.722	162	-1	-1	2.213	405.89
DISH 1.nd2	208.156	163	-1	-1	2.214	404.68
DISH 1.nd2	209.528	164	-1	-1	2.214	405.29
DISH 1.nd2	210.96	165	-1	-1	2.214	404.36
DISH 1.nd2	212.423	166	-1	-1	2.194	407.71
DISH 1.nd2	213.88	167	-1	-1	2.171	412.43
DISH 1.nd2	215.276	168	-1	-1	2.202	406.73
DISH 1.nd2	216.733	169	-1	-1	2.18	410.15
DISH 1.nd2	218.15	170	-1	-1	2.189	406.93
DISH 1.nd2	219.541	171	-1	-1	2.176	409.57
DISH 1.nd2	221.06	172	-1	-1	2.162	413.07
DISH 1.nd2	222.539	173	-1	-1	2.145	417.04
DISH 1.nd2	223.977	174	-1	-1	2.17	410.48
DISH 1.nd2	225.44	175	-1	-1	2.172	410.27
DISH 1.nd2	226.936	176	-1	-1	2.182	408.66
DISH 1.nd2	228.428	177	-1	-1	2.174	408.58
DISH 1.nd2	229.866	178	-1	-1	2.2	404.41
DISH 1.nd2	231.399	179	-1	-1	2.18	408.15
DISH 1.nd2	232.857	180	-1	-1	2.181	407.77
DISH 1.nd2	234.397	181	-1	-1	2.172	408.82
DISH 1.nd2	235.96	182	-1	-1	2.173	408.26
DISH 1.nd2	237.44	183	-1	-1	2.153	413.06
DISH 1.nd2	238.957	184	-1	-1	2.147	412.64
DISH 1.nd2	240.455	185	-1	-1	2.135	416.29
DISH 1.nd2	241.949	186	-1	-1	2.135	416.29
DISH 1.nd2	243.577	187	-1	-1	2.142	414.44
DISH 1.nd2	245.18	188	-1	-1	2.134	414.93
DISH 1.nd2	246.738	189	-1	-1	2.119	418.99
DISH 1.nd2	248.288	190	-1	-1	2.125	417.33
DISH 1.nd2	249.81	191	-1	-1	2.149	411.52
DISH 1.nd2	251.391	192	-1	-1	2.163	407.41
DISH 1.nd2	252.891	193	-1	-1	2.15	410.41
DISH 1.nd2	254.46	194	-1	-1	2.113	419.18
DISH 1.nd2	256.044	195	-1	-1	2.105	420.28
DISH 1.nd2	257.556	196	-1	-1	2.103	420.29
DISH 1.nd2	259.198	197	-1	-1	2.11	419.01
DISH 1.nd2	260.77	198	-1	-1	2.132	413.91
DISH 1.nd2	262.284	199	-1	-1	2.132	413.67
DISH 1.nd2	263.831	200	-1	-1	2.125	414.97
DISH 1.nd2	265.437	201	-1	-1	2.125	415.02
DISH 1.nd2	267.037	202	-1	-1	2.118	416.59
DISH 1.nd2	268.6	203	-1	-1	2.104	418.84
DISH 1.nd2	270.224	204	-1	-1	2.103	418.97
DISH 1.nd2	271.789	205	-1	-1	2.082	422.14
DISH 1.nd2	273.468	206	-1	-1	2.096	419.72
DISH 1.nd2	275.106	207	-1	-1	2.07	423.86
DISH 1.nd2	276.7	208	-1	-1	2.066	425.2
DISH 1.nd2	278.334	209	-1	-1	2.038	432.39
DISH 1.nd2	280.001	210	-1	-1	2.045	429.69
DISH 1.nd2	281.601	211	-1	-1	2.034	432.49
DISH 1.nd2	283.2	212	-1	-1	2.037	431.59
DISH 1.nd2	284.819	213	-1	-1	2.033	432.65
DISH 1.nd2	286.498	214	-1	-1	2.029	432.98
DISH 1.nd2	288.184	215	-1	-1	2.025	433.96
DISH 1.nd2	289.82	216	-1	-1	2.022	433.75
DISH 1.nd2	291.508	217	-1	-1	2.028	432.68
DISH 1.nd2	293.182	218	-1	-1	2.01	435.78
DISH 1.nd2	294.822	219	-1	-1	2.009	435.52
DISH 1.nd2	296.466	220	-1	-1	2.017	433.99
DISH 1.nd2	298.196	221	-1	-1	2.024	432.92
DISH 1.nd2	299.844	222	-1	-1	2.034	430
DISH 1.nd2	301.508	223	-1	-1	2.043	427.67
DISH 1.nd2	303.216	224	-1	-1	2.029	430.99
DISH 1.nd2	304.9	225	-1	-1	2.019	433.82
DISH 1.nd2	306.628	226	-1	-1	2.011	434.85
DISH 1.nd2	308.372	227	-1	-1	2.009	435.72
DISH 1.nd2	310.106	228	-1	-1	1.971	443.17
DISH 1.nd2	311.866	229	-1	-1	1.978	443.04
DISH 1.nd2	313.592	230	-1	-1	1.96	446.64
DISH 1.nd2	315.295	231	-1	-1	1.977	442.13
DISH 1.nd2	316.994	232	-1	-1	1.955	448.29
DISH 1.nd2	318.744	233	-1	-1	1.978	441.17
DISH 1.nd2	320.499	234	-1	-1	1.961	445.79
DISH 1.nd2	322.272	235	-1	-1	1.943	448.67
DISH 1.nd2	324.005	236	-1	-1	1.931	452.01
DISH 1.nd2	325.753	237	-1	-1	1.929	453.99
DISH 1.nd2	327.539	238	-1	-1	1.931	452.95
DISH 1.nd2	329.284	239	-1	-1	1.932	453.34
DISH 1.nd2	331.029	240	-1	-1	1.922	455.66
DISH 1.nd2	332.795	241	-1	-1	1.933	452.71
DISH 1.nd2	334.605	242	-1	-1	1.91	458.16
DISH 1.nd2	336.388	243	-1	-1	1.918	455.03
DISH 1.nd2	338.197	244	-1	-1	1.923	454.62
DISH 1.nd2	339.966	245	-1	-1	1.914	456.75
DISH 1.nd2	341.394	246	-1	-1	1.942	449.44
DISH 1.nd2	343.155	247	-1	-1	1.919	455.51
DISH 1.nd2	344.959	248	-1	-1	1.914	457.08
DISH 1.nd2	346.775	249	-1	-1	1.908	458.58
DISH 1.nd2	348.632	250	-1	-1	1.904	459.47
DISH 1.nd2	350.433	251	-1	-1	1.875	467.03
DISH 1.nd2	351.927	252	-1	-1	1.903	460.05
DISH 1.nd2	353.749	253	-1	-1	1.891	462.81
DISH 1.nd2	355.2	254	-1	-1	1.896	461.32
DISH 1.nd2	357.009	255	-1	-1	1.911	457.06
DISH 1.nd2	358.495	256	-1	-1	1.888	463.26
DISH 1.nd2	360.311	257	-1	-1	1.869	468.28
DISH 1.nd2	362.125	258	-1	-1	1.855	472.31
DISH 1.nd2	363.99	259	-1	-1	1.862	471.15
DISH 1.nd2	365.458	260	-1	-1	1.87	468.92
DISH 1.nd2	367.351	261	-1	-1	1.871	468.35
DISH 1.nd2	369.216	262	-1	-1	1.831	479.47
DISH 1.nd2	370.704	263	-1	-1	1.839	476.91
DISH 1.nd2	372.191	264	-1	-1	1.837	477.56
DISH 1.nd2	374.049	265	-1	-1	1.834	478.19
DISH 1.nd2	375.541	266	-1	-1	1.832	479.62
DISH 1.nd2	377.018	267	-1	-1	1.837	476.5
DISH 1.nd2	378.502	268	-1	-1	1.837	476.19
DISH 1.nd2	379.983	269	-1	-1	1.824	480.94
DISH 1.nd2	381.491	270	-1	-1	1.855	472.2
DISH 1.nd2	382.99	271	-1	-1	1.83	479.21
DISH 1.nd2	384.513	272	-1	-1	1.827	479.48
DISH 1.nd2	386.018	273	-1	-1	1.803	486.93
DISH 1.nd2	387.528	274	-1	-1	1.828	479.28
DISH 1.nd2	389.051	275	-1	-1	1.796	488.5
DISH 1.nd2	390.588	276	-1	-1	1.791	490.06
DISH 1.nd2	392.122	277	-1	-1	1.816	483.21
DISH 1.nd2	393.639	278	-1	-1	1.805	486.77
DISH 1.nd2	395.177	279	-1	-1	1.801	487.68
DISH 1.nd2	396.712	280	-1	-1	1.798	488.76
DISH 1.nd2	398.245	281	-1	-1	1.792	490.45
DISH 1.nd2	399.785	282	-1	-1	1.783	492.51
DISH 1.nd2	401.328	283	-1	-1	1.771	496.15
DISH 1.nd2	402.88	284	-1	-1	1.788	490.96
DISH 1.nd2	404.444	285	-1	-1	1.777	493.6
DISH 1.nd2	406.037	286	-1	-1	1.764	497.44
DISH 1.nd2	407.663	287	-1	-1	1.78	492.53
DISH 1.nd2	410.391	288	-1	-1	1.773	495.48
DISH 1.nd2	411.992	289	-1	-1	1.764	497.48
DISH 1.nd2	413.584	290	-1	-1	1.752	500.72
DISH 1.nd2	415.196	291	-1	-1	1.757	500.5
DISH 1.nd2	416.801	292	-1	-1	1.738	505.76
DISH 1.nd2	418.402	293	-1	-1	1.778	493.39
DISH 1.nd2	419.99	294	-1	-1	1.742	504.66
DISH 1.nd2	421.612	295	-1	-1	1.739	505.36
