# Supplementary material for: NFATc1 drives Orai3 transcription and proteolysis by harnessing epigenome differences in the MARCH8 promoter
Source: EMBO J. 2025 Sep 29;44(21):6137–67. doi: 10.1038/s44318-025-00572-4 (PMC12583688; doi:10.1038/s44318-025-00572-4)
Supplement: Supplementary file 4 — Source data Fig. 2 [file 44318_2025_572_MOESM4_ESM.zip › Figure 2/Figure 2F/Figure 2F.xlsx]

## Sheet: Sheet1
B1
NFAT c1				Avg. CT	ΔCT	ΔΔCT	Fold Change
EV	21.8991	21.7542	21.8407	21.8314	21.8314
NFATc1	11.9931	11.9281	11.8224	11.9146	11.9146	-9.9168	966.616
ORAI 3
EV	22.2909	22.6634	21.9613	22.1261	7.58995
NFATc1	22.0718	21.5825	21.5534	21.7359	7.1683	-0.421649	1.33946
GAPDH
EV	14.5465	14.4029	14.6591	14.5362
NFATc1	14.6472	14.4956	14.5601	14.5676
B2
NFAT c1				Avg. CT	ΔCT	ΔΔCT	Fold Change
EV	21.8727	21.8463	21.384	21.701	21.701
NFATc1	10.5358	10.9304	10.8345	10.7669	-11.3593	-33.0603	8.95637e+09
ORAI 3
EV	22.3132	22.6951	22.1038	22.3707	22.3707
NFATc1	21.8361	21.942	21.6598	21.8127	21.8127	-0.558046	1.47227
GAPDH
EV	11.0039	11.4421	11.1419	11.196
NFATc1	10.9774	11.0912	11.1019	11.0569
B3
NFAT c1				Avg. CT	ΔCT	ΔΔCT	Fold Change
EGFP B3	21.2664	21.279	21.2596	21.2683	-1.10241
NFAT2 B3	10.3472	10.0055	9.63659	9.99641	-11.8162	-10.7138	1679.52
Orai3
EGFP B3	22.2909	22.6634	21.9613	22.1261	7.58995
NFAT2 B3	22.0718	21.5825	21.5534	21.7359	7.1683	-0.421649	1.33946
GAPDH
EGFP B3	11.0247	11.263	11.4161	11.2346
NFAT2 B3	11.3393	11.3237	11.6477	11.4369
