# Supplementary material for: NFATc1 drives Orai3 transcription and proteolysis by harnessing epigenome differences in the MARCH8 promoter
Source: EMBO J. 2025 Sep 29;44(21):6137–67. doi: 10.1038/s44318-025-00572-4 (PMC12583688; doi:10.1038/s44318-025-00572-4)
Supplement: Supplementary file 4 — Source data Fig. 2 [file 44318_2025_572_MOESM4_ESM.zip › Figure 2/Figure 2H/Figure 2H.xlsx]

## Sheet: Sheet1
B1	Orai3	B Actin		Fold Change
EV	27447.1	23867.5	1.14998	1
NFATc1	14600.4	27939.6	0.522572	0.454418
B2	Orai3	B Actin		Fold Change
EV	25670.2	31581	0.812838	1
NFATc1	19641.3	34979.6	0.561508	0.6908
B3	Orai3	B Actin		Fold Change
EV	42950.9	30496.6	1.40838	1
NFATc1	29854.2	34774.5	0.858511	0.609573
