# Supplementary material for: NFATc1 drives Orai3 transcription and proteolysis by harnessing epigenome differences in the MARCH8 promoter
Source: EMBO J. 2025 Sep 29;44(21):6137–67. doi: 10.1038/s44318-025-00572-4 (PMC12583688; doi:10.1038/s44318-025-00572-4)
Supplement: Supplementary file 4 — Source data Fig. 2 [file 44318_2025_572_MOESM4_ESM.zip › Figure 2/Figure 2I/EV.xlsx]

## Sheet: Data (Channels)
Name	Time [s]	ND.T	ND.Z	ND.M	Ratio 340nm/380nm
DISH 6.nd2	2.594	1	-1	-1	0.904
DISH 6.nd2	3.173	2	-1	-1	0.902
DISH 6.nd2	3.711	3	-1	-1	0.904
DISH 6.nd2	4.316	4	-1	-1	0.899
DISH 6.nd2	4.84	5	-1	-1	0.896
DISH 6.nd2	5.343	6	-1	-1	0.899
DISH 6.nd2	5.888	7	-1	-1	0.9
DISH 6.nd2	6.487	8	-1	-1	0.899
DISH 6.nd2	7.025	9	-1	-1	0.898
DISH 6.nd2	7.539	10	-1	-1	0.896
DISH 6.nd2	8.106	11	-1	-1	0.901
DISH 6.nd2	8.611	12	-1	-1	0.9
DISH 6.nd2	9.135	13	-1	-1	0.906
DISH 6.nd2	9.624	14	-1	-1	0.905
DISH 6.nd2	10.168	15	-1	-1	0.9
DISH 6.nd2	10.706	16	-1	-1	0.9
DISH 6.nd2	11.264	17	-1	-1	0.898
DISH 6.nd2	11.797	18	-1	-1	0.904
DISH 6.nd2	12.287	19	-1	-1	0.906
DISH 6.nd2	12.807	20	-1	-1	0.905
DISH 6.nd2	13.308	21	-1	-1	0.902
DISH 6.nd2	13.844	22	-1	-1	0.904
DISH 6.nd2	14.449	23	-1	-1	0.906
DISH 6.nd2	14.952	24	-1	-1	0.906
DISH 6.nd2	15.472	25	-1	-1	0.907
DISH 6.nd2	16.052	26	-1	-1	0.9
DISH 6.nd2	16.559	27	-1	-1	0.894
DISH 6.nd2	17.061	28	-1	-1	0.898
DISH 6.nd2	17.57	29	-1	-1	0.899
DISH 6.nd2	18.1	30	-1	-1	0.896
DISH 6.nd2	18.595	31	-1	-1	0.898
DISH 6.nd2	19.131	32	-1	-1	0.897
DISH 6.nd2	19.661	33	-1	-1	0.896
DISH 6.nd2	20.138	34	-1	-1	0.904
DISH 6.nd2	20.657	35	-1	-1	0.899
DISH 6.nd2	21.151	36	-1	-1	0.899
DISH 6.nd2	21.652	37	-1	-1	0.899
DISH 6.nd2	22.148	38	-1	-1	0.9
DISH 6.nd2	22.658	39	-1	-1	0.897
DISH 6.nd2	23.159	40	-1	-1	0.895
DISH 6.nd2	23.664	41	-1	-1	0.895
DISH 6.nd2	24.173	42	-1	-1	0.894
DISH 6.nd2	24.712	43	-1	-1	0.898
DISH 6.nd2	25.286	44	-1	-1	0.907
DISH 6.nd2	25.829	45	-1	-1	0.902
DISH 6.nd2	26.386	46	-1	-1	0.906
DISH 6.nd2	26.965	47	-1	-1	0.908
DISH 6.nd2	27.52	48	-1	-1	0.899
DISH 6.nd2	28.107	49	-1	-1	0.891
DISH 6.nd2	28.729	50	-1	-1	0.899
DISH 6.nd2	29.333	51	-1	-1	0.896
DISH 6.nd2	29.852	52	-1	-1	0.894
DISH 6.nd2	30.372	53	-1	-1	0.897
DISH 6.nd2	30.903	54	-1	-1	0.899
DISH 6.nd2	31.455	55	-1	-1	0.895
DISH 6.nd2	32.024	56	-1	-1	0.893
DISH 6.nd2	32.561	57	-1	-1	0.894
DISH 6.nd2	33.099	58	-1	-1	0.897
DISH 6.nd2	33.629	59	-1	-1	0.903
DISH 6.nd2	34.199	60	-1	-1	0.899
DISH 6.nd2	34.736	61	-1	-1	0.896
DISH 6.nd2	35.299	62	-1	-1	0.901
DISH 6.nd2	35.835	63	-1	-1	0.9
DISH 6.nd2	36.417	64	-1	-1	0.897
DISH 6.nd2	36.996	65	-1	-1	0.894
DISH 6.nd2	37.559	66	-1	-1	0.891
DISH 6.nd2	38.133	67	-1	-1	0.896
DISH 6.nd2	38.694	68	-1	-1	0.894
DISH 6.nd2	39.293	69	-1	-1	0.898
DISH 6.nd2	39.898	70	-1	-1	0.904
DISH 6.nd2	40.46	71	-1	-1	0.906
DISH 6.nd2	41.041	72	-1	-1	0.903
DISH 6.nd2	41.616	73	-1	-1	0.899
DISH 6.nd2	42.195	74	-1	-1	0.898
DISH 6.nd2	42.811	75	-1	-1	0.897
DISH 6.nd2	43.421	76	-1	-1	0.901
DISH 6.nd2	44.048	77	-1	-1	0.898
DISH 6.nd2	44.647	78	-1	-1	0.901
DISH 6.nd2	45.253	79	-1	-1	0.901
DISH 6.nd2	45.85	80	-1	-1	0.904
DISH 6.nd2	46.455	81	-1	-1	0.899
DISH 6.nd2	47.087	82	-1	-1	0.904
DISH 6.nd2	47.703	83	-1	-1	0.902
DISH 6.nd2	48.343	84	-1	-1	0.905
DISH 6.nd2	48.982	85	-1	-1	0.893
DISH 6.nd2	49.597	86	-1	-1	0.899
DISH 6.nd2	50.228	87	-1	-1	0.896
DISH 6.nd2	50.855	88	-1	-1	0.897
DISH 6.nd2	51.507	89	-1	-1	0.897
DISH 6.nd2	52.164	90	-1	-1	0.898
DISH 6.nd2	52.806	91	-1	-1	0.9
DISH 6.nd2	53.445	92	-1	-1	0.896
DISH 6.nd2	54.098	93	-1	-1	0.897
DISH 6.nd2	54.742	94	-1	-1	0.894
DISH 6.nd2	55.422	95	-1	-1	0.892
DISH 6.nd2	56.086	96	-1	-1	0.893
DISH 6.nd2	56.739	97	-1	-1	0.897
DISH 6.nd2	57.432	98	-1	-1	0.894
DISH 6.nd2	58.102	99	-1	-1	0.894
DISH 6.nd2	58.771	100	-1	-1	0.882
DISH 6.nd2	59.447	101	-1	-1	0.892
DISH 6.nd2	60.058	102	-1	-1	0.904
DISH 6.nd2	60.73	103	-1	-1	0.921
DISH 6.nd2	61.444	104	-1	-1	0.945
DISH 6.nd2	62.143	105	-1	-1	0.962
DISH 6.nd2	62.82	106	-1	-1	0.975
DISH 6.nd2	63.519	107	-1	-1	0.999
DISH 6.nd2	64.231	108	-1	-1	1.021
DISH 6.nd2	64.949	109	-1	-1	1.033
DISH 6.nd2	65.822	110	-1	-1	1.057
DISH 6.nd2	66.523	111	-1	-1	1.066
DISH 6.nd2	67.252	112	-1	-1	1.083
DISH 6.nd2	67.981	113	-1	-1	1.093
DISH 6.nd2	68.717	114	-1	-1	1.117
DISH 6.nd2	69.435	115	-1	-1	1.123
DISH 6.nd2	70.16	116	-1	-1	1.14
DISH 6.nd2	70.872	117	-1	-1	1.153
DISH 6.nd2	71.589	118	-1	-1	1.157
DISH 6.nd2	72.325	119	-1	-1	1.172
DISH 6.nd2	73.067	120	-1	-1	1.179
DISH 6.nd2	73.794	121	-1	-1	1.193
DISH 6.nd2	74.553	122	-1	-1	1.198
DISH 6.nd2	75.302	123	-1	-1	1.212
DISH 6.nd2	76.079	124	-1	-1	1.223
DISH 6.nd2	76.816	125	-1	-1	1.231
DISH 6.nd2	77.586	126	-1	-1	1.239
DISH 6.nd2	78.343	127	-1	-1	1.24
DISH 6.nd2	79.097	128	-1	-1	1.245
DISH 6.nd2	79.857	129	-1	-1	1.255
DISH 6.nd2	80.61	130	-1	-1	1.254
DISH 6.nd2	81.401	131	-1	-1	1.254
DISH 6.nd2	82.172	132	-1	-1	1.265
DISH 6.nd2	82.957	133	-1	-1	1.275
DISH 6.nd2	83.743	134	-1	-1	1.279
DISH 6.nd2	84.533	135	-1	-1	1.28
DISH 6.nd2	85.33	136	-1	-1	1.278
DISH 6.nd2	86.054	137	-1	-1	1.28
DISH 6.nd2	86.869	138	-1	-1	1.285
DISH 6.nd2	87.652	139	-1	-1	1.29
DISH 6.nd2	88.448	140	-1	-1	1.29
DISH 6.nd2	89.191	141	-1	-1	1.299
DISH 6.nd2	89.994	142	-1	-1	1.296
DISH 6.nd2	90.736	143	-1	-1	1.298
DISH 6.nd2	91.539	144	-1	-1	1.297
DISH 6.nd2	92.358	145	-1	-1	1.308
DISH 6.nd2	93.172	146	-1	-1	1.309
DISH 6.nd2	93.999	147	-1	-1	1.311
DISH 6.nd2	94.751	148	-1	-1	1.31
DISH 6.nd2	95.573	149	-1	-1	1.31
DISH 6.nd2	96.397	150	-1	-1	1.312
DISH 6.nd2	97.224	151	-1	-1	1.311
DISH 6.nd2	98.105	152	-1	-1	1.313
DISH 6.nd2	98.937	153	-1	-1	1.31
DISH 6.nd2	99.768	154	-1	-1	1.317
DISH 6.nd2	100.606	155	-1	-1	1.328
DISH 6.nd2	101.458	156	-1	-1	1.327
DISH 6.nd2	102.295	157	-1	-1	1.319
DISH 6.nd2	103.082	158	-1	-1	1.323
DISH 6.nd2	103.936	159	-1	-1	1.321
DISH 6.nd2	104.785	160	-1	-1	1.322
DISH 6.nd2	105.594	161	-1	-1	1.317
DISH 6.nd2	106.457	162	-1	-1	1.315
DISH 6.nd2	107.33	163	-1	-1	1.319
DISH 6.nd2	108.134	164	-1	-1	1.324
DISH 6.nd2	109.037	165	-1	-1	1.322
DISH 6.nd2	109.912	166	-1	-1	1.323
DISH 6.nd2	110.806	167	-1	-1	1.328
DISH 6.nd2	111.684	168	-1	-1	1.331
DISH 6.nd2	112.607	169	-1	-1	1.332
DISH 6.nd2	113.493	170	-1	-1	1.327
DISH 6.nd2	114.402	171	-1	-1	1.336
DISH 6.nd2	115.306	172	-1	-1	1.328
DISH 6.nd2	116.229	173	-1	-1	1.323
DISH 6.nd2	117.133	174	-1	-1	1.332
DISH 6.nd2	117.984	175	-1	-1	1.338
DISH 6.nd2	118.901	176	-1	-1	1.339
DISH 6.nd2	119.835	177	-1	-1	1.334
DISH 6.nd2	120.763	178	-1	-1	1.339
DISH 6.nd2	121.691	179	-1	-1	1.331
DISH 6.nd2	122.614	180	-1	-1	1.329
DISH 6.nd2	123.548	181	-1	-1	1.334
DISH 6.nd2	124.469	182	-1	-1	1.331
DISH 6.nd2	125.409	183	-1	-1	1.33
DISH 6.nd2	126.341	184	-1	-1	1.331
DISH 6.nd2	127.298	185	-1	-1	1.333
DISH 6.nd2	128.249	186	-1	-1	1.332
DISH 6.nd2	129.233	187	-1	-1	1.337
DISH 6.nd2	130.18	188	-1	-1	1.337
DISH 6.nd2	131.162	189	-1	-1	1.331
DISH 6.nd2	132.138	190	-1	-1	1.337
DISH 6.nd2	133.118	191	-1	-1	1.337
DISH 6.nd2	134.099	192	-1	-1	1.337
DISH 6.nd2	135.062	193	-1	-1	1.344
DISH 6.nd2	136.032	194	-1	-1	1.339
DISH 6.nd2	137.009	195	-1	-1	1.343
DISH 6.nd2	137.977	196	-1	-1	1.346
DISH 6.nd2	138.973	197	-1	-1	1.344
DISH 6.nd2	139.972	198	-1	-1	1.344
DISH 6.nd2	140.958	199	-1	-1	1.337
DISH 6.nd2	141.947	200	-1	-1	1.341
DISH 6.nd2	142.957	201	-1	-1	1.34
DISH 6.nd2	143.963	202	-1	-1	1.341
DISH 6.nd2	144.982	203	-1	-1	1.342
DISH 6.nd2	145.993	204	-1	-1	1.344
DISH 6.nd2	147.001	205	-1	-1	1.339
DISH 6.nd2	148.012	206	-1	-1	1.34
DISH 6.nd2	149.021	207	-1	-1	1.341
DISH 6.nd2	150.031	208	-1	-1	1.348
DISH 6.nd2	151.05	209	-1	-1	1.352
DISH 6.nd2	152.002	210	-1	-1	1.352
DISH 6.nd2	153.02	211	-1	-1	1.349
DISH 6.nd2	154.047	212	-1	-1	1.347
DISH 6.nd2	155.082	213	-1	-1	1.345
DISH 6.nd2	156.044	214	-1	-1	1.347
DISH 6.nd2	157.094	215	-1	-1	1.346
DISH 6.nd2	158.134	216	-1	-1	1.344
DISH 6.nd2	159.116	217	-1	-1	1.35
DISH 6.nd2	160.159	218	-1	-1	1.345
DISH 6.nd2	161.214	219	-1	-1	1.345
DISH 6.nd2	162.26	220	-1	-1	1.35
DISH 6.nd2	163.32	221	-1	-1	1.349
DISH 6.nd2	164.372	222	-1	-1	1.345
DISH 6.nd2	165.431	223	-1	-1	1.349
DISH 6.nd2	166.496	224	-1	-1	1.348
DISH 6.nd2	167.556	225	-1	-1	1.345
DISH 6.nd2	168.616	226	-1	-1	1.349
DISH 6.nd2	169.688	227	-1	-1	1.354
DISH 6.nd2	170.759	228	-1	-1	1.347
DISH 6.nd2	171.837	229	-1	-1	1.346
DISH 6.nd2	172.917	230	-1	-1	1.351
DISH 6.nd2	173.999	231	-1	-1	1.347
DISH 6.nd2	175.091	232	-1	-1	1.349
DISH 6.nd2	176.189	233	-1	-1	1.349
DISH 6.nd2	177.291	234	-1	-1	1.339
DISH 6.nd2	178.387	235	-1	-1	1.343
DISH 6.nd2	179.496	236	-1	-1	1.345
DISH 6.nd2	180.591	237	-1	-1	1.338
DISH 6.nd2	181.702	238	-1	-1	1.345
DISH 6.nd2	182.853	239	-1	-1	1.341
DISH 6.nd2	183.98	240	-1	-1	1.34
DISH 6.nd2	185.108	241	-1	-1	1.346
DISH 6.nd2	186.235	242	-1	-1	1.348
DISH 6.nd2	187.361	243	-1	-1	1.348
DISH 6.nd2	188.426	244	-1	-1	1.354
DISH 6.nd2	189.552	245	-1	-1	1.35
DISH 6.nd2	190.684	246	-1	-1	1.342
DISH 6.nd2	191.828	247	-1	-1	1.342
DISH 6.nd2	193	248	-1	-1	1.347
DISH 6.nd2	194.154	249	-1	-1	1.344
DISH 6.nd2	195.233	250	-1	-1	1.348
DISH 6.nd2	196.399	251	-1	-1	1.354
DISH 6.nd2	197.554	252	-1	-1	1.351
DISH 6.nd2	198.704	253	-1	-1	1.35
DISH 6.nd2	199.863	254	-1	-1	1.351
DISH 6.nd2	200.962	255	-1	-1	1.357
DISH 6.nd2	202.124	256	-1	-1	1.357
DISH 6.nd2	203.334	257	-1	-1	1.354
DISH 6.nd2	204.495	258	-1	-1	1.351
DISH 6.nd2	205.675	259	-1	-1	1.355
DISH 6.nd2	206.79	260	-1	-1	1.355
DISH 6.nd2	207.968	261	-1	-1	1.356
DISH 6.nd2	209.167	262	-1	-1	1.357
DISH 6.nd2	210.285	263	-1	-1	1.357
DISH 6.nd2	211.48	264	-1	-1	1.353
DISH 6.nd2	212.672	265	-1	-1	1.349
DISH 6.nd2	213.802	266	-1	-1	1.348
DISH 6.nd2	215.007	267	-1	-1	1.351
DISH 6.nd2	216.217	268	-1	-1	1.349
DISH 6.nd2	217.445	269	-1	-1	1.355
DISH 6.nd2	218.586	270	-1	-1	1.351
DISH 6.nd2	219.814	271	-1	-1	1.36
DISH 6.nd2	221.041	272	-1	-1	1.354
DISH 6.nd2	222.262	273	-1	-1	1.354
DISH 6.nd2	223.502	274	-1	-1	1.351
DISH 6.nd2	224.729	275	-1	-1	1.351
DISH 6.nd2	225.969	276	-1	-1	1.352
DISH 6.nd2	227.223	277	-1	-1	1.361
DISH 6.nd2	228.48	278	-1	-1	1.357
DISH 6.nd2	229.725	279	-1	-1	1.356
DISH 6.nd2	230.967	280	-1	-1	1.357
DISH 6.nd2	232.148	281	-1	-1	1.349
DISH 6.nd2	233.403	282	-1	-1	1.358
DISH 6.nd2	234.655	283	-1	-1	1.355
DISH 6.nd2	235.906	284	-1	-1	1.359
DISH 6.nd2	237.164	285	-1	-1	1.353
DISH 6.nd2	238.422	286	-1	-1	1.359
DISH 6.nd2	239.722	287	-1	-1	1.356
DISH 6.nd2	240.99	288	-1	-1	1.355
DISH 6.nd2	242.254	289	-1	-1	1.358
DISH 6.nd2	243.53	290	-1	-1	1.365
DISH 6.nd2	244.808	291	-1	-1	1.358
DISH 6.nd2	246.091	292	-1	-1	1.36
DISH 6.nd2	247.366	293	-1	-1	1.361
DISH 6.nd2	248.654	294	-1	-1	1.364
DISH 6.nd2	249.948	295	-1	-1	1.364
DISH 6.nd2	251.175	296	-1	-1	1.357
DISH 6.nd2	252.48	297	-1	-1	1.353
DISH 6.nd2	253.793	298	-1	-1	1.347
DISH 6.nd2	255.099	299	-1	-1	1.352
DISH 6.nd2	256.429	300	-1	-1	1.355
DISH 6.nd2	257.752	301	-1	-1	1.356
DISH 6.nd2	259.063	302	-1	-1	1.355
DISH 6.nd2	260.388	303	-1	-1	1.359
DISH 6.nd2	261.718	304	-1	-1	1.355
DISH 6.nd2	263.045	305	-1	-1	1.356
DISH 6.nd2	264.375	306	-1	-1	1.356
DISH 6.nd2	265.704	307	-1	-1	1.358
DISH 6.nd2	267.034	308	-1	-1	1.355
DISH 6.nd2	268.376	309	-1	-1	1.354
DISH 6.nd2	269.719	310	-1	-1	1.358
DISH 6.nd2	271.054	311	-1	-1	1.359
DISH 6.nd2	272.397	312	-1	-1	1.363
DISH 6.nd2	273.743	313	-1	-1	1.364
DISH 6.nd2	275.117	314	-1	-1	1.361
DISH 6.nd2	276.474	315	-1	-1	1.36
DISH 6.nd2	277.854	316	-1	-1	1.359
DISH 6.nd2	279.213	317	-1	-1	1.364
DISH 6.nd2	280.573	318	-1	-1	1.357
DISH 6.nd2	281.953	319	-1	-1	1.353
DISH 6.nd2	283.337	320	-1	-1	1.364
DISH 6.nd2	284.716	321	-1	-1	1.365
DISH 6.nd2	286.099	322	-1	-1	1.36
DISH 6.nd2	287.475	323	-1	-1	1.362
DISH 6.nd2	288.87	324	-1	-1	1.357
DISH 6.nd2	290.188	325	-1	-1	1.36
DISH 6.nd2	291.579	326	-1	-1	1.355
DISH 6.nd2	292.974	327	-1	-1	1.353
DISH 6.nd2	294.375	328	-1	-1	1.359
DISH 6.nd2	295.717	329	-1	-1	1.357
DISH 6.nd2	297.113	330	-1	-1	1.361
DISH 6.nd2	298.52	331	-1	-1	1.357
DISH 6.nd2	299.946	332	-1	-1	1.353
DISH 6.nd2	301.366	333	-1	-1	1.359
DISH 6.nd2	302.791	334	-1	-1	1.357
DISH 6.nd2	304.219	335	-1	-1	1.357
DISH 6.nd2	305.647	336	-1	-1	1.353
DISH 6.nd2	307.079	337	-1	-1	1.356
DISH 6.nd2	308.521	338	-1	-1	1.357
DISH 6.nd2	309.963	339	-1	-1	1.356
DISH 6.nd2	311.406	340	-1	-1	1.361
DISH 6.nd2	312.85	341	-1	-1	1.364
DISH 6.nd2	314.288	342	-1	-1	1.354
DISH 6.nd2	315.738	343	-1	-1	1.358
DISH 6.nd2	317.188	344	-1	-1	1.359
DISH 6.nd2	318.632	345	-1	-1	1.358
DISH 6.nd2	320.086	346	-1	-1	1.357
DISH 6.nd2	321.55	347	-1	-1	1.353
DISH 6.nd2	323.014	348	-1	-1	1.357
DISH 6.nd2	324.475	349	-1	-1	1.354
DISH 6.nd2	325.973	350	-1	-1	1.355
DISH 6.nd2	327.447	351	-1	-1	1.358
DISH 6.nd2	328.926	352	-1	-1	1.361
DISH 6.nd2	330.406	353	-1	-1	1.367
DISH 6.nd2	331.884	354	-1	-1	1.364
DISH 6.nd2	333.368	355	-1	-1	1.359
DISH 6.nd2	334.86	356	-1	-1	1.363
DISH 6.nd2	336.344	357	-1	-1	1.365
DISH 6.nd2	337.842	358	-1	-1	1.362
DISH 6.nd2	339.333	359	-1	-1	1.365
DISH 6.nd2	340.832	360	-1	-1	1.367
DISH 6.nd2	342.33	361	-1	-1	1.367
DISH 6.nd2	343.835	362	-1	-1	1.362
DISH 6.nd2	345.339	363	-1	-1	1.367
DISH 6.nd2	346.85	364	-1	-1	1.357
DISH 6.nd2	348.374	365	-1	-1	1.363
DISH 6.nd2	349.896	366	-1	-1	1.362
DISH 6.nd2	351.418	367	-1	-1	1.372
DISH 6.nd2	352.946	368	-1	-1	1.363
DISH 6.nd2	354.403	369	-1	-1	1.368
DISH 6.nd2	355.931	370	-1	-1	1.364
DISH 6.nd2	357.469	371	-1	-1	1.362
DISH 6.nd2	358.937	372	-1	-1	1.362
DISH 6.nd2	360.471	373	-1	-1	1.361
DISH 6.nd2	362.022	374	-1	-1	1.366
DISH 6.nd2	363.582	375	-1	-1	1.37
DISH 6.nd2	365.176	376	-1	-1	1.375
DISH 6.nd2	366.733	377	-1	-1	1.374
DISH 6.nd2	368.224	378	-1	-1	1.367
DISH 6.nd2	369.795	379	-1	-1	1.361
DISH 6.nd2	371.378	380	-1	-1	1.36
DISH 6.nd2	372.948	381	-1	-1	1.366
DISH 6.nd2	374.556	382	-1	-1	1.369
DISH 6.nd2	376.138	383	-1	-1	1.372
DISH 6.nd2	377.726	384	-1	-1	1.37
DISH 6.nd2	379.314	385	-1	-1	1.369
DISH 6.nd2	380.91	386	-1	-1	1.373
DISH 6.nd2	382.49	387	-1	-1	1.366
DISH 6.nd2	384.016	388	-1	-1	1.365
DISH 6.nd2	385.596	389	-1	-1	1.364
DISH 6.nd2	387.19	390	-1	-1	1.366
DISH 6.nd2	388.792	391	-1	-1	1.363
DISH 6.nd2	390.399	392	-1	-1	1.37
DISH 6.nd2	392.012	393	-1	-1	1.372
DISH 6.nd2	393.551	394	-1	-1	1.365
DISH 6.nd2	395.165	395	-1	-1	1.368
DISH 6.nd2	396.784	396	-1	-1	1.366
DISH 6.nd2	398.419	397	-1	-1	1.364
DISH 6.nd2	400.048	398	-1	-1	1.37
DISH 6.nd2	401.702	399	-1	-1	1.367
DISH 6.nd2	403.342	400	-1	-1	1.369
DISH 6.nd2	404.984	401	-1	-1	1.365
DISH 6.nd2	406.579	402	-1	-1	1.366
DISH 6.nd2	408.227	403	-1	-1	1.373
DISH 6.nd2	409.87	404	-1	-1	1.367
DISH 6.nd2	411.511	405	-1	-1	1.37
DISH 6.nd2	413.154	406	-1	-1	1.367
DISH 6.nd2	414.814	407	-1	-1	1.361
DISH 6.nd2	416.473	408	-1	-1	1.364
DISH 6.nd2	418.14	409	-1	-1	1.364
DISH 6.nd2	419.829	410	-1	-1	1.377
DISH 6.nd2	421.52	411	-1	-1	1.379
DISH 6.nd2	423.2	412	-1	-1	1.376
DISH 6.nd2	424.812	413	-1	-1	1.376
DISH 6.nd2	426.495	414	-1	-1	1.38
DISH 6.nd2	428.19	415	-1	-1	1.376
DISH 6.nd2	429.816	416	-1	-1	1.371
DISH 6.nd2	431.523	417	-1	-1	1.368
DISH 6.nd2	433.215	418	-1	-1	1.374
