# Supplementary material for: NFATc1 drives Orai3 transcription and proteolysis by harnessing epigenome differences in the MARCH8 promoter
Source: EMBO J. 2025 Sep 29;44(21):6137–67. doi: 10.1038/s44318-025-00572-4 (PMC12583688; doi:10.1038/s44318-025-00572-4)
Supplement: Supplementary file 4 — Source data Fig. 2 [file 44318_2025_572_MOESM4_ESM.zip › Figure 2/Figure 2I/NFATc1.xlsx]

## Sheet: Data (Channels)
Name	Time [s]	ND.T	ND.Z	ND.M	Ratio 340nm/380nm
DISH 3.nd2	2.645	1	-1	-1	0.946
DISH 3.nd2	3.217	2	-1	-1	0.945
DISH 3.nd2	3.725	3	-1	-1	0.944
DISH 3.nd2	4.246	4	-1	-1	0.945
DISH 3.nd2	4.853	5	-1	-1	0.945
DISH 3.nd2	5.368	6	-1	-1	0.944
DISH 3.nd2	5.931	7	-1	-1	0.954
DISH 3.nd2	6.475	8	-1	-1	0.954
DISH 3.nd2	7.027	9	-1	-1	0.948
DISH 3.nd2	7.566	10	-1	-1	0.95
DISH 3.nd2	8.108	11	-1	-1	0.948
DISH 3.nd2	8.663	12	-1	-1	0.948
DISH 3.nd2	9.257	13	-1	-1	0.949
DISH 3.nd2	9.785	14	-1	-1	0.947
DISH 3.nd2	10.268	15	-1	-1	0.945
DISH 3.nd2	10.814	16	-1	-1	0.945
DISH 3.nd2	11.284	17	-1	-1	0.943
DISH 3.nd2	11.804	18	-1	-1	0.948
DISH 3.nd2	12.29	19	-1	-1	0.95
DISH 3.nd2	12.789	20	-1	-1	0.948
DISH 3.nd2	13.297	21	-1	-1	0.949
DISH 3.nd2	13.792	22	-1	-1	0.947
DISH 3.nd2	14.294	23	-1	-1	0.953
DISH 3.nd2	14.809	24	-1	-1	0.957
DISH 3.nd2	15.31	25	-1	-1	0.955
DISH 3.nd2	15.839	26	-1	-1	0.954
DISH 3.nd2	16.324	27	-1	-1	0.953
DISH 3.nd2	16.845	28	-1	-1	0.95
DISH 3.nd2	17.381	29	-1	-1	0.952
DISH 3.nd2	17.912	30	-1	-1	0.952
DISH 3.nd2	18.437	31	-1	-1	0.948
DISH 3.nd2	18.913	32	-1	-1	0.947
DISH 3.nd2	19.476	33	-1	-1	0.946
DISH 3.nd2	19.983	34	-1	-1	0.948
DISH 3.nd2	20.509	35	-1	-1	0.944
DISH 3.nd2	21.029	36	-1	-1	0.944
DISH 3.nd2	21.551	37	-1	-1	0.948
DISH 3.nd2	22.079	38	-1	-1	0.948
DISH 3.nd2	22.647	39	-1	-1	0.946
DISH 3.nd2	23.157	40	-1	-1	0.95
DISH 3.nd2	23.658	41	-1	-1	0.947
DISH 3.nd2	24.203	42	-1	-1	0.949
DISH 3.nd2	24.783	43	-1	-1	0.945
DISH 3.nd2	25.322	44	-1	-1	0.947
DISH 3.nd2	25.926	45	-1	-1	0.946
DISH 3.nd2	26.446	46	-1	-1	0.947
DISH 3.nd2	26.954	47	-1	-1	0.948
DISH 3.nd2	27.473	48	-1	-1	0.948
DISH 3.nd2	28.012	49	-1	-1	0.947
DISH 3.nd2	28.567	50	-1	-1	0.945
DISH 3.nd2	29.087	51	-1	-1	0.944
DISH 3.nd2	29.726	52	-1	-1	0.95
DISH 3.nd2	30.307	53	-1	-1	0.951
DISH 3.nd2	30.855	54	-1	-1	0.951
DISH 3.nd2	31.321	55	-1	-1	0.955
DISH 3.nd2	31.846	56	-1	-1	0.952
DISH 3.nd2	32.401	57	-1	-1	0.951
DISH 3.nd2	32.952	58	-1	-1	0.949
DISH 3.nd2	33.489	59	-1	-1	0.95
DISH 3.nd2	34.063	60	-1	-1	0.951
DISH 3.nd2	34.599	61	-1	-1	0.951
DISH 3.nd2	35.083	62	-1	-1	0.946
DISH 3.nd2	35.627	63	-1	-1	0.947
DISH 3.nd2	36.13	64	-1	-1	0.946
DISH 3.nd2	36.722	65	-1	-1	0.943
DISH 3.nd2	37.284	66	-1	-1	0.947
DISH 3.nd2	37.853	67	-1	-1	0.948
DISH 3.nd2	38.417	68	-1	-1	0.948
DISH 3.nd2	39.051	69	-1	-1	0.948
DISH 3.nd2	39.626	70	-1	-1	0.948
DISH 3.nd2	40.14	71	-1	-1	0.949
DISH 3.nd2	40.719	72	-1	-1	0.947
DISH 3.nd2	41.301	73	-1	-1	0.95
DISH 3.nd2	41.888	74	-1	-1	0.947
DISH 3.nd2	42.481	75	-1	-1	0.954
DISH 3.nd2	43.109	76	-1	-1	0.95
DISH 3.nd2	43.633	77	-1	-1	0.949
DISH 3.nd2	44.245	78	-1	-1	0.944
DISH 3.nd2	44.874	79	-1	-1	0.946
DISH 3.nd2	45.48	80	-1	-1	0.944
DISH 3.nd2	46.119	81	-1	-1	0.946
DISH 3.nd2	46.729	82	-1	-1	0.94
DISH 3.nd2	47.376	83	-1	-1	0.94
DISH 3.nd2	47.929	84	-1	-1	0.945
DISH 3.nd2	48.546	85	-1	-1	0.948
DISH 3.nd2	49.172	86	-1	-1	0.948
DISH 3.nd2	49.8	87	-1	-1	0.947
DISH 3.nd2	50.428	88	-1	-1	0.946
DISH 3.nd2	51.057	89	-1	-1	0.943
DISH 3.nd2	51.691	90	-1	-1	0.944
DISH 3.nd2	52.269	91	-1	-1	0.952
DISH 3.nd2	52.91	92	-1	-1	0.954
DISH 3.nd2	53.556	93	-1	-1	0.95
DISH 3.nd2	54.214	94	-1	-1	0.951
DISH 3.nd2	54.897	95	-1	-1	0.951
DISH 3.nd2	55.483	96	-1	-1	0.944
DISH 3.nd2	56.151	97	-1	-1	0.938
DISH 3.nd2	56.811	98	-1	-1	0.943
DISH 3.nd2	57.513	99	-1	-1	0.944
DISH 3.nd2	58.197	100	-1	-1	0.927
DISH 3.nd2	58.87	101	-1	-1	0.959
DISH 3.nd2	59.479	102	-1	-1	0.949
DISH 3.nd2	60.166	103	-1	-1	0.943
DISH 3.nd2	60.704	104	-1	-1	0.955
DISH 3.nd2	61.398	105	-1	-1	0.961
DISH 3.nd2	62.022	106	-1	-1	0.973
DISH 3.nd2	62.711	107	-1	-1	0.983
DISH 3.nd2	63.413	108	-1	-1	0.998
DISH 3.nd2	64.113	109	-1	-1	1.009
DISH 3.nd2	64.808	110	-1	-1	1.029
DISH 3.nd2	65.544	111	-1	-1	1.042
DISH 3.nd2	66.254	112	-1	-1	1.051
DISH 3.nd2	67.184	113	-1	-1	1.06
DISH 3.nd2	67.908	114	-1	-1	1.069
DISH 3.nd2	68.568	115	-1	-1	1.076
DISH 3.nd2	69.285	116	-1	-1	1.084
DISH 3.nd2	70.003	117	-1	-1	1.09
DISH 3.nd2	70.727	118	-1	-1	1.096
DISH 3.nd2	71.457	119	-1	-1	1.106
DISH 3.nd2	72.189	120	-1	-1	1.105
DISH 3.nd2	72.926	121	-1	-1	1.11
DISH 3.nd2	73.668	122	-1	-1	1.117
DISH 3.nd2	74.349	123	-1	-1	1.124
DISH 3.nd2	75.097	124	-1	-1	1.13
DISH 3.nd2	75.851	125	-1	-1	1.132
DISH 3.nd2	76.601	126	-1	-1	1.136
DISH 3.nd2	77.354	127	-1	-1	1.141
DISH 3.nd2	78.109	128	-1	-1	1.143
DISH 3.nd2	78.87	129	-1	-1	1.146
DISH 3.nd2	79.675	130	-1	-1	1.149
DISH 3.nd2	80.449	131	-1	-1	1.157
DISH 3.nd2	81.213	132	-1	-1	1.155
DISH 3.nd2	81.984	133	-1	-1	1.157
DISH 3.nd2	82.757	134	-1	-1	1.162
DISH 3.nd2	83.535	135	-1	-1	1.162
DISH 3.nd2	84.319	136	-1	-1	1.166
DISH 3.nd2	85.136	137	-1	-1	1.172
DISH 3.nd2	85.926	138	-1	-1	1.176
DISH 3.nd2	86.659	139	-1	-1	1.177
DISH 3.nd2	87.467	140	-1	-1	1.176
DISH 3.nd2	88.27	141	-1	-1	1.178
DISH 3.nd2	89.07	142	-1	-1	1.184
DISH 3.nd2	89.873	143	-1	-1	1.185
DISH 3.nd2	90.718	144	-1	-1	1.191
DISH 3.nd2	91.531	145	-1	-1	1.188
DISH 3.nd2	92.348	146	-1	-1	1.184
DISH 3.nd2	93.168	147	-1	-1	1.195
DISH 3.nd2	94.018	148	-1	-1	1.193
DISH 3.nd2	94.839	149	-1	-1	1.197
DISH 3.nd2	95.664	150	-1	-1	1.196
DISH 3.nd2	96.505	151	-1	-1	1.195
DISH 3.nd2	97.337	152	-1	-1	1.199
DISH 3.nd2	98.169	153	-1	-1	1.197
DISH 3.nd2	99.032	154	-1	-1	1.2
DISH 3.nd2	99.881	155	-1	-1	1.198
DISH 3.nd2	100.732	156	-1	-1	1.201
DISH 3.nd2	101.587	157	-1	-1	1.2
DISH 3.nd2	102.444	158	-1	-1	1.199
DISH 3.nd2	103.3	159	-1	-1	1.204
DISH 3.nd2	104.158	160	-1	-1	1.206
DISH 3.nd2	105.031	161	-1	-1	1.196
DISH 3.nd2	105.899	162	-1	-1	1.197
DISH 3.nd2	106.78	163	-1	-1	1.2
DISH 3.nd2	107.656	164	-1	-1	1.202
DISH 3.nd2	108.541	165	-1	-1	1.199
DISH 3.nd2	109.421	166	-1	-1	1.202
DISH 3.nd2	110.307	167	-1	-1	1.202
DISH 3.nd2	111.194	168	-1	-1	1.205
DISH 3.nd2	112.117	169	-1	-1	1.203
DISH 3.nd2	113.021	170	-1	-1	1.205
DISH 3.nd2	113.921	171	-1	-1	1.203
DISH 3.nd2	114.772	172	-1	-1	1.205
DISH 3.nd2	115.685	173	-1	-1	1.209
DISH 3.nd2	116.607	174	-1	-1	1.206
DISH 3.nd2	117.526	175	-1	-1	1.208
DISH 3.nd2	118.442	176	-1	-1	1.205
DISH 3.nd2	119.303	177	-1	-1	1.208
DISH 3.nd2	120.227	178	-1	-1	1.214
DISH 3.nd2	121.181	179	-1	-1	1.213
DISH 3.nd2	122.111	180	-1	-1	1.213
DISH 3.nd2	123.045	181	-1	-1	1.217
DISH 3.nd2	123.985	182	-1	-1	1.212
DISH 3.nd2	124.926	183	-1	-1	1.206
DISH 3.nd2	125.805	184	-1	-1	1.208
DISH 3.nd2	126.769	185	-1	-1	1.207
DISH 3.nd2	127.733	186	-1	-1	1.209
DISH 3.nd2	128.7	187	-1	-1	1.212
DISH 3.nd2	129.67	188	-1	-1	1.215
DISH 3.nd2	130.64	189	-1	-1	1.212
DISH 3.nd2	131.601	190	-1	-1	1.213
DISH 3.nd2	132.565	191	-1	-1	1.215
DISH 3.nd2	133.529	192	-1	-1	1.213
DISH 3.nd2	134.509	193	-1	-1	1.215
DISH 3.nd2	135.506	194	-1	-1	1.213
DISH 3.nd2	136.488	195	-1	-1	1.214
DISH 3.nd2	137.47	196	-1	-1	1.213
DISH 3.nd2	138.48	197	-1	-1	1.219
DISH 3.nd2	139.469	198	-1	-1	1.21
DISH 3.nd2	140.473	199	-1	-1	1.211
DISH 3.nd2	141.481	200	-1	-1	1.211
DISH 3.nd2	142.47	201	-1	-1	1.211
DISH 3.nd2	143.4	202	-1	-1	1.212
DISH 3.nd2	144.406	203	-1	-1	1.21
DISH 3.nd2	145.41	204	-1	-1	1.21
DISH 3.nd2	146.414	205	-1	-1	1.215
DISH 3.nd2	147.425	206	-1	-1	1.21
DISH 3.nd2	148.37	207	-1	-1	1.215
DISH 3.nd2	149.39	208	-1	-1	1.214
DISH 3.nd2	150.407	209	-1	-1	1.216
DISH 3.nd2	151.429	210	-1	-1	1.218
DISH 3.nd2	152.454	211	-1	-1	1.214
DISH 3.nd2	153.479	212	-1	-1	1.217
DISH 3.nd2	154.517	213	-1	-1	1.219
DISH 3.nd2	155.553	214	-1	-1	1.219
DISH 3.nd2	156.596	215	-1	-1	1.217
DISH 3.nd2	157.65	216	-1	-1	1.216
DISH 3.nd2	158.704	217	-1	-1	1.213
DISH 3.nd2	159.763	218	-1	-1	1.223
DISH 3.nd2	160.829	219	-1	-1	1.215
DISH 3.nd2	161.895	220	-1	-1	1.215
DISH 3.nd2	162.961	221	-1	-1	1.218
DISH 3.nd2	164.041	222	-1	-1	1.215
DISH 3.nd2	165.119	223	-1	-1	1.211
DISH 3.nd2	166.19	224	-1	-1	1.213
DISH 3.nd2	167.269	225	-1	-1	1.213
DISH 3.nd2	168.353	226	-1	-1	1.214
DISH 3.nd2	169.439	227	-1	-1	1.216
DISH 3.nd2	170.536	228	-1	-1	1.211
DISH 3.nd2	171.613	229	-1	-1	1.216
DISH 3.nd2	172.696	230	-1	-1	1.216
DISH 3.nd2	173.721	231	-1	-1	1.216
DISH 3.nd2	174.818	232	-1	-1	1.218
DISH 3.nd2	175.931	233	-1	-1	1.219
DISH 3.nd2	177.033	234	-1	-1	1.214
DISH 3.nd2	178.159	235	-1	-1	1.214
DISH 3.nd2	179.308	236	-1	-1	1.214
DISH 3.nd2	180.422	237	-1	-1	1.216
DISH 3.nd2	181.563	238	-1	-1	1.216
DISH 3.nd2	182.683	239	-1	-1	1.216
DISH 3.nd2	183.828	240	-1	-1	1.218
DISH 3.nd2	184.952	241	-1	-1	1.22
DISH 3.nd2	186.083	242	-1	-1	1.214
DISH 3.nd2	187.237	243	-1	-1	1.212
DISH 3.nd2	188.387	244	-1	-1	1.213
DISH 3.nd2	189.533	245	-1	-1	1.213
DISH 3.nd2	190.681	246	-1	-1	1.222
DISH 3.nd2	191.826	247	-1	-1	1.215
DISH 3.nd2	193.013	248	-1	-1	1.218
DISH 3.nd2	194.182	249	-1	-1	1.214
DISH 3.nd2	195.344	250	-1	-1	1.212
DISH 3.nd2	196.505	251	-1	-1	1.213
DISH 3.nd2	197.618	252	-1	-1	1.217
DISH 3.nd2	198.797	253	-1	-1	1.215
DISH 3.nd2	199.964	254	-1	-1	1.216
DISH 3.nd2	201.069	255	-1	-1	1.219
DISH 3.nd2	202.271	256	-1	-1	1.215
DISH 3.nd2	203.468	257	-1	-1	1.218
DISH 3.nd2	204.589	258	-1	-1	1.213
DISH 3.nd2	205.774	259	-1	-1	1.215
DISH 3.nd2	206.962	260	-1	-1	1.22
DISH 3.nd2	208.154	261	-1	-1	1.218
DISH 3.nd2	209.355	262	-1	-1	1.22
DISH 3.nd2	210.557	263	-1	-1	1.212
DISH 3.nd2	211.761	264	-1	-1	1.217
DISH 3.nd2	212.901	265	-1	-1	1.214
DISH 3.nd2	214.111	266	-1	-1	1.218
DISH 3.nd2	215.329	267	-1	-1	1.213
DISH 3.nd2	216.556	268	-1	-1	1.215
DISH 3.nd2	217.78	269	-1	-1	1.214
DISH 3.nd2	219.002	270	-1	-1	1.209
DISH 3.nd2	220.246	271	-1	-1	1.216
DISH 3.nd2	221.475	272	-1	-1	1.217
DISH 3.nd2	222.71	273	-1	-1	1.217
DISH 3.nd2	223.937	274	-1	-1	1.219
DISH 3.nd2	225.176	275	-1	-1	1.221
DISH 3.nd2	226.421	276	-1	-1	1.219
DISH 3.nd2	227.679	277	-1	-1	1.216
DISH 3.nd2	228.932	278	-1	-1	1.215
DISH 3.nd2	230.213	279	-1	-1	1.219
DISH 3.nd2	231.471	280	-1	-1	1.219
DISH 3.nd2	232.735	281	-1	-1	1.219
DISH 3.nd2	233.99	282	-1	-1	1.215
DISH 3.nd2	235.26	283	-1	-1	1.221
DISH 3.nd2	236.468	284	-1	-1	1.216
DISH 3.nd2	237.752	285	-1	-1	1.218
DISH 3.nd2	239.03	286	-1	-1	1.22
DISH 3.nd2	240.309	287	-1	-1	1.216
DISH 3.nd2	241.604	288	-1	-1	1.212
DISH 3.nd2	242.887	289	-1	-1	1.22
DISH 3.nd2	244.115	290	-1	-1	1.214
DISH 3.nd2	245.418	291	-1	-1	1.215
DISH 3.nd2	246.71	292	-1	-1	1.212
DISH 3.nd2	247.945	293	-1	-1	1.213
DISH 3.nd2	249.25	294	-1	-1	1.213
DISH 3.nd2	250.599	295	-1	-1	1.213
DISH 3.nd2	251.9	296	-1	-1	1.216
DISH 3.nd2	253.219	297	-1	-1	1.212
DISH 3.nd2	254.483	298	-1	-1	1.213
DISH 3.nd2	255.813	299	-1	-1	1.215
DISH 3.nd2	257.138	300	-1	-1	1.219
DISH 3.nd2	258.455	301	-1	-1	1.217
DISH 3.nd2	259.725	302	-1	-1	1.218
DISH 3.nd2	261.06	303	-1	-1	1.219
DISH 3.nd2	262.418	304	-1	-1	1.215
DISH 3.nd2	263.703	305	-1	-1	1.213
DISH 3.nd2	265.052	306	-1	-1	1.221
DISH 3.nd2	266.341	307	-1	-1	1.219
DISH 3.nd2	267.713	308	-1	-1	1.217
DISH 3.nd2	269.063	309	-1	-1	1.219
DISH 3.nd2	270.35	310	-1	-1	1.217
DISH 3.nd2	271.746	311	-1	-1	1.212
DISH 3.nd2	273.107	312	-1	-1	1.211
DISH 3.nd2	274.474	313	-1	-1	1.215
DISH 3.nd2	275.853	314	-1	-1	1.213
DISH 3.nd2	277.232	315	-1	-1	1.213
DISH 3.nd2	278.61	316	-1	-1	1.214
DISH 3.nd2	279.994	317	-1	-1	1.213
DISH 3.nd2	281.38	318	-1	-1	1.215
DISH 3.nd2	282.774	319	-1	-1	1.217
DISH 3.nd2	284.151	320	-1	-1	1.223
DISH 3.nd2	285.541	321	-1	-1	1.216
DISH 3.nd2	286.937	322	-1	-1	1.219
DISH 3.nd2	288.344	323	-1	-1	1.213
DISH 3.nd2	289.746	324	-1	-1	1.217
DISH 3.nd2	291.15	325	-1	-1	1.213
DISH 3.nd2	292.551	326	-1	-1	1.216
DISH 3.nd2	293.9	327	-1	-1	1.217
DISH 3.nd2	295.303	328	-1	-1	1.213
DISH 3.nd2	296.717	329	-1	-1	1.217
DISH 3.nd2	298.148	330	-1	-1	1.218
DISH 3.nd2	299.57	331	-1	-1	1.218
DISH 3.nd2	301.005	332	-1	-1	1.215
DISH 3.nd2	302.484	333	-1	-1	1.212
DISH 3.nd2	303.921	334	-1	-1	1.213
DISH 3.nd2	305.37	335	-1	-1	1.217
DISH 3.nd2	306.821	336	-1	-1	1.211
DISH 3.nd2	308.21	337	-1	-1	1.209
DISH 3.nd2	309.661	338	-1	-1	1.213
DISH 3.nd2	311.111	339	-1	-1	1.218
DISH 3.nd2	312.562	340	-1	-1	1.22
DISH 3.nd2	314.022	341	-1	-1	1.209
DISH 3.nd2	315.501	342	-1	-1	1.211
DISH 3.nd2	316.957	343	-1	-1	1.212
DISH 3.nd2	318.456	344	-1	-1	1.212
DISH 3.nd2	319.924	345	-1	-1	1.21
DISH 3.nd2	321.423	346	-1	-1	1.214
DISH 3.nd2	322.939	347	-1	-1	1.214
DISH 3.nd2	324.46	348	-1	-1	1.212
DISH 3.nd2	325.968	349	-1	-1	1.212
DISH 3.nd2	327.471	350	-1	-1	1.212
DISH 3.nd2	328.954	351	-1	-1	1.218
DISH 3.nd2	330.477	352	-1	-1	1.215
DISH 3.nd2	332.005	353	-1	-1	1.213
DISH 3.nd2	333.496	354	-1	-1	1.213
DISH 3.nd2	335.024	355	-1	-1	1.212
DISH 3.nd2	336.537	356	-1	-1	1.21
DISH 3.nd2	338.048	357	-1	-1	1.216
DISH 3.nd2	339.557	358	-1	-1	1.217
DISH 3.nd2	341.098	359	-1	-1	1.218
DISH 3.nd2	342.621	360	-1	-1	1.221
DISH 3.nd2	344.174	361	-1	-1	1.221
DISH 3.nd2	345.732	362	-1	-1	1.219
DISH 3.nd2	347.25	363	-1	-1	1.221
DISH 3.nd2	348.809	364	-1	-1	1.223
DISH 3.nd2	350.336	365	-1	-1	1.223
DISH 3.nd2	351.882	366	-1	-1	1.223
DISH 3.nd2	353.418	367	-1	-1	1.219
DISH 3.nd2	354.964	368	-1	-1	1.22
DISH 3.nd2	356.51	369	-1	-1	1.215
DISH 3.nd2	358.063	370	-1	-1	1.218
DISH 3.nd2	359.632	371	-1	-1	1.221
DISH 3.nd2	360.226	372	-1	-1	1.218
DISH 3.nd2	360.754	373	-1	-1	1.22
DISH 3.nd2	361.274	374	-1	-1	1.22
DISH 3.nd2	361.885	375	-1	-1	1.219
DISH 3.nd2	362.489	376	-1	-1	1.221
DISH 3.nd2	363.047	377	-1	-1	1.215
DISH 3.nd2	363.569	378	-1	-1	1.218
DISH 3.nd2	364.128	379	-1	-1	1.217
DISH 3.nd2	364.672	380	-1	-1	1.217
DISH 3.nd2	366.244	381	-1	-1	1.215
DISH 3.nd2	367.78	382	-1	-1	1.221
DISH 3.nd2	369.387	383	-1	-1	1.223
DISH 3.nd2	370.992	384	-1	-1	1.225
DISH 3.nd2	372.55	385	-1	-1	1.223
DISH 3.nd2	374.097	386	-1	-1	1.22
DISH 3.nd2	375.642	387	-1	-1	1.223
DISH 3.nd2	377.249	388	-1	-1	1.22
DISH 3.nd2	378.806	389	-1	-1	1.222
DISH 3.nd2	380.358	390	-1	-1	1.222
DISH 3.nd2	381.913	391	-1	-1	1.222
DISH 3.nd2	383.474	392	-1	-1	1.219
DISH 3.nd2	385.024	393	-1	-1	1.223
DISH 3.nd2	386.581	394	-1	-1	1.218
DISH 3.nd2	388.21	395	-1	-1	1.224
DISH 3.nd2	389.781	396	-1	-1	1.219
DISH 3.nd2	391.36	397	-1	-1	1.22
DISH 3.nd2	393.021	398	-1	-1	1.217
DISH 3.nd2	394.597	399	-1	-1	1.221
DISH 3.nd2	396.246	400	-1	-1	1.217
DISH 3.nd2	397.833	401	-1	-1	1.222
DISH 3.nd2	399.493	402	-1	-1	1.219
DISH 3.nd2	401.089	403	-1	-1	1.218
DISH 3.nd2	402.695	404	-1	-1	1.219
DISH 3.nd2	404.287	405	-1	-1	1.218
DISH 3.nd2	405.892	406	-1	-1	1.215
DISH 3.nd2	407.497	407	-1	-1	1.216
DISH 3.nd2	409.121	408	-1	-1	1.223
DISH 3.nd2	410.828	409	-1	-1	1.219
DISH 3.nd2	412.505	410	-1	-1	1.221
DISH 3.nd2	414.131	411	-1	-1	1.222
DISH 3.nd2	415.766	412	-1	-1	1.224
DISH 3.nd2	417.467	413	-1	-1	1.224
DISH 3.nd2	419.163	414	-1	-1	1.224
DISH 3.nd2	420.808	415	-1	-1	1.224
DISH 3.nd2	422.439	416	-1	-1	1.221
DISH 3.nd2	424.106	417	-1	-1	1.223
DISH 3.nd2	425.774	418	-1	-1	1.224
DISH 3.nd2	427.457	419	-1	-1	1.221
DISH 3.nd2	429.112	420	-1	-1	1.217
DISH 3.nd2	430.768	421	-1	-1	1.22
DISH 3.nd2	432.429	422	-1	-1	1.219
DISH 3.nd2	434.095	423	-1	-1	1.223
DISH 3.nd2	435.858	424	-1	-1	1.219
DISH 3.nd2	437.558	425	-1	-1	1.221
DISH 3.nd2	439.232	426	-1	-1	1.225
DISH 3.nd2	440.909	427	-1	-1	1.227
DISH 3.nd2	442.621	428	-1	-1	1.224
DISH 3.nd2	444.367	429	-1	-1	1.22
DISH 3.nd2	446.058	430	-1	-1	1.219
DISH 3.nd2	447.742	431	-1	-1	1.218
DISH 3.nd2	449.435	432	-1	-1	1.22
DISH 3.nd2	451.228	433	-1	-1	1.221
DISH 3.nd2	452.936	434	-1	-1	1.221
DISH 3.nd2	454.633	435	-1	-1	1.22
DISH 3.nd2	456.336	436	-1	-1	1.223
DISH 3.nd2	458.113	437	-1	-1	1.221
DISH 3.nd2	459.843	438	-1	-1	1.222
