# Supplementary material for: NFATc1 drives Orai3 transcription and proteolysis by harnessing epigenome differences in the MARCH8 promoter
Source: EMBO J. 2025 Sep 29;44(21):6137–67. doi: 10.1038/s44318-025-00572-4 (PMC12583688; doi:10.1038/s44318-025-00572-4)
Supplement: Supplementary file 4 — Source data Fig. 2 [file 44318_2025_572_MOESM4_ESM.zip › Figure 2/Figure 2K/Figure 2K.xlsx]

## Sheet: Sheet1
B1
NFAT c1				Avg. CT	ΔCT	ΔΔCT	Fold Change
EV	21.7634	21.5084	21.6738	21.6485	10.1597
NFATc1	13.7438	13.8756	13.8505	13.8233	1.87139	-8.28828	312.624
ORAI 3
EV	21.8941	21.7454	22.001	21.8802	10.3913
NFATc1	21.027	20.8491	20.8539	20.91	8.95807	-1.43326	2.70057
GAPDH
EV	11.3002	11.5194	11.6471	11.4889
NFATc1	12.0539	11.7798	12.0221	11.9519
B2
NFAT c1				Avg. CT	ΔCT	ΔΔCT	Fold Change
EV	16.9713	16.9784	16.6691	16.8729	5.70172
NFATc1	11.4944	11.8696	11.6013	11.6551	-0.0666857	-5.76841	54.5085
ORAI 3
EV	23.3236	23.5523	23.1963	23.3574	12.1861
NFATc1	22.4665	23.1584	22.9201	22.6933	10.9716	-1.21459	2.32075
GAPDH
EV	10.982	11.2485	11.2832	11.1712
NFATc1	11.5677	11.6879	11.9097	11.7218
B3
NFAT c1				Avg. CT	ΔCT	ΔΔCT	Fold Change
EV	15.988	15.8618	16.1409	15.9969	4.88086
NFATc1	10.8011	10.7281	10.6935	10.7409	-1.50175	-6.38261	83.4364
ORAI 3
EV	23.1694	22.5595	10.5412	22.8644	11.7484
NFATc1	22.9569	22.9872	22.8692	22.9378	10.6951	-1.05324	2.07518
GAPDH
EV	10.9714	11.2964	11.0803	11.1161
NFATc1	12.502	12.0657	12.1602	12.2426
