# Supplementary material for: NFATc1 drives Orai3 transcription and proteolysis by harnessing epigenome differences in the MARCH8 promoter
Source: EMBO J. 2025 Sep 29;44(21):6137–67. doi: 10.1038/s44318-025-00572-4 (PMC12583688; doi:10.1038/s44318-025-00572-4)
Supplement: Supplementary file 4 — Source data Fig. 2 [file 44318_2025_572_MOESM4_ESM.zip › Figure 2/Figure 2M/Figure 2M.xlsx]

## Sheet: Sheet1
B1	Orai3	Actin		Fold Change
EV	29261	27952.1	1.04683	1
NFAT2	22090.8	27833.4	0.793677	0.758174
B2	Orai3	Actin		Fold Change
EV	33070	32217.4	1.02646	1
NFAT2	23345.1	30331.7	0.769661	0.749818
B3	Orai3	Actin		Fold Change
EV	49352.8	33028.5	1.49425	1
NFAT2	37318.4	40045.3	0.931904	0.623661
