# Supplementary material for: NFATc1 drives Orai3 transcription and proteolysis by harnessing epigenome differences in the MARCH8 promoter
Source: EMBO J. 2025 Sep 29;44(21):6137–67. doi: 10.1038/s44318-025-00572-4 (PMC12583688; doi:10.1038/s44318-025-00572-4)
Supplement: Supplementary file 4 — Source data Fig. 2 [file 44318_2025_572_MOESM4_ESM.zip › Figure 2/Figure 2N/EV.xlsx]

## Sheet: Data (Channels)
Name	Time [s]	ND.T	ND.Z	ND.M	Ratio 340nm/380nm	380nm
DISH 5.nd2	0.165	1	-1	-1	0.897	4452.4
DISH 5.nd2	0.631	2	-1	-1	0.889	4493.73
DISH 5.nd2	1.289	3	-1	-1	0.884	4524.93
DISH 5.nd2	1.857	4	-1	-1	0.883	4518.09
DISH 5.nd2	2.424	5	-1	-1	0.884	4515.5
DISH 5.nd2	2.994	6	-1	-1	0.885	4506.58
DISH 5.nd2	3.464	7	-1	-1	0.885	4508.81
DISH 5.nd2	3.966	8	-1	-1	0.887	4498.24
DISH 5.nd2	4.503	9	-1	-1	0.887	4500.64
DISH 5.nd2	5.006	10	-1	-1	0.887	4503.08
DISH 5.nd2	5.522	11	-1	-1	0.894	4458.31
DISH 5.nd2	6.053	12	-1	-1	0.89	4488.1
DISH 5.nd2	6.623	13	-1	-1	0.885	4520.85
DISH 5.nd2	7.155	14	-1	-1	0.883	4527.31
DISH 5.nd2	7.764	15	-1	-1	0.885	4511.82
DISH 5.nd2	8.286	16	-1	-1	0.885	4519.41
DISH 5.nd2	8.775	17	-1	-1	0.889	4490.99
DISH 5.nd2	9.273	18	-1	-1	0.886	4512.33
DISH 5.nd2	9.763	19	-1	-1	0.883	4523.09
DISH 5.nd2	10.266	20	-1	-1	0.89	4488.03
DISH 5.nd2	10.769	21	-1	-1	0.89	4486.6
DISH 5.nd2	11.272	22	-1	-1	0.885	4510.87
DISH 5.nd2	11.791	23	-1	-1	0.89	4488.45
DISH 5.nd2	12.345	24	-1	-1	0.887	4503.31
DISH 5.nd2	12.853	25	-1	-1	0.885	4511.96
DISH 5.nd2	13.399	26	-1	-1	0.892	4479.86
DISH 5.nd2	13.912	27	-1	-1	0.896	4450.67
DISH 5.nd2	14.472	28	-1	-1	0.898	4433.7
DISH 5.nd2	14.991	29	-1	-1	0.894	4453.24
DISH 5.nd2	15.476	30	-1	-1	0.897	4441.72
DISH 5.nd2	16.001	31	-1	-1	0.9	4424.5
DISH 5.nd2	16.501	32	-1	-1	0.897	4449.47
DISH 5.nd2	17.009	33	-1	-1	0.893	4467.58
DISH 5.nd2	17.536	34	-1	-1	0.893	4454.29
DISH 5.nd2	18.044	35	-1	-1	0.893	4452.48
DISH 5.nd2	18.566	36	-1	-1	0.899	4416.89
DISH 5.nd2	19.09	37	-1	-1	0.896	4442.56
DISH 5.nd2	19.654	38	-1	-1	0.896	4440.68
DISH 5.nd2	20.206	39	-1	-1	0.901	4413.26
DISH 5.nd2	20.773	40	-1	-1	0.899	4421.66
DISH 5.nd2	21.316	41	-1	-1	0.893	4458.07
DISH 5.nd2	21.902	42	-1	-1	0.901	4416.76
DISH 5.nd2	22.425	43	-1	-1	0.898	4426.43
DISH 5.nd2	22.994	44	-1	-1	0.905	4383
DISH 5.nd2	23.527	45	-1	-1	0.901	4404.76
DISH 5.nd2	24.046	46	-1	-1	0.903	4398.06
DISH 5.nd2	24.579	47	-1	-1	0.9	4417.92
DISH 5.nd2	25.094	48	-1	-1	0.902	4400.05
DISH 5.nd2	25.691	49	-1	-1	0.904	4390.94
DISH 5.nd2	26.227	50	-1	-1	0.893	4447.67
DISH 5.nd2	26.742	51	-1	-1	0.887	4487.66
DISH 5.nd2	27.255	52	-1	-1	0.889	4479.84
DISH 5.nd2	27.779	53	-1	-1	0.879	4532.38
DISH 5.nd2	28.31	54	-1	-1	0.877	4541.53
DISH 5.nd2	28.83	55	-1	-1	0.882	4518.61
DISH 5.nd2	29.363	56	-1	-1	0.889	4479.02
DISH 5.nd2	29.901	57	-1	-1	0.89	4474.54
DISH 5.nd2	30.439	58	-1	-1	0.89	4474.43
DISH 5.nd2	30.983	59	-1	-1	0.887	4488.82
DISH 5.nd2	31.552	60	-1	-1	0.886	4497.77
DISH 5.nd2	32.104	61	-1	-1	0.885	4500
DISH 5.nd2	32.653	62	-1	-1	0.89	4470
DISH 5.nd2	33.215	63	-1	-1	0.897	4442.06
DISH 5.nd2	33.773	64	-1	-1	0.883	4508.84
DISH 5.nd2	34.34	65	-1	-1	0.884	4515.92
DISH 5.nd2	34.904	66	-1	-1	0.885	4499.08
DISH 5.nd2	35.485	67	-1	-1	0.887	4487.26
DISH 5.nd2	36.095	68	-1	-1	0.887	4483.04
DISH 5.nd2	36.668	69	-1	-1	0.887	4485.06
DISH 5.nd2	37.245	70	-1	-1	0.888	4481.34
DISH 5.nd2	37.824	71	-1	-1	0.88	4524.58
DISH 5.nd2	38.417	72	-1	-1	0.885	4503.76
DISH 5.nd2	39.009	73	-1	-1	0.883	4509.82
DISH 5.nd2	39.608	74	-1	-1	0.879	4526.03
DISH 5.nd2	40.21	75	-1	-1	0.88	4522.85
DISH 5.nd2	40.808	76	-1	-1	0.882	4500.35
DISH 5.nd2	41.425	77	-1	-1	0.888	4479.02
DISH 5.nd2	42.037	78	-1	-1	0.889	4475.61
DISH 5.nd2	42.682	79	-1	-1	0.885	4494.9
DISH 5.nd2	43.299	80	-1	-1	0.881	4517.96
DISH 5.nd2	43.921	81	-1	-1	0.879	4530.14
DISH 5.nd2	44.549	82	-1	-1	0.888	4475.54
DISH 5.nd2	45.184	83	-1	-1	0.887	4472.19
DISH 5.nd2	45.807	84	-1	-1	0.891	4451.76
DISH 5.nd2	46.448	85	-1	-1	0.891	4441.76
DISH 5.nd2	47.095	86	-1	-1	0.89	4449.02
DISH 5.nd2	47.739	87	-1	-1	0.894	4428.81
DISH 5.nd2	48.382	88	-1	-1	0.885	4488.95
DISH 5.nd2	49.04	89	-1	-1	0.886	4480.39
DISH 5.nd2	49.694	90	-1	-1	0.889	4458.28
DISH 5.nd2	50.347	91	-1	-1	0.89	4453.57
DISH 5.nd2	51.006	92	-1	-1	0.888	4456.98
DISH 5.nd2	51.67	93	-1	-1	0.895	4417.88
DISH 5.nd2	52.335	94	-1	-1	0.889	4460.95
DISH 5.nd2	53	95	-1	-1	0.894	4437.49
DISH 5.nd2	53.681	96	-1	-1	0.881	4507.37
DISH 5.nd2	54.36	97	-1	-1	0.889	4473.37
DISH 5.nd2	55.041	98	-1	-1	0.894	4435.68
DISH 5.nd2	55.722	99	-1	-1	0.894	4434.88
DISH 5.nd2	56.405	100	-1	-1	0.897	4415.15
DISH 5.nd2	57.107	101	-1	-1	0.899	4401.5
DISH 5.nd2	57.803	102	-1	-1	0.904	4374.53
DISH 5.nd2	58.505	103	-1	-1	0.886	4458.91
DISH 5.nd2	59.211	104	-1	-1	0.878	4425.75
DISH 5.nd2	59.905	105	-1	-1	0.895	4377.22
DISH 5.nd2	60.614	106	-1	-1	0.893	4381.72
DISH 5.nd2	61.348	107	-1	-1	0.909	4310.92
DISH 5.nd2	62.083	108	-1	-1	0.913	4324.55
DISH 5.nd2	62.833	109	-1	-1	0.921	4322.47
DISH 5.nd2	63.389	110	-1	-1	0.925	4320.99
DISH 5.nd2	64.054	111	-1	-1	0.931	4315.85
DISH 5.nd2	64.987	112	-1	-1	0.95	4269.36
DISH 5.nd2	65.718	113	-1	-1	0.961	4244.98
DISH 5.nd2	66.447	114	-1	-1	0.971	4230.59
DISH 5.nd2	67.184	115	-1	-1	0.984	4197.24
DISH 5.nd2	67.957	116	-1	-1	0.999	4168.05
DISH 5.nd2	68.698	117	-1	-1	1.02	4111.28
DISH 5.nd2	69.442	118	-1	-1	1.033	4087.2
DISH 5.nd2	70.184	119	-1	-1	1.048	4058.61
DISH 5.nd2	70.968	120	-1	-1	1.075	3980.63
DISH 5.nd2	71.721	121	-1	-1	1.094	3932.7
DISH 5.nd2	72.484	122	-1	-1	1.137	3801.35
DISH 5.nd2	73.242	123	-1	-1	1.158	3755.37
DISH 5.nd2	74.003	124	-1	-1	1.181	3705.93
DISH 5.nd2	74.774	125	-1	-1	1.209	3640.48
DISH 5.nd2	75.486	126	-1	-1	1.224	3616.07
DISH 5.nd2	76.263	127	-1	-1	1.251	3560.1
DISH 5.nd2	77.039	128	-1	-1	1.279	3498.43
DISH 5.nd2	77.825	129	-1	-1	1.315	3415.41
DISH 5.nd2	78.615	130	-1	-1	1.359	3314.7
DISH 5.nd2	79.436	131	-1	-1	1.385	3264.74
DISH 5.nd2	80.257	132	-1	-1	1.419	3207.36
DISH 5.nd2	81.06	133	-1	-1	1.43	3193.78
DISH 5.nd2	81.857	134	-1	-1	1.448	3163.3
DISH 5.nd2	82.658	135	-1	-1	1.501	3062.13
DISH 5.nd2	83.453	136	-1	-1	1.519	3029.87
DISH 5.nd2	84.263	137	-1	-1	1.541	2991.58
DISH 5.nd2	85.095	138	-1	-1	1.573	2935.51
DISH 5.nd2	85.914	139	-1	-1	1.59	2914.96
DISH 5.nd2	86.74	140	-1	-1	1.611	2878.41
DISH 5.nd2	87.563	141	-1	-1	1.614	2886.08
DISH 5.nd2	88.408	142	-1	-1	1.632	2846.77
DISH 5.nd2	89.252	143	-1	-1	1.649	2821.11
DISH 5.nd2	90.102	144	-1	-1	1.675	2784.2
DISH 5.nd2	90.939	145	-1	-1	1.697	2748.8
DISH 5.nd2	91.79	146	-1	-1	1.701	2746.79
DISH 5.nd2	92.635	147	-1	-1	1.712	2728.87
DISH 5.nd2	93.478	148	-1	-1	1.722	2713.05
DISH 5.nd2	94.334	149	-1	-1	1.746	2679.41
DISH 5.nd2	95.19	150	-1	-1	1.747	2674.93
DISH 5.nd2	96.004	151	-1	-1	1.759	2660.03
DISH 5.nd2	96.879	152	-1	-1	1.777	2634.35
DISH 5.nd2	97.746	153	-1	-1	1.785	2625.55
DISH 5.nd2	98.617	154	-1	-1	1.801	2600.36
DISH 5.nd2	99.472	155	-1	-1	1.825	2567.19
DISH 5.nd2	100.349	156	-1	-1	1.822	2571.3
DISH 5.nd2	101.22	157	-1	-1	1.835	2552.78
DISH 5.nd2	102.106	158	-1	-1	1.851	2534.54
DISH 5.nd2	103.022	159	-1	-1	1.857	2521.45
DISH 5.nd2	103.921	160	-1	-1	1.845	2542.53
DISH 5.nd2	104.819	161	-1	-1	1.869	2514.44
DISH 5.nd2	105.71	162	-1	-1	1.88	2498.76
DISH 5.nd2	106.608	163	-1	-1	1.882	2493.64
DISH 5.nd2	107.517	164	-1	-1	1.871	2506.31
DISH 5.nd2	108.47	165	-1	-1	1.891	2475.41
DISH 5.nd2	109.374	166	-1	-1	1.894	2473.18
DISH 5.nd2	110.296	167	-1	-1	1.907	2456.45
DISH 5.nd2	111.224	168	-1	-1	1.912	2452.59
DISH 5.nd2	112.152	169	-1	-1	1.917	2449.24
DISH 5.nd2	113.103	170	-1	-1	1.924	2440.53
DISH 5.nd2	114.033	171	-1	-1	1.937	2422.18
DISH 5.nd2	114.997	172	-1	-1	1.919	2444.47
DISH 5.nd2	115.966	173	-1	-1	1.921	2437.73
DISH 5.nd2	116.902	174	-1	-1	1.943	2419.42
DISH 5.nd2	117.853	175	-1	-1	1.928	2436.77
DISH 5.nd2	118.799	176	-1	-1	1.955	2400.06
DISH 5.nd2	119.745	177	-1	-1	1.943	2418.18
DISH 5.nd2	120.71	178	-1	-1	1.939	2420.31
DISH 5.nd2	121.667	179	-1	-1	1.944	2416.64
DISH 5.nd2	122.636	180	-1	-1	1.931	2431.31
DISH 5.nd2	123.612	181	-1	-1	1.93	2430.76
DISH 5.nd2	124.578	182	-1	-1	1.937	2423.38
DISH 5.nd2	125.544	183	-1	-1	1.953	2405.88
DISH 5.nd2	126.545	184	-1	-1	1.944	2416.42
DISH 5.nd2	127.525	185	-1	-1	1.971	2386.16
DISH 5.nd2	128.477	186	-1	-1	1.967	2384.02
DISH 5.nd2	129.482	187	-1	-1	1.974	2383.18
DISH 5.nd2	130.471	188	-1	-1	1.988	2362.77
DISH 5.nd2	131.472	189	-1	-1	1.994	2356.78
DISH 5.nd2	132.479	190	-1	-1	1.969	2383.71
DISH 5.nd2	133.485	191	-1	-1	1.978	2370.58
DISH 5.nd2	134.429	192	-1	-1	1.975	2373.05
DISH 5.nd2	135.457	193	-1	-1	1.988	2358.24
DISH 5.nd2	136.469	194	-1	-1	1.97	2378.91
DISH 5.nd2	137.482	195	-1	-1	1.98	2365.35
DISH 5.nd2	138.446	196	-1	-1	1.979	2368.11
DISH 5.nd2	139.472	197	-1	-1	1.965	2383.97
DISH 5.nd2	140.508	198	-1	-1	1.973	2374.79
DISH 5.nd2	141.478	199	-1	-1	1.99	2357.56
DISH 5.nd2	142.514	200	-1	-1	1.996	2349.64
DISH 5.nd2	143.555	201	-1	-1	1.983	2364.15
DISH 5.nd2	144.614	202	-1	-1	1.994	2351.17
DISH 5.nd2	145.684	203	-1	-1	1.983	2361.4
DISH 5.nd2	146.764	204	-1	-1	1.988	2358.14
DISH 5.nd2	147.752	205	-1	-1	2.002	2333.97
DISH 5.nd2	148.824	206	-1	-1	1.985	2358.72
DISH 5.nd2	149.871	207	-1	-1	1.979	2359.99
DISH 5.nd2	150.932	208	-1	-1	1.984	2354.51
DISH 5.nd2	151.996	209	-1	-1	1.975	2367.3
DISH 5.nd2	153.063	210	-1	-1	1.975	2364.27
DISH 5.nd2	154.088	211	-1	-1	1.976	2368.14
DISH 5.nd2	155.191	212	-1	-1	1.99	2354.92
DISH 5.nd2	156.269	213	-1	-1	1.985	2356.65
DISH 5.nd2	157.348	214	-1	-1	1.991	2347.62
DISH 5.nd2	158.439	215	-1	-1	1.985	2352.82
DISH 5.nd2	159.543	216	-1	-1	1.993	2346.37
DISH 5.nd2	160.58	217	-1	-1	1.997	2342.75
DISH 5.nd2	161.706	218	-1	-1	2.011	2322.26
DISH 5.nd2	162.797	219	-1	-1	2.007	2320.31
DISH 5.nd2	163.9	220	-1	-1	2.01	2320.7
DISH 5.nd2	165.002	221	-1	-1	2.009	2320.15
DISH 5.nd2	166.122	222	-1	-1	2.018	2313.53
DISH 5.nd2	167.249	223	-1	-1	2.012	2321.17
DISH 5.nd2	168.314	224	-1	-1	2.008	2324.51
DISH 5.nd2	169.44	225	-1	-1	2.009	2318.46
DISH 5.nd2	170.56	226	-1	-1	2.01	2318.61
DISH 5.nd2	171.692	227	-1	-1	2.014	2318.34
DISH 5.nd2	172.836	228	-1	-1	2.021	2311.86
DISH 5.nd2	173.962	229	-1	-1	2.011	2321.95
DISH 5.nd2	175.096	230	-1	-1	2.01	2322.8
DISH 5.nd2	176.235	231	-1	-1	2.014	2317.64
DISH 5.nd2	177.385	232	-1	-1	2.012	2318.22
DISH 5.nd2	178.547	233	-1	-1	2.02	2311.93
DISH 5.nd2	179.649	234	-1	-1	2.016	2314.59
DISH 5.nd2	180.812	235	-1	-1	2.029	2299.77
DISH 5.nd2	181.986	236	-1	-1	2.018	2314.29
DISH 5.nd2	183.141	237	-1	-1	2.004	2327.78
DISH 5.nd2	184.32	238	-1	-1	2.002	2329.35
DISH 5.nd2	185.486	239	-1	-1	2.013	2315.52
DISH 5.nd2	186.667	240	-1	-1	2.02	2311.31
DISH 5.nd2	187.885	241	-1	-1	2.006	2325.69
DISH 5.nd2	189.022	242	-1	-1	2.018	2302.92
DISH 5.nd2	190.227	243	-1	-1	2.007	2325.57
DISH 5.nd2	191.432	244	-1	-1	2.02	2309.45
DISH 5.nd2	192.624	245	-1	-1	2.029	2295.83
DISH 5.nd2	193.821	246	-1	-1	2.022	2304.16
DISH 5.nd2	194.965	247	-1	-1	2.032	2294.94
DISH 5.nd2	196.17	248	-1	-1	2.01	2310.49
DISH 5.nd2	197.378	249	-1	-1	2.033	2285.59
DISH 5.nd2	198.589	250	-1	-1	2.027	2297.63
DISH 5.nd2	199.81	251	-1	-1	2.018	2303.66
DISH 5.nd2	200.96	252	-1	-1	2.035	2286.33
DISH 5.nd2	202.175	253	-1	-1	2.013	2305.9
DISH 5.nd2	203.389	254	-1	-1	2.024	2297.04
DISH 5.nd2	204.61	255	-1	-1	2.024	2299.42
DISH 5.nd2	205.845	256	-1	-1	2.031	2290.68
DISH 5.nd2	207.084	257	-1	-1	2.021	2301.56
DISH 5.nd2	208.319	258	-1	-1	2.013	2308.45
DISH 5.nd2	209.5	259	-1	-1	2.021	2297.13
DISH 5.nd2	210.74	260	-1	-1	2.025	2293.13
DISH 5.nd2	211.998	261	-1	-1	2.012	2301.22
DISH 5.nd2	213.248	262	-1	-1	2.035	2280.33
DISH 5.nd2	214.502	263	-1	-1	2.039	2272.44
DISH 5.nd2	215.766	264	-1	-1	2.042	2273.22
DISH 5.nd2	217.023	265	-1	-1	2.044	2269.54
DISH 5.nd2	218.282	266	-1	-1	2.035	2282.65
DISH 5.nd2	219.494	267	-1	-1	2.025	2287.83
DISH 5.nd2	220.758	268	-1	-1	2.018	2296.93
DISH 5.nd2	222.029	269	-1	-1	2.017	2295.22
DISH 5.nd2	223.327	270	-1	-1	2.014	2299.32
DISH 5.nd2	224.608	271	-1	-1	2.033	2276.9
DISH 5.nd2	225.914	272	-1	-1	2.049	2263.43
DISH 5.nd2	227.198	273	-1	-1	2.042	2269.76
DISH 5.nd2	228.487	274	-1	-1	2.038	2271.34
DISH 5.nd2	229.775	275	-1	-1	2.045	2267.04
DISH 5.nd2	231.044	276	-1	-1	2.026	2278.47
DISH 5.nd2	232.363	277	-1	-1	2.037	2266.62
DISH 5.nd2	233.676	278	-1	-1	2.045	2262.83
DISH 5.nd2	234.996	279	-1	-1	2.025	2282.04
DISH 5.nd2	236.317	280	-1	-1	2.039	2270.78
DISH 5.nd2	237.605	281	-1	-1	2.032	2275.82
DISH 5.nd2	238.936	282	-1	-1	2.052	2251.3
DISH 5.nd2	240.26	283	-1	-1	2.034	2267.29
DISH 5.nd2	241.62	284	-1	-1	2.037	2270.45
DISH 5.nd2	242.957	285	-1	-1	2.046	2260.21
DISH 5.nd2	244.3	286	-1	-1	2.038	2264.21
DISH 5.nd2	245.576	287	-1	-1	2.037	2268.1
DISH 5.nd2	246.948	288	-1	-1	2.049	2255.07
DISH 5.nd2	248.302	289	-1	-1	2.046	2260.89
DISH 5.nd2	249.654	290	-1	-1	2.045	2256.82
DISH 5.nd2	251.02	291	-1	-1	2.045	2257.94
DISH 5.nd2	252.379	292	-1	-1	2.026	2275.86
DISH 5.nd2	253.733	293	-1	-1	2.032	2271.14
DISH 5.nd2	255.099	294	-1	-1	2.035	2265.42
DISH 5.nd2	256.464	295	-1	-1	2.025	2272.97
DISH 5.nd2	257.83	296	-1	-1	2.025	2273.94
DISH 5.nd2	259.143	297	-1	-1	2.02	2278.87
DISH 5.nd2	260.538	298	-1	-1	2.034	2268.7
DISH 5.nd2	261.909	299	-1	-1	2.031	2263.43
DISH 5.nd2	263.298	300	-1	-1	2.046	2251.85
DISH 5.nd2	264.68	301	-1	-1	2.034	2260.13
DISH 5.nd2	266.071	302	-1	-1	2.022	2270.5
DISH 5.nd2	267.461	303	-1	-1	2.032	2267.81
DISH 5.nd2	268.849	304	-1	-1	2.03	2265.58
DISH 5.nd2	270.282	305	-1	-1	2.046	2250.89
DISH 5.nd2	271.649	306	-1	-1	2.044	2251.94
DISH 5.nd2	273.093	307	-1	-1	2.041	2254.31
DISH 5.nd2	274.53	308	-1	-1	2.037	2259.87
DISH 5.nd2	275.941	309	-1	-1	2.048	2250
DISH 5.nd2	277.355	310	-1	-1	2.048	2245.87
DISH 5.nd2	278.788	311	-1	-1	2.045	2249.41
DISH 5.nd2	280.208	312	-1	-1	2.039	2256.68
DISH 5.nd2	281.629	313	-1	-1	2.045	2246.8
DISH 5.nd2	283.061	314	-1	-1	2.045	2249.2
DISH 5.nd2	284.501	315	-1	-1	2.035	2261.05
DISH 5.nd2	285.945	316	-1	-1	2.036	2258.61
DISH 5.nd2	287.395	317	-1	-1	2.038	2254.92
DISH 5.nd2	288.85	318	-1	-1	2.045	2247.28
DISH 5.nd2	290.307	319	-1	-1	2.043	2249.29
DISH 5.nd2	291.765	320	-1	-1	2.056	2237.58
DISH 5.nd2	293.217	321	-1	-1	2.061	2225.13
DISH 5.nd2	294.666	322	-1	-1	2.058	2227.19
DISH 5.nd2	296.123	323	-1	-1	2.037	2254.82
DISH 5.nd2	297.525	324	-1	-1	2.047	2243.34
DISH 5.nd2	298.995	325	-1	-1	2.036	2253.66
DISH 5.nd2	300.468	326	-1	-1	2.055	2233.97
DISH 5.nd2	301.96	327	-1	-1	2.051	2238.37
DISH 5.nd2	303.446	328	-1	-1	2.058	2231.78
DISH 5.nd2	304.949	329	-1	-1	2.049	2241.89
DISH 5.nd2	306.437	330	-1	-1	2.038	2250.63
DISH 5.nd2	307.936	331	-1	-1	2.043	2242.38
DISH 5.nd2	309.434	332	-1	-1	2.031	2248.61
DISH 5.nd2	310.943	333	-1	-1	2.07	2209.76
DISH 5.nd2	312.455	334	-1	-1	2.052	2233.01
DISH 5.nd2	313.964	335	-1	-1	2.054	2229.14
DISH 5.nd2	315.479	336	-1	-1	2.041	2245.05
DISH 5.nd2	316.984	337	-1	-1	2.045	2242.97
DISH 5.nd2	318.507	338	-1	-1	2.03	2254.68
DISH 5.nd2	320.045	339	-1	-1	2.049	2234.28
DISH 5.nd2	321.572	340	-1	-1	2.053	2229.03
DISH 5.nd2	323.105	341	-1	-1	2.056	2224.49
DISH 5.nd2	324.569	342	-1	-1	2.059	2219.17
DISH 5.nd2	326.097	343	-1	-1	2.048	2236.99
DISH 5.nd2	327.637	344	-1	-1	2.042	2243.27
DISH 5.nd2	329.205	345	-1	-1	2.033	2246.61
DISH 5.nd2	330.744	346	-1	-1	2.057	2223.44
DISH 5.nd2	332.29	347	-1	-1	2.05	2231.21
DISH 5.nd2	333.842	348	-1	-1	2.04	2238.91
DISH 5.nd2	335.336	349	-1	-1	2.053	2224.45
DISH 5.nd2	336.889	350	-1	-1	2.055	2226.83
DISH 5.nd2	338.454	351	-1	-1	2.04	2234.58
DISH 5.nd2	340.02	352	-1	-1	2.059	2215.64
DISH 5.nd2	341.586	353	-1	-1	2.055	2224.29
DISH 5.nd2	343.111	354	-1	-1	2.062	2216.88
DISH 5.nd2	344.698	355	-1	-1	2.048	2228.27
DISH 5.nd2	346.311	356	-1	-1	2.036	2241.02
DISH 5.nd2	347.93	357	-1	-1	2.04	2235.35
DISH 5.nd2	349.529	358	-1	-1	2.045	2230.87
DISH 5.nd2	351.141	359	-1	-1	2.048	2229.6
DISH 5.nd2	352.677	360	-1	-1	2.046	2231.42
DISH 5.nd2	354.285	361	-1	-1	2.054	2219.28
DISH 5.nd2	355.874	362	-1	-1	2.071	2201.22
DISH 5.nd2	357.476	363	-1	-1	2.05	2220.54
DISH 5.nd2	359.085	364	-1	-1	2.066	2208.33
DISH 5.nd2	360.732	365	-1	-1	2.051	2222.24
DISH 5.nd2	362.385	366	-1	-1	2.065	2204.73
DISH 5.nd2	363.974	367	-1	-1	2.061	2209.84
DISH 5.nd2	365.597	368	-1	-1	2.061	2211.2
DISH 5.nd2	367.222	369	-1	-1	2.041	2227.64
DISH 5.nd2	368.847	370	-1	-1	2.053	2215.78
DISH 5.nd2	370.493	371	-1	-1	2.073	2198.9
DISH 5.nd2	372.136	372	-1	-1	2.048	2222.41
DISH 5.nd2	373.713	373	-1	-1	2.033	2234.71
DISH 5.nd2	375.36	374	-1	-1	2.035	2235.68
DISH 5.nd2	377.003	375	-1	-1	2.045	2225.87
DISH 5.nd2	378.638	376	-1	-1	2.047	2221.76
DISH 5.nd2	380.293	377	-1	-1	2.043	2225.8
DISH 5.nd2	381.967	378	-1	-1	2.053	2210.69
DISH 5.nd2	383.639	379	-1	-1	2.049	2215.41
DISH 5.nd2	385.238	380	-1	-1	2.063	2202.67
DISH 5.nd2	386.908	381	-1	-1	2.051	2211.5
DISH 5.nd2	388.585	382	-1	-1	2.048	2218.8
DISH 5.nd2	390.258	383	-1	-1	2.038	2227.7
DISH 5.nd2	391.934	384	-1	-1	2.028	2239.9
DISH 5.nd2	393.545	385	-1	-1	2.043	2218.95
DISH 5.nd2	395.236	386	-1	-1	2.058	2203.6
DISH 5.nd2	396.918	387	-1	-1	2.054	2211.08
DISH 5.nd2	398.548	388	-1	-1	2.057	2207.07
DISH 5.nd2	400.237	389	-1	-1	2.056	2208.1
DISH 5.nd2	401.933	390	-1	-1	2.058	2206.42
DISH 5.nd2	403.574	391	-1	-1	2.067	2197.63
DISH 5.nd2	405.282	392	-1	-1	2.069	2193.2
DISH 5.nd2	406.983	393	-1	-1	2.05	2212.6
DISH 5.nd2	408.7	394	-1	-1	2.056	2214.78
DISH 5.nd2	410.414	395	-1	-1	2.053	2209.89
DISH 5.nd2	412.08	396	-1	-1	2.055	2200.65
DISH 5.nd2	413.802	397	-1	-1	2.049	2207.24
DISH 5.nd2	415.523	398	-1	-1	2.045	2213.33
DISH 5.nd2	417.249	399	-1	-1	2.046	2209.6
DISH 5.nd2	418.981	400	-1	-1	2.043	2214.45
DISH 5.nd2	420.717	401	-1	-1	2.059	2201.02
DISH 5.nd2	422.457	402	-1	-1	2.055	2202.91
DISH 5.nd2	424.203	403	-1	-1	2.054	2208.48
DISH 5.nd2	425.889	404	-1	-1	2.057	2202.65
DISH 5.nd2	427.651	405	-1	-1	2.036	2226.03
