# Supplementary material for: NFATc1 drives Orai3 transcription and proteolysis by harnessing epigenome differences in the MARCH8 promoter
Source: EMBO J. 2025 Sep 29;44(21):6137–67. doi: 10.1038/s44318-025-00572-4 (PMC12583688; doi:10.1038/s44318-025-00572-4)
Supplement: Supplementary file 4 — Source data Fig. 2 [file 44318_2025_572_MOESM4_ESM.zip › Figure 2/Figure 2N/NFATc1.xlsx]

## Sheet: Data (Channels)
Name	Time [s]	ND.T	ND.Z	ND.M	Ratio 340nm/380nm	380nm
DISH 6.nd2	0.15	1	-1	-1	0.905	3016.64
DISH 6.nd2	0.687	2	-1	-1	0.897	3046.66
DISH 6.nd2	1.278	3	-1	-1	0.909	2997.01
DISH 6.nd2	1.833	4	-1	-1	0.909	2994.78
DISH 6.nd2	2.48	5	-1	-1	0.904	3017.02
DISH 6.nd2	3.061	6	-1	-1	0.905	3012.99
DISH 6.nd2	3.599	7	-1	-1	0.907	3005.42
DISH 6.nd2	4.127	8	-1	-1	0.911	2987.96
DISH 6.nd2	4.768	9	-1	-1	0.907	3003.24
DISH 6.nd2	5.301	10	-1	-1	0.904	3014.18
DISH 6.nd2	5.863	11	-1	-1	0.896	3045.95
DISH 6.nd2	6.396	12	-1	-1	0.898	3043.46
DISH 6.nd2	6.908	13	-1	-1	0.908	2998.39
DISH 6.nd2	7.446	14	-1	-1	0.905	3009.36
DISH 6.nd2	7.982	15	-1	-1	0.904	3013.1
DISH 6.nd2	8.509	16	-1	-1	0.906	3005.71
DISH 6.nd2	9.011	17	-1	-1	0.903	3018.55
DISH 6.nd2	9.531	18	-1	-1	0.899	3036.48
DISH 6.nd2	10.032	19	-1	-1	0.898	3039.28
DISH 6.nd2	10.518	20	-1	-1	0.898	3041.11
DISH 6.nd2	11.024	21	-1	-1	0.902	3027.95
DISH 6.nd2	11.515	22	-1	-1	0.906	3003.97
DISH 6.nd2	12.011	23	-1	-1	0.9	3031.39
DISH 6.nd2	12.515	24	-1	-1	0.898	3037.25
DISH 6.nd2	13.026	25	-1	-1	0.9	3027.07
DISH 6.nd2	13.516	26	-1	-1	0.899	3032.24
DISH 6.nd2	14.051	27	-1	-1	0.896	3046.47
DISH 6.nd2	14.523	28	-1	-1	0.895	3046.48
DISH 6.nd2	15.043	29	-1	-1	0.899	3031.87
DISH 6.nd2	15.557	30	-1	-1	0.889	3073.1
DISH 6.nd2	16.108	31	-1	-1	0.908	2996.87
DISH 6.nd2	16.687	32	-1	-1	0.91	2988.55
DISH 6.nd2	17.207	33	-1	-1	0.893	3053.09
DISH 6.nd2	17.791	34	-1	-1	0.904	3009.58
DISH 6.nd2	18.324	35	-1	-1	0.901	3024.11
DISH 6.nd2	18.826	36	-1	-1	0.901	3023.97
DISH 6.nd2	19.323	37	-1	-1	0.898	3029.36
DISH 6.nd2	19.835	38	-1	-1	0.898	3038.54
DISH 6.nd2	20.333	39	-1	-1	0.898	3032.48
DISH 6.nd2	20.823	40	-1	-1	0.895	3046.3
DISH 6.nd2	21.342	41	-1	-1	0.896	3040.21
DISH 6.nd2	21.833	42	-1	-1	0.898	3029.2
DISH 6.nd2	22.336	43	-1	-1	0.901	3017.42
DISH 6.nd2	22.832	44	-1	-1	0.898	3031.32
DISH 6.nd2	23.34	45	-1	-1	0.902	3015.29
DISH 6.nd2	23.847	46	-1	-1	0.893	3054.59
DISH 6.nd2	24.446	47	-1	-1	0.899	3029.76
DISH 6.nd2	24.975	48	-1	-1	0.895	3043
DISH 6.nd2	25.489	49	-1	-1	0.897	3034.13
DISH 6.nd2	26.11	50	-1	-1	0.897	3031.58
DISH 6.nd2	26.708	51	-1	-1	0.901	3017.37
DISH 6.nd2	27.281	52	-1	-1	0.893	3043.15
DISH 6.nd2	27.882	53	-1	-1	0.891	3055.01
DISH 6.nd2	28.461	54	-1	-1	0.894	3043.34
DISH 6.nd2	29.012	55	-1	-1	0.897	3032.93
DISH 6.nd2	29.552	56	-1	-1	0.897	3028.13
DISH 6.nd2	30.193	57	-1	-1	0.903	3009.6
DISH 6.nd2	30.713	58	-1	-1	0.899	3023
DISH 6.nd2	31.216	59	-1	-1	0.902	3011.55
DISH 6.nd2	31.735	60	-1	-1	0.902	3006.4
DISH 6.nd2	32.255	61	-1	-1	0.899	3017.32
DISH 6.nd2	32.782	62	-1	-1	0.903	2998.17
DISH 6.nd2	33.307	63	-1	-1	0.902	3008.86
DISH 6.nd2	33.834	64	-1	-1	0.899	3017.8
DISH 6.nd2	34.31	65	-1	-1	0.898	3021.58
DISH 6.nd2	34.843	66	-1	-1	0.9	3018.34
DISH 6.nd2	35.375	67	-1	-1	0.903	3007.55
DISH 6.nd2	35.919	68	-1	-1	0.894	3038.95
DISH 6.nd2	36.462	69	-1	-1	0.911	2975.6
DISH 6.nd2	37.03	70	-1	-1	0.9	3016.5
DISH 6.nd2	37.602	71	-1	-1	0.899	3019.8
DISH 6.nd2	38.098	72	-1	-1	0.902	3012.21
DISH 6.nd2	38.678	73	-1	-1	0.904	3003.55
DISH 6.nd2	39.259	74	-1	-1	0.904	3004.07
DISH 6.nd2	39.838	75	-1	-1	0.91	2982.92
DISH 6.nd2	40.398	76	-1	-1	0.908	2986.69
DISH 6.nd2	40.976	77	-1	-1	0.907	2993.06
DISH 6.nd2	41.543	78	-1	-1	0.909	2985.52
DISH 6.nd2	42.105	79	-1	-1	0.903	3008.39
DISH 6.nd2	42.686	80	-1	-1	0.904	3006.96
DISH 6.nd2	43.314	81	-1	-1	0.908	2985.97
DISH 6.nd2	43.88	82	-1	-1	0.913	2970.08
DISH 6.nd2	44.469	83	-1	-1	0.91	2981.37
DISH 6.nd2	45.087	84	-1	-1	0.908	2985.68
DISH 6.nd2	45.641	85	-1	-1	0.902	3010.95
DISH 6.nd2	46.257	86	-1	-1	0.898	3025.72
DISH 6.nd2	46.843	87	-1	-1	0.897	3030.53
DISH 6.nd2	47.463	88	-1	-1	0.9	3021.42
DISH 6.nd2	48.057	89	-1	-1	0.895	3038.2
DISH 6.nd2	48.661	90	-1	-1	0.898	3025.68
DISH 6.nd2	49.258	91	-1	-1	0.898	3026.43
DISH 6.nd2	49.87	92	-1	-1	0.898	3026.9
DISH 6.nd2	50.473	93	-1	-1	0.898	3027.94
DISH 6.nd2	51.112	94	-1	-1	0.901	3009.71
DISH 6.nd2	51.681	95	-1	-1	0.906	2992.67
DISH 6.nd2	52.322	96	-1	-1	0.904	3000.5
DISH 6.nd2	52.94	97	-1	-1	0.904	2997.28
DISH 6.nd2	53.604	98	-1	-1	0.902	3003.95
DISH 6.nd2	54.214	99	-1	-1	0.9	3016.31
DISH 6.nd2	54.874	100	-1	-1	0.897	3019.53
DISH 6.nd2	55.534	101	-1	-1	0.896	3025.99
DISH 6.nd2	56.173	102	-1	-1	0.896	3024.88
DISH 6.nd2	56.845	103	-1	-1	0.892	3038.26
DISH 6.nd2	57.431	104	-1	-1	0.894	3030.47
DISH 6.nd2	58.119	105	-1	-1	0.908	2975.34
DISH 6.nd2	58.788	106	-1	-1	0.889	3048.79
DISH 6.nd2	59.435	107	-1	-1	0.898	2962.27
DISH 6.nd2	60.1	108	-1	-1	0.901	2967.19
DISH 6.nd2	60.738	109	-1	-1	0.919	2937.49
DISH 6.nd2	61.404	110	-1	-1	0.93	2929.95
DISH 6.nd2	62.056	111	-1	-1	0.966	2842.41
DISH 6.nd2	62.734	112	-1	-1	0.977	2831.26
DISH 6.nd2	63.41	113	-1	-1	1	2785.2
DISH 6.nd2	64.182	114	-1	-1	1.031	2739.45
DISH 6.nd2	64.894	115	-1	-1	1.063	2683.54
DISH 6.nd2	65.602	116	-1	-1	1.093	2624.48
DISH 6.nd2	66.278	117	-1	-1	1.113	2593.33
DISH 6.nd2	66.985	118	-1	-1	1.137	2549.75
DISH 6.nd2	67.671	119	-1	-1	1.163	2504.49
DISH 6.nd2	68.37	120	-1	-1	1.181	2478.56
DISH 6.nd2	69.066	121	-1	-1	1.201	2447.88
DISH 6.nd2	69.803	122	-1	-1	1.22	2417.53
DISH 6.nd2	70.496	123	-1	-1	1.245	2377.7
DISH 6.nd2	71.196	124	-1	-1	1.261	2354.28
DISH 6.nd2	71.898	125	-1	-1	1.276	2335.66
DISH 6.nd2	72.603	126	-1	-1	1.298	2296.61
DISH 6.nd2	73.353	127	-1	-1	1.317	2270.22
DISH 6.nd2	74.061	128	-1	-1	1.328	2253.8
DISH 6.nd2	74.804	129	-1	-1	1.342	2234.19
DISH 6.nd2	75.518	130	-1	-1	1.357	2214.74
DISH 6.nd2	76.237	131	-1	-1	1.37	2198.48
DISH 6.nd2	76.962	132	-1	-1	1.386	2174.97
DISH 6.nd2	77.686	133	-1	-1	1.398	2157.55
DISH 6.nd2	78.418	134	-1	-1	1.417	2133.89
DISH 6.nd2	79.154	135	-1	-1	1.419	2131.1
DISH 6.nd2	79.891	136	-1	-1	1.428	2120.5
DISH 6.nd2	80.628	137	-1	-1	1.436	2108.7
DISH 6.nd2	81.398	138	-1	-1	1.434	2117.44
DISH 6.nd2	82.176	139	-1	-1	1.447	2098.27
DISH 6.nd2	82.924	140	-1	-1	1.445	2104.01
DISH 6.nd2	83.661	141	-1	-1	1.455	2090
DISH 6.nd2	84.408	142	-1	-1	1.452	2094.73
DISH 6.nd2	85.16	143	-1	-1	1.466	2078.86
DISH 6.nd2	85.914	144	-1	-1	1.47	2071.41
DISH 6.nd2	86.68	145	-1	-1	1.478	2062.32
DISH 6.nd2	87.439	146	-1	-1	1.482	2056.48
DISH 6.nd2	88.207	147	-1	-1	1.497	2039.41
DISH 6.nd2	88.981	148	-1	-1	1.491	2046.26
DISH 6.nd2	89.748	149	-1	-1	1.503	2030.96
DISH 6.nd2	90.527	150	-1	-1	1.502	2031.18
DISH 6.nd2	91.309	151	-1	-1	1.509	2023.19
DISH 6.nd2	92.087	152	-1	-1	1.511	2019.53
DISH 6.nd2	92.865	153	-1	-1	1.513	2017.67
DISH 6.nd2	93.638	154	-1	-1	1.515	2016.44
DISH 6.nd2	94.453	155	-1	-1	1.516	2018.7
DISH 6.nd2	95.285	156	-1	-1	1.524	2009.83
DISH 6.nd2	96.082	157	-1	-1	1.518	2017.74
DISH 6.nd2	96.907	158	-1	-1	1.52	2013.97
DISH 6.nd2	97.704	159	-1	-1	1.526	2006.68
DISH 6.nd2	98.505	160	-1	-1	1.521	2014.57
DISH 6.nd2	99.325	161	-1	-1	1.528	2004.66
DISH 6.nd2	100.084	162	-1	-1	1.526	2006.08
DISH 6.nd2	100.913	163	-1	-1	1.533	1999.41
DISH 6.nd2	101.666	164	-1	-1	1.536	1996.25
DISH 6.nd2	102.522	165	-1	-1	1.531	2004.35
DISH 6.nd2	103.341	166	-1	-1	1.543	1988.72
DISH 6.nd2	104.142	167	-1	-1	1.538	1990.77
DISH 6.nd2	104.993	168	-1	-1	1.544	1985.77
DISH 6.nd2	105.838	169	-1	-1	1.541	1989.24
DISH 6.nd2	106.617	170	-1	-1	1.542	1990.9
DISH 6.nd2	107.444	171	-1	-1	1.552	1976.49
DISH 6.nd2	108.23	172	-1	-1	1.551	1977.67
DISH 6.nd2	109.076	173	-1	-1	1.549	1980.24
DISH 6.nd2	109.925	174	-1	-1	1.555	1974.89
DISH 6.nd2	110.709	175	-1	-1	1.548	1982.17
DISH 6.nd2	111.559	176	-1	-1	1.554	1976.86
DISH 6.nd2	112.409	177	-1	-1	1.552	1979.28
DISH 6.nd2	113.282	178	-1	-1	1.551	1977.23
DISH 6.nd2	114.138	179	-1	-1	1.553	1973.78
DISH 6.nd2	115.024	180	-1	-1	1.563	1963.34
DISH 6.nd2	115.915	181	-1	-1	1.562	1965.26
DISH 6.nd2	116.785	182	-1	-1	1.561	1966.08
DISH 6.nd2	117.713	183	-1	-1	1.554	1971.46
DISH 6.nd2	118.6	184	-1	-1	1.559	1969.43
DISH 6.nd2	119.475	185	-1	-1	1.562	1959.81
DISH 6.nd2	120.355	186	-1	-1	1.565	1959.36
DISH 6.nd2	121.235	187	-1	-1	1.561	1965.08
DISH 6.nd2	122.114	188	-1	-1	1.562	1962.6
DISH 6.nd2	123.007	189	-1	-1	1.564	1959.94
DISH 6.nd2	123.894	190	-1	-1	1.568	1955.92
DISH 6.nd2	124.791	191	-1	-1	1.567	1955.76
DISH 6.nd2	125.687	192	-1	-1	1.566	1955.18
DISH 6.nd2	126.583	193	-1	-1	1.557	1965.27
DISH 6.nd2	127.487	194	-1	-1	1.556	1967.64
DISH 6.nd2	128.401	195	-1	-1	1.56	1960.92
DISH 6.nd2	129.315	196	-1	-1	1.564	1956.16
DISH 6.nd2	130.232	197	-1	-1	1.562	1958.19
DISH 6.nd2	131.151	198	-1	-1	1.555	1966.7
DISH 6.nd2	132.073	199	-1	-1	1.561	1962.19
DISH 6.nd2	132.998	200	-1	-1	1.557	1964.71
DISH 6.nd2	133.925	201	-1	-1	1.562	1956.76
DISH 6.nd2	134.853	202	-1	-1	1.569	1951.2
DISH 6.nd2	135.785	203	-1	-1	1.563	1956.88
DISH 6.nd2	136.713	204	-1	-1	1.567	1954.75
DISH 6.nd2	137.654	205	-1	-1	1.559	1962.46
DISH 6.nd2	138.588	206	-1	-1	1.559	1966.21
DISH 6.nd2	139.565	207	-1	-1	1.563	1956.21
DISH 6.nd2	140.536	208	-1	-1	1.569	1951.71
DISH 6.nd2	141.482	209	-1	-1	1.567	1950.97
DISH 6.nd2	142.434	210	-1	-1	1.571	1947.23
DISH 6.nd2	143.387	211	-1	-1	1.568	1948.38
DISH 6.nd2	144.345	212	-1	-1	1.575	1944.98
DISH 6.nd2	145.303	213	-1	-1	1.568	1946.14
DISH 6.nd2	146.273	214	-1	-1	1.571	1946.15
DISH 6.nd2	147.229	215	-1	-1	1.567	1951.75
DISH 6.nd2	148.199	216	-1	-1	1.563	1958.25
DISH 6.nd2	149.156	217	-1	-1	1.564	1956.49
DISH 6.nd2	150.123	218	-1	-1	1.561	1959.16
DISH 6.nd2	151.098	219	-1	-1	1.564	1956.56
DISH 6.nd2	152.068	220	-1	-1	1.566	1949.76
DISH 6.nd2	153.051	221	-1	-1	1.576	1940.27
DISH 6.nd2	154.035	222	-1	-1	1.569	1945.6
DISH 6.nd2	155.018	223	-1	-1	1.57	1946.17
DISH 6.nd2	156.011	224	-1	-1	1.571	1944.65
DISH 6.nd2	157.003	225	-1	-1	1.575	1937.58
DISH 6.nd2	158.004	226	-1	-1	1.578	1936.08
DISH 6.nd2	159.004	227	-1	-1	1.574	1937.7
DISH 6.nd2	159.999	228	-1	-1	1.576	1936.52
DISH 6.nd2	161.001	229	-1	-1	1.574	1940.76
DISH 6.nd2	162.013	230	-1	-1	1.566	1946.9
DISH 6.nd2	163.014	231	-1	-1	1.575	1935.39
DISH 6.nd2	164.02	232	-1	-1	1.56	1952.04
DISH 6.nd2	165.04	233	-1	-1	1.571	1940.38
DISH 6.nd2	166.057	234	-1	-1	1.57	1938.36
DISH 6.nd2	167.074	235	-1	-1	1.57	1939.12
DISH 6.nd2	168.092	236	-1	-1	1.575	1935.17
DISH 6.nd2	169.109	237	-1	-1	1.569	1940.53
DISH 6.nd2	170.138	238	-1	-1	1.576	1935.39
DISH 6.nd2	171.168	239	-1	-1	1.575	1935.3
DISH 6.nd2	172.204	240	-1	-1	1.573	1935.96
DISH 6.nd2	173.24	241	-1	-1	1.575	1935.27
DISH 6.nd2	174.276	242	-1	-1	1.572	1938.56
DISH 6.nd2	175.319	243	-1	-1	1.579	1930.89
DISH 6.nd2	176.374	244	-1	-1	1.573	1935.78
DISH 6.nd2	177.427	245	-1	-1	1.575	1932.13
DISH 6.nd2	178.485	246	-1	-1	1.571	1936.95
DISH 6.nd2	179.489	247	-1	-1	1.578	1931.13
DISH 6.nd2	180.555	248	-1	-1	1.574	1934.61
DISH 6.nd2	181.634	249	-1	-1	1.581	1925.97
DISH 6.nd2	182.717	250	-1	-1	1.583	1922.71
DISH 6.nd2	183.793	251	-1	-1	1.576	1929.31
DISH 6.nd2	184.884	252	-1	-1	1.57	1937.81
DISH 6.nd2	185.976	253	-1	-1	1.575	1932.58
DISH 6.nd2	187.052	254	-1	-1	1.571	1935.53
DISH 6.nd2	188.13	255	-1	-1	1.565	1944.2
DISH 6.nd2	189.208	256	-1	-1	1.573	1934.28
DISH 6.nd2	190.289	257	-1	-1	1.566	1943.01
DISH 6.nd2	191.372	258	-1	-1	1.573	1934.07
DISH 6.nd2	192.462	259	-1	-1	1.58	1922.34
DISH 6.nd2	193.562	260	-1	-1	1.577	1925.73
DISH 6.nd2	194.666	261	-1	-1	1.574	1932.36
DISH 6.nd2	195.768	262	-1	-1	1.583	1921.55
DISH 6.nd2	196.87	263	-1	-1	1.568	1941.2
DISH 6.nd2	197.977	264	-1	-1	1.572	1933.58
DISH 6.nd2	199.087	265	-1	-1	1.563	1943.1
DISH 6.nd2	200.207	266	-1	-1	1.566	1937.58
DISH 6.nd2	201.317	267	-1	-1	1.571	1929.21
DISH 6.nd2	202.429	268	-1	-1	1.567	1936.58
DISH 6.nd2	203.542	269	-1	-1	1.576	1928.05
DISH 6.nd2	204.672	270	-1	-1	1.574	1929.02
DISH 6.nd2	205.804	271	-1	-1	1.575	1924.91
DISH 6.nd2	206.936	272	-1	-1	1.576	1923.42
DISH 6.nd2	208.069	273	-1	-1	1.577	1924.5
DISH 6.nd2	209.209	274	-1	-1	1.572	1929.71
DISH 6.nd2	210.34	275	-1	-1	1.573	1926.61
DISH 6.nd2	211.483	276	-1	-1	1.574	1924.63
DISH 6.nd2	212.635	277	-1	-1	1.576	1923.77
DISH 6.nd2	213.796	278	-1	-1	1.571	1927.37
DISH 6.nd2	214.952	279	-1	-1	1.577	1922.25
DISH 6.nd2	216.108	280	-1	-1	1.577	1921.74
DISH 6.nd2	217.252	281	-1	-1	1.575	1921.91
DISH 6.nd2	218.408	282	-1	-1	1.586	1909.88
DISH 6.nd2	219.588	283	-1	-1	1.574	1923.78
DISH 6.nd2	220.763	284	-1	-1	1.576	1921.22
DISH 6.nd2	221.94	285	-1	-1	1.574	1922.37
DISH 6.nd2	223.13	286	-1	-1	1.573	1922.87
DISH 6.nd2	224.303	287	-1	-1	1.565	1933.05
DISH 6.nd2	225.478	288	-1	-1	1.566	1929.66
DISH 6.nd2	226.604	289	-1	-1	1.559	1937.1
DISH 6.nd2	227.79	290	-1	-1	1.571	1923.05
DISH 6.nd2	228.983	291	-1	-1	1.566	1929.65
DISH 6.nd2	230.114	292	-1	-1	1.567	1927.67
DISH 6.nd2	231.306	293	-1	-1	1.565	1932.51
DISH 6.nd2	232.517	294	-1	-1	1.569	1922.58
DISH 6.nd2	233.649	295	-1	-1	1.575	1916.82
DISH 6.nd2	234.859	296	-1	-1	1.576	1919.39
DISH 6.nd2	236.062	297	-1	-1	1.58	1913.02
DISH 6.nd2	237.225	298	-1	-1	1.582	1912.96
DISH 6.nd2	238.433	299	-1	-1	1.575	1917.81
DISH 6.nd2	239.635	300	-1	-1	1.57	1923.19
DISH 6.nd2	240.864	301	-1	-1	1.565	1926.66
DISH 6.nd2	242.092	302	-1	-1	1.566	1926.98
DISH 6.nd2	243.339	303	-1	-1	1.571	1922.47
DISH 6.nd2	244.165	304	-1	-1	1.566	1925.88
DISH 6.nd2	245.32	305	-1	-1	1.574	1915.18
DISH 6.nd2	246.547	306	-1	-1	1.565	1925.83
DISH 6.nd2	247.774	307	-1	-1	1.579	1913.57
DISH 6.nd2	249.021	308	-1	-1	1.571	1919.09
DISH 6.nd2	250.26	309	-1	-1	1.576	1913.15
DISH 6.nd2	251.499	310	-1	-1	1.572	1919.5
DISH 6.nd2	252.749	311	-1	-1	1.573	1916.28
DISH 6.nd2	254.005	312	-1	-1	1.579	1908.52
DISH 6.nd2	255.256	313	-1	-1	1.574	1914.63
DISH 6.nd2	256.509	314	-1	-1	1.57	1918.53
DISH 6.nd2	257.77	315	-1	-1	1.576	1908.62
DISH 6.nd2	259.04	316	-1	-1	1.568	1920.96
DISH 6.nd2	260.323	317	-1	-1	1.584	1899.95
DISH 6.nd2	261.582	318	-1	-1	1.579	1910.81
DISH 6.nd2	262.857	319	-1	-1	1.577	1912.56
DISH 6.nd2	264.144	320	-1	-1	1.577	1909.71
DISH 6.nd2	265.413	321	-1	-1	1.577	1909.15
DISH 6.nd2	266.69	322	-1	-1	1.576	1910.59
DISH 6.nd2	267.954	323	-1	-1	1.578	1905.08
DISH 6.nd2	269.233	324	-1	-1	1.571	1913.55
DISH 6.nd2	270.516	325	-1	-1	1.584	1900.15
DISH 6.nd2	271.798	326	-1	-1	1.583	1901.41
DISH 6.nd2	273.104	327	-1	-1	1.58	1906.04
DISH 6.nd2	274.392	328	-1	-1	1.584	1901.91
DISH 6.nd2	275.68	329	-1	-1	1.571	1916.71
DISH 6.nd2	276.976	330	-1	-1	1.578	1905.06
DISH 6.nd2	278.223	331	-1	-1	1.577	1907.76
DISH 6.nd2	279.524	332	-1	-1	1.576	1907.59
DISH 6.nd2	280.825	333	-1	-1	1.581	1898.97
DISH 6.nd2	282.166	334	-1	-1	1.566	1916.79
DISH 6.nd2	283.477	335	-1	-1	1.577	1907.1
DISH 6.nd2	284.79	336	-1	-1	1.568	1916.11
DISH 6.nd2	286.114	337	-1	-1	1.576	1907.42
DISH 6.nd2	287.446	338	-1	-1	1.583	1898.03
DISH 6.nd2	288.778	339	-1	-1	1.581	1900.07
DISH 6.nd2	290.097	340	-1	-1	1.585	1896.27
DISH 6.nd2	291.429	341	-1	-1	1.569	1915.4
DISH 6.nd2	292.759	342	-1	-1	1.565	1919.68
DISH 6.nd2	294.112	343	-1	-1	1.568	1915.2
DISH 6.nd2	295.455	344	-1	-1	1.567	1913.07
DISH 6.nd2	296.798	345	-1	-1	1.568	1916.65
DISH 6.nd2	298.14	346	-1	-1	1.571	1912.97
DISH 6.nd2	299.5	347	-1	-1	1.571	1912.6
DISH 6.nd2	300.842	348	-1	-1	1.575	1906.94
DISH 6.nd2	302.191	349	-1	-1	1.583	1896.99
DISH 6.nd2	303.544	350	-1	-1	1.568	1913.15
DISH 6.nd2	304.91	351	-1	-1	1.566	1916.79
DISH 6.nd2	306.276	352	-1	-1	1.575	1904.22
DISH 6.nd2	307.635	353	-1	-1	1.577	1903.52
DISH 6.nd2	309.004	354	-1	-1	1.57	1912.36
DISH 6.nd2	310.375	355	-1	-1	1.578	1899.72
DISH 6.nd2	311.753	356	-1	-1	1.574	1904.46
DISH 6.nd2	313.133	357	-1	-1	1.578	1901.6
DISH 6.nd2	314.508	358	-1	-1	1.576	1903.4
DISH 6.nd2	315.885	359	-1	-1	1.574	1905.64
DISH 6.nd2	317.274	360	-1	-1	1.572	1905.36
DISH 6.nd2	318.664	361	-1	-1	1.568	1909.18
DISH 6.nd2	320.05	362	-1	-1	1.581	1895.73
DISH 6.nd2	321.443	363	-1	-1	1.577	1902.06
DISH 6.nd2	322.839	364	-1	-1	1.575	1902.04
DISH 6.nd2	324.259	365	-1	-1	1.567	1911.21
DISH 6.nd2	325.667	366	-1	-1	1.581	1895.58
DISH 6.nd2	327.082	367	-1	-1	1.573	1903.45
DISH 6.nd2	328.491	368	-1	-1	1.57	1907.52
DISH 6.nd2	329.892	369	-1	-1	1.572	1908.95
DISH 6.nd2	331.299	370	-1	-1	1.574	1905.69
DISH 6.nd2	332.72	371	-1	-1	1.574	1905.03
DISH 6.nd2	334.142	372	-1	-1	1.581	1896.01
DISH 6.nd2	335.567	373	-1	-1	1.577	1901.34
DISH 6.nd2	336.993	374	-1	-1	1.577	1898.33
DISH 6.nd2	338.426	375	-1	-1	1.573	1903.71
DISH 6.nd2	339.859	376	-1	-1	1.575	1903.47
DISH 6.nd2	341.292	377	-1	-1	1.568	1908.94
DISH 6.nd2	342.734	378	-1	-1	1.577	1899.92
DISH 6.nd2	344.18	379	-1	-1	1.576	1896.99
DISH 6.nd2	345.637	380	-1	-1	1.584	1890.57
DISH 6.nd2	347.083	381	-1	-1	1.577	1900.65
DISH 6.nd2	348.534	382	-1	-1	1.576	1898.65
DISH 6.nd2	349.979	383	-1	-1	1.573	1899.3
DISH 6.nd2	351.431	384	-1	-1	1.581	1894.69
DISH 6.nd2	352.894	385	-1	-1	1.572	1902.75
DISH 6.nd2	354.356	386	-1	-1	1.578	1896.18
DISH 6.nd2	355.823	387	-1	-1	1.587	1886.34
DISH 6.nd2	357.285	388	-1	-1	1.578	1895.63
DISH 6.nd2	358.771	389	-1	-1	1.577	1895.43
DISH 6.nd2	360.245	390	-1	-1	1.589	1885.55
DISH 6.nd2	361.747	391	-1	-1	1.575	1901.45
DISH 6.nd2	363.225	392	-1	-1	1.579	1893.54
DISH 6.nd2	364.182	393	-1	-1	1.582	1889.65
DISH 6.nd2	365.604	394	-1	-1	1.579	1893.67
DISH 6.nd2	367.103	395	-1	-1	1.572	1896.83
DISH 6.nd2	368.603	396	-1	-1	1.578	1891.11
DISH 6.nd2	370.12	397	-1	-1	1.569	1898.07
DISH 6.nd2	371.623	398	-1	-1	1.57	1900.95
DISH 6.nd2	373.145	399	-1	-1	1.577	1892.26
DISH 6.nd2	374.692	400	-1	-1	1.573	1896.79
DISH 6.nd2	376.203	401	-1	-1	1.572	1897.61
DISH 6.nd2	377.707	402	-1	-1	1.573	1898.5
DISH 6.nd2	379.224	403	-1	-1	1.574	1896.13
DISH 6.nd2	380.762	404	-1	-1	1.571	1898.44
DISH 6.nd2	382.289	405	-1	-1	1.572	1896.8
DISH 6.nd2	383.823	406	-1	-1	1.572	1896.64
DISH 6.nd2	385.357	407	-1	-1	1.57	1897.75
DISH 6.nd2	386.903	408	-1	-1	1.576	1892.12
DISH 6.nd2	388.442	409	-1	-1	1.579	1888.96
DISH 6.nd2	389.994	410	-1	-1	1.572	1898.62
DISH 6.nd2	391.529	411	-1	-1	1.575	1896.64
DISH 6.nd2	393.074	412	-1	-1	1.569	1899.19
DISH 6.nd2	394.616	413	-1	-1	1.571	1896.15
DISH 6.nd2	396.155	414	-1	-1	1.578	1890.99
DISH 6.nd2	397.704	415	-1	-1	1.575	1893.09
DISH 6.nd2	399.27	416	-1	-1	1.574	1892.72
DISH 6.nd2	400.854	417	-1	-1	1.575	1891.35
DISH 6.nd2	402.418	418	-1	-1	1.568	1898.55
DISH 6.nd2	403.976	419	-1	-1	1.573	1894.5
DISH 6.nd2	405.535	420	-1	-1	1.568	1898.76
DISH 6.nd2	407.104	421	-1	-1	1.572	1900.26
DISH 6.nd2	408.669	422	-1	-1	1.566	1901.32
DISH 6.nd2	410.239	423	-1	-1	1.575	1891.35
DISH 6.nd2	411.814	424	-1	-1	1.574	1892.74
DISH 6.nd2	413.39	425	-1	-1	1.584	1885.09
DISH 6.nd2	414.997	426	-1	-1	1.575	1890.56
DISH 6.nd2	416.586	427	-1	-1	1.576	1891.48
DISH 6.nd2	418.163	428	-1	-1	1.579	1888.89
DISH 6.nd2	419.752	429	-1	-1	1.582	1886.99
DISH 6.nd2	421.346	430	-1	-1	1.578	1889
DISH 6.nd2	422.97	431	-1	-1	1.585	1881.1
