# Supplementary material for: NFATc1 drives Orai3 transcription and proteolysis by harnessing epigenome differences in the MARCH8 promoter
Source: EMBO J. 2025 Sep 29;44(21):6137–67. doi: 10.1038/s44318-025-00572-4 (PMC12583688; doi:10.1038/s44318-025-00572-4)
Supplement: Supplementary file 4 — Source data Fig. 2 [file 44318_2025_572_MOESM4_ESM.zip › Figure 2/Figure 2O/Figure 2O.xlsx]

## Sheet: Sheet1
EV Biological 1	EV Biological 2	EV Biological 3		NFATc1 Biological 1	NFATc1 Biological 2	NFATc1 Biological 3
1.443	1.783	1.49		0.309	0.999	0.314
0.919	1.562	2.029		0.271	1.292	0.243
1.158	0.739	2.187		0.736	0.988	0.256
1.62	1.63	1.581		0.805	0.78	0.251
1.296	1.941	1.233		0.68	0.29	0.538
1.473	2.977	1.429		0.794	0.5	0.636
1.147	2.647	2.667		0.862	0.77	0.9
1.093	1.579	2.099		0.875	0.589	1.721
1.095	1.436	1.533		1.264	0.878	1.072
0.979	1.178	1.643		1.188	1.008	1.868
1.258	2.173	2.409		0.897	1.139	1.828
1.283	1.587	3.061		1.852	0.872	0.997
1.167	1.182	2.847		1.575	1.951	0.496
1.946	1.035	2.141		1.457	1.47	0.351
1.789	1.724	2.387		1.108	1.602	0.614
1.774	1.144	1.58		0.962	1.193	0.497
2.857	1.318	1.196		1.04	1.16	0.681
1.461	1.356	2.449		1.04	0.61	0.734
1.5	0.661	1.488		1.245	1.321	0.467
1.029	0.859	2.029		0.605	1.115	0.538
1.125	0.411	1.535		0.544	0.844	0.428
1.13	0.873	1.11		0.441	0.409	0.362
0.713	0.449	1.347		0.56	0.586	0.265
0.979	0.448	1.378		0.56	0.825	0.458
0.4	0.334	1.601		0.714	0.714	0.315
0.804	0.374	1.346		0.305	0.52	0.26
0.898	0.388	1.484		0.631	0.594	0.191
0.92	0.38	2.045		0.785	0.542	0.303
0.456	0.251	0.969		0.483	0.558	0.369
0.415	0.338	0.351		0.61	0.374	1.018
0.51	0.449	0.78		0.698	0.423	0.834
0.33	0.616	0.73		0.998	0.52	0.583
2.278	1.416	0.7		0.603	0.345	0.736
1.623	1.255	0.787		1.05	0.365	1.716
1.324	1.396	0.386		0.504	0.367	0.425
2.068	1.501	0.344		0.746	0.332	0.355
1.235	2.651	1.391		0.97	0.364	0.244
1.378	0.95	0.762		0.546	0.365	0.201
1.879	1.544	0.854		0.611	1.271	0.231
1.771	1.255	0.719		0.79	1.624	0.247
1.86	1.135	0.628		1.738	1.195	0.298
1.946	0.815	0.818		0.475	1.057	0.715
1.118	0.938	1.222		0.355	0.812	0.705
1.604	1.172	2.114		0.261	0.452	2.023
1.602	0.377	1.042		0.262	0.647	1.985
0.67	0.442	0.984		0.185	0.46	1.092
0.754	0.506	1.082		0.221	0.48	0.586
0.607	0.378	0.661		0.318	0.388	0.176
0.565	0.312	0.493		0.325	0.461	1.97
0.402	0.399	0.5		0.267	0.485	2.266
0.488	0.359	0.541		0.277	0.393	1.001
0.785	0.268	0.587		0.297	0.606	0.988
0.43	0.265	0.462		0.426	0.346	0.56
0.423	0.395	0.471		0.392	0.359	1.12
0.477	0.375	0.44		0.298	0.331	1.11
0.271	0.668	0.295		0.281	0.348	0.696
0.355	0.591	0.351		0.257	0.433	0.016
0.23	0.714	0.347		0.238	0.234
0.387	0.294	0.407		0.569	0.726
0.466	0.536	0.348		0.811	0.616
0.35	2.984	0.283		0.463	0.759
0.913	0.275	0.293		0.396	1.396
0.296	0.009	0.232		0.194	1.407
0.265		0.236		0.99	1.007
0.288		0.285		1.608	0.744
0.771		0.214		0.614	0.398
0.337		0.281		1.2	0.33
0.509		1.073		0.626	2.238
0.334		0.02		0.644	0.739
0.748				0.495	0.552
1.121				0.312	0.712
0.617				0.695	1.074
0.505				0.262	1.271
0.389				0.885	0.054
0.281				0.802
0.531				0.017
1.333
0.395
1.076
1.589
0.001
