# Supplementary material for: NFATc1 drives Orai3 transcription and proteolysis by harnessing epigenome differences in the MARCH8 promoter
Source: EMBO J. 2025 Sep 29;44(21):6137–67. doi: 10.1038/s44318-025-00572-4 (PMC12583688; doi:10.1038/s44318-025-00572-4)
Supplement: Supplementary file 5 — Source data Fig. 3 [file 44318_2025_572_MOESM5_ESM.zip]

Archive with 70 entries (54 files):
- Figure 3/
- Figure 3/Figure 3A/
- Figure 3/Figure 3A/Figure 3A.pzfx
- Figure 3/Figure 3A/Figure 3A.xlsx
- Figure 3/Figure 3B/
- Figure 3/Figure 3B/Figure 3B.png
- Figure 3/Figure 3B/MIAPACA2 B ACTIN 1 SEC.gel
- Figure 3/Figure 3B/MIAPACA2 B ACTIN 1 SEC.tif
- Figure 3/Figure 3B/MIAPACA2 VIVIT 1 SEC.gel
- Figure 3/Figure 3B/MIAPACA2 VIVIT 1 SEC.tif
- Figure 3/Figure 3B/V_MIAPACA2 B ACTIN 1 SEC.gel
- Figure 3/Figure 3B/V_MIAPACA2 B ACTIN 1 SEC.tif
- Figure 3/Figure 3B/V_MIAPACA2 VIVIT 1 SEC.gel
- Figure 3/Figure 3B/V_MIAPACA2 VIVIT 1 SEC.tif
- Figure 3/Figure 3C/
- Figure 3/Figure 3C/Figure 3C.pzfx
- Figure 3/Figure 3C/Figure 3C.xlsx
- Figure 3/Figure 3D/
- Figure 3/Figure 3D/EV.xlsx
- Figure 3/Figure 3D/Figure 3D.pzfx
- Figure 3/Figure 3D/VIVIT.xlsx
- Figure 3/Figure 3E/
- Figure 3/Figure 3E/Figure 3E.pzfx
- Figure 3/Figure 3E/Figure 3E.xlsx
- Figure 3/Figure 3F/
- Figure 3/Figure 3F/Figure 3F.pzfx
- Figure 3/Figure 3F/Figure 3F.xlsx
- Figure 3/Figure 3G/
- Figure 3/Figure 3G/Figure 3G.png
- Figure 3/Figure 3G/PANC1 B ACTIN 1 SEC.gel
- Figure 3/Figure 3G/PANC1 B ACTIN 1 SEC.tif
- Figure 3/Figure 3G/PANC1 VIVIT 1 SEC.gel
- Figure 3/Figure 3G/PANC1 VIVIT 1 SEC.tif
- Figure 3/Figure 3G/V_PANC1 B ACTIN 1 SEC.gel
- Figure 3/Figure 3G/V_PANC1 B ACTIN 1 SEC.tif
- Figure 3/Figure 3G/V_PANC1 VIVIT 1 SEC.gel
- Figure 3/Figure 3G/V_PANC1 VIVIT 1 SEC.tif
- Figure 3/Figure 3H/
- Figure 3/Figure 3H/Figure 3H.pzfx
- Figure 3/Figure 3H/Figure 3H.xlsx
- Figure 3/Figure 3I/
- Figure 3/Figure 3I/EV.xlsx
- Figure 3/Figure 3I/Figure 3I.pzfx
- Figure 3/Figure 3I/VIVIT.xlsx
- Figure 3/Figure 3J/
- Figure 3/Figure 3J/Figure 3J.pzfx
- Figure 3/Figure 3J/Figure 3J.xlsx
- Figure 3/Figure 3K/
- Figure 3/Figure 3K/Figure 3K.pzfx
- Figure 3/Figure 3K/Figure 3K.xlsx
- Figure 3/Figure 3L/
- Figure 3/Figure 3L/B ACTIN 2 SEC.gel
- Figure 3/Figure 3L/B ACTIN 2 SEC.gel.tif
- Figure 3/Figure 3L/Figure 3L.png
- Figure 3/Figure 3L/ORAI 3 8 SEC.gel
- Figure 3/Figure 3L/ORAI 3 8 SEC.tif
- Figure 3/Figure 3L/V_B ACTIN 2 SEC.gel
- Figure 3/Figure 3L/V_B ACTIN 2 SEC.gel.tif
- Figure 3/Figure 3L/V_ORAI 3 8 SEC.gel
- Figure 3/Figure 3L/V_ORAI 3 8 SEC.tif
- Figure 3/Figure 3M/
- Figure 3/Figure 3M/Figure 3M.pzfx
- Figure 3/Figure 3M/Figure 3M.xlsx
- Figure 3/Figure 3N/
- Figure 3/Figure 3N/EV.xlsx
- Figure 3/Figure 3N/Figure 3N.pzfx
- Figure 3/Figure 3N/VIVIT.xlsx
- Figure 3/Figure 3O/
- Figure 3/Figure 3O/Figure 3O.pzfx
- Figure 3/Figure 3O/Figure 3O.xlsx
