# Supplementary material for: NFATc1 drives Orai3 transcription and proteolysis by harnessing epigenome differences in the MARCH8 promoter
Source: EMBO J. 2025 Sep 29;44(21):6137–67. doi: 10.1038/s44318-025-00572-4 (PMC12583688; doi:10.1038/s44318-025-00572-4)
Supplement: Supplementary file 5 — Source data Fig. 3 [file 44318_2025_572_MOESM5_ESM.zip › Figure 3/Figure 3A/Figure 3A.xlsx]

## Sheet: Sheet1
ORAI 3				Avg.CT	ΔCT	ΔΔCT	Fold Change
EV B1	23.2775	22.8753	22.8515	23.0014	11.9038
VIVIT B1	22.8372	22.9325	22.7684	22.846	11.4443	-0.459478	1.37504
EV B2	22.6998	22.5101	22.3919	22.5339	12.6029
VIVIT B2	23.0865	23.0773	22.6888	22.9508	12.2752	-0.327675	1.25499
EV B3	23.2775	23.3841	23.2459	23.3025	12.6318
VIVIT B3	22.3608	22.4461	22.3983	22.4017	12.0942	-0.537604	1.45156
GAPDH
EV B1	9.13176	11.3471	10.8481	11.0976
VIVIT B1	10.1394	11.2428	11.5605	11.4017
EV B2	9.9389	10.4573	9.92318	9.93104
VIVIT B2	10.3422	11.0091	13.2275	10.6757
EV B3	10.6146	10.7267	11.5031	10.6707
VIVIT B3	9.95529	10.6597	11.4269	10.3075
