# Supplementary material for: NFATc1 drives Orai3 transcription and proteolysis by harnessing epigenome differences in the MARCH8 promoter
Source: EMBO J. 2025 Sep 29;44(21):6137–67. doi: 10.1038/s44318-025-00572-4 (PMC12583688; doi:10.1038/s44318-025-00572-4)
Supplement: Supplementary file 5 — Source data Fig. 3 [file 44318_2025_572_MOESM5_ESM.zip › Figure 3/Figure 3C/Figure 3C.xlsx]

## Sheet: Sheet1
B1	Orai3	B Actin		Fold Change
EV	39829	23343.8	1.7062	1
VIVIT	31240.9	30044	1.03984	0.609448
B2	Orai3	B Actin		Fold Change
EV	36581.5	17563.5	2.08282	1
VIVIT	26784.7	17984.7	1.4893	0.715042
B3	Orai3	B Actin		Fold Change
EV	37470.3	14523.7	2.57995	1
VIVIT	20977.1	15596.5	1.34498	0.521321
