# Supplementary material for: NFATc1 drives Orai3 transcription and proteolysis by harnessing epigenome differences in the MARCH8 promoter
Source: EMBO J. 2025 Sep 29;44(21):6137–67. doi: 10.1038/s44318-025-00572-4 (PMC12583688; doi:10.1038/s44318-025-00572-4)
Supplement: Supplementary file 5 — Source data Fig. 3 [file 44318_2025_572_MOESM5_ESM.zip › Figure 3/Figure 3D/EV.xlsx]

## Sheet: Data (Channels)
Name	Time [s]	ND.T	ND.Z	ND.M	Ratio 340nm/380nm	380nm
DISH 1.nd2	0.507	1	-1	-1	2.757	238.53
DISH 1.nd2	1.47	2	-1	-1	2.754	238.42
DISH 1.nd2	2.435	3	-1	-1	2.758	237.87
DISH 1.nd2	3.448	4	-1	-1	2.761	237.41
DISH 1.nd2	4.37	5	-1	-1	2.765	236.95
DISH 1.nd2	5.345	6	-1	-1	2.764	236.86
DISH 1.nd2	6.302	7	-1	-1	2.743	238.67
DISH 1.nd2	7.331	8	-1	-1	2.762	236.54
DISH 1.nd2	8.318	9	-1	-1	2.736	239.22
DISH 1.nd2	9.366	10	-1	-1	2.755	237.49
DISH 1.nd2	10.353	11	-1	-1	2.749	237.63
DISH 1.nd2	11.316	12	-1	-1	2.742	237.82
DISH 1.nd2	12.298	13	-1	-1	2.744	237.65
DISH 1.nd2	13.287	14	-1	-1	2.735	238.19
DISH 1.nd2	14.35	15	-1	-1	2.724	238.54
DISH 1.nd2	15.337	16	-1	-1	2.709	239.47
DISH 1.nd2	16.265	17	-1	-1	2.719	238.99
DISH 1.nd2	17.241	18	-1	-1	2.69	241.7
DISH 1.nd2	18.255	19	-1	-1	2.691	241.92
DISH 1.nd2	19.224	20	-1	-1	2.691	241.44
DISH 1.nd2	20.17	21	-1	-1	2.684	241.91
DISH 1.nd2	21.163	22	-1	-1	2.688	241.46
DISH 1.nd2	22.145	23	-1	-1	2.682	241.94
DISH 1.nd2	23.095	24	-1	-1	2.695	240.58
DISH 1.nd2	24.075	25	-1	-1	2.714	238.76
DISH 1.nd2	25.013	26	-1	-1	2.696	240.18
DISH 1.nd2	26.021	27	-1	-1	2.722	236.98
DISH 1.nd2	26.991	28	-1	-1	2.73	235.98
DISH 1.nd2	27.963	29	-1	-1	2.723	236.93
DISH 1.nd2	28.927	30	-1	-1	2.716	237.52
DISH 1.nd2	29.935	31	-1	-1	2.705	239.05
DISH 1.nd2	30.86	32	-1	-1	2.718	237.83
DISH 1.nd2	31.782	33	-1	-1	2.686	239.92
DISH 1.nd2	32.79	34	-1	-1	2.707	238.58
DISH 1.nd2	33.877	35	-1	-1	2.697	238.83
DISH 1.nd2	34.841	36	-1	-1	2.714	237.08
DISH 1.nd2	35.812	37	-1	-1	2.702	238.27
DISH 1.nd2	36.819	38	-1	-1	2.686	239.13
DISH 1.nd2	37.82	39	-1	-1	2.694	238.47
DISH 1.nd2	38.725	40	-1	-1	2.694	238.32
DISH 1.nd2	39.653	41	-1	-1	2.709	236.92
DISH 1.nd2	40.667	42	-1	-1	2.697	237.93
DISH 1.nd2	41.632	43	-1	-1	2.7	238.02
DISH 1.nd2	42.573	44	-1	-1	2.705	237.29
DISH 1.nd2	43.51	45	-1	-1	2.703	237.12
DISH 1.nd2	44.451	46	-1	-1	2.717	235.57
DISH 1.nd2	45.393	47	-1	-1	2.7	237.43
DISH 1.nd2	46.322	48	-1	-1	2.698	237.73
DISH 1.nd2	47.288	49	-1	-1	2.68	239.69
DISH 1.nd2	48.235	50	-1	-1	2.698	237.95
DISH 1.nd2	49.203	51	-1	-1	2.695	237.96
DISH 1.nd2	50.175	52	-1	-1	2.689	238.2
DISH 1.nd2	51.182	53	-1	-1	2.705	236.94
DISH 1.nd2	52.142	54	-1	-1	2.693	238.05
DISH 1.nd2	53.142	55	-1	-1	2.698	237.77
DISH 1.nd2	54.093	56	-1	-1	2.686	238.32
DISH 1.nd2	55.099	57	-1	-1	2.671	240.07
DISH 1.nd2	56.064	58	-1	-1	2.68	239.14
DISH 1.nd2	57.077	59	-1	-1	2.683	238.44
DISH 1.nd2	58.079	60	-1	-1	2.676	238.76
DISH 1.nd2	59.08	61	-1	-1	2.674	239.11
DISH 1.nd2	60.058	62	-1	-1	2.663	240.21
DISH 1.nd2	61.011	63	-1	-1	2.678	239.05
DISH 1.nd2	61.994	64	-1	-1	2.689	238.3
DISH 1.nd2	63.084	65	-1	-1	2.69	237.35
DISH 1.nd2	64.143	66	-1	-1	2.749	235.13
DISH 1.nd2	65.13	67	-1	-1	2.791	234.89
DISH 1.nd2	66.23	68	-1	-1	2.893	231.69
DISH 1.nd2	67.223	69	-1	-1	2.988	228.5
DISH 1.nd2	68.217	70	-1	-1	3.079	226.16
DISH 1.nd2	69.173	71	-1	-1	3.211	221.37
DISH 1.nd2	70.167	72	-1	-1	3.35	216.34
DISH 1.nd2	71.198	73	-1	-1	3.411	216.58
DISH 1.nd2	72.282	74	-1	-1	3.509	214.1
DISH 1.nd2	73.237	75	-1	-1	3.593	211.01
DISH 1.nd2	74.285	76	-1	-1	3.681	208.72
DISH 1.nd2	75.249	77	-1	-1	3.671	211.62
DISH 1.nd2	76.243	78	-1	-1	3.766	207.92
DISH 1.nd2	77.199	79	-1	-1	3.836	205.54
DISH 1.nd2	78.163	80	-1	-1	3.874	205.12
DISH 1.nd2	79.127	81	-1	-1	3.866	206.86
DISH 1.nd2	80.097	82	-1	-1	3.892	206.45
DISH 1.nd2	81.08	83	-1	-1	3.899	207.33
DISH 1.nd2	82.062	84	-1	-1	3.968	204.37
DISH 1.nd2	83.039	85	-1	-1	4.004	203.47
DISH 1.nd2	84.015	86	-1	-1	4.022	202.9
DISH 1.nd2	84.997	87	-1	-1	4.062	202.12
DISH 1.nd2	85.986	88	-1	-1	4.083	201.72
DISH 1.nd2	86.981	89	-1	-1	4.099	201.51
DISH 1.nd2	87.979	90	-1	-1	4.112	201.11
DISH 1.nd2	88.971	91	-1	-1	4.14	200.33
DISH 1.nd2	89.976	92	-1	-1	4.208	197.53
DISH 1.nd2	90.982	93	-1	-1	4.173	199.29
DISH 1.nd2	91.987	94	-1	-1	4.264	195.26
DISH 1.nd2	93.006	95	-1	-1	4.272	195.32
DISH 1.nd2	94.023	96	-1	-1	4.257	196.04
DISH 1.nd2	95.045	97	-1	-1	4.294	194.39
DISH 1.nd2	96.075	98	-1	-1	4.296	194.88
DISH 1.nd2	97.099	99	-1	-1	4.311	194.1
DISH 1.nd2	98.13	100	-1	-1	4.302	195.04
DISH 1.nd2	99.153	101	-1	-1	4.341	193.22
DISH 1.nd2	100.195	102	-1	-1	4.375	192.39
DISH 1.nd2	101.239	103	-1	-1	4.438	189.87
DISH 1.nd2	102.276	104	-1	-1	4.447	189.29
DISH 1.nd2	103.31	105	-1	-1	4.413	190.91
DISH 1.nd2	104.365	106	-1	-1	4.421	191.22
DISH 1.nd2	105.42	107	-1	-1	4.455	189.86
DISH 1.nd2	106.485	108	-1	-1	4.438	189.98
DISH 1.nd2	107.559	109	-1	-1	4.439	190.2
DISH 1.nd2	108.63	110	-1	-1	4.533	186.11
DISH 1.nd2	109.697	111	-1	-1	4.524	186.56
DISH 1.nd2	110.783	112	-1	-1	4.553	185.59
DISH 1.nd2	111.859	113	-1	-1	4.559	185.76
DISH 1.nd2	112.938	114	-1	-1	4.622	183.17
DISH 1.nd2	114.016	115	-1	-1	4.613	183.67
DISH 1.nd2	115.101	116	-1	-1	4.59	184.87
DISH 1.nd2	116.187	117	-1	-1	4.625	183.7
DISH 1.nd2	117.282	118	-1	-1	4.593	184.73
DISH 1.nd2	118.379	119	-1	-1	4.586	184.91
DISH 1.nd2	119.484	120	-1	-1	4.615	183.51
DISH 1.nd2	120.593	121	-1	-1	4.631	182.89
DISH 1.nd2	121.707	122	-1	-1	4.626	183.31
DISH 1.nd2	122.822	123	-1	-1	4.648	182.52
DISH 1.nd2	123.935	124	-1	-1	4.683	180.64
DISH 1.nd2	125.042	125	-1	-1	4.692	180.99
DISH 1.nd2	126.156	126	-1	-1	4.726	179.66
DISH 1.nd2	127.283	127	-1	-1	4.686	181.17
DISH 1.nd2	128.416	128	-1	-1	4.685	181.14
DISH 1.nd2	129.549	129	-1	-1	4.696	180.7
DISH 1.nd2	130.692	130	-1	-1	4.718	179.92
DISH 1.nd2	131.824	131	-1	-1	4.716	179.94
DISH 1.nd2	132.962	132	-1	-1	4.797	176.8
DISH 1.nd2	134.1	133	-1	-1	4.813	176.02
DISH 1.nd2	135.244	134	-1	-1	4.79	177.23
DISH 1.nd2	136.412	135	-1	-1	4.771	177.5
DISH 1.nd2	137.567	136	-1	-1	4.853	174.78
DISH 1.nd2	138.746	137	-1	-1	4.819	176.12
DISH 1.nd2	139.913	138	-1	-1	4.844	174.83
DISH 1.nd2	141.084	139	-1	-1	4.858	174.38
DISH 1.nd2	142.241	140	-1	-1	4.877	173.41
DISH 1.nd2	143.408	141	-1	-1	4.833	175.08
DISH 1.nd2	144.575	142	-1	-1	4.863	174.24
DISH 1.nd2	145.755	143	-1	-1	4.903	172.47
DISH 1.nd2	146.949	144	-1	-1	4.887	173.07
DISH 1.nd2	148.083	145	-1	-1	4.84	174.65
DISH 1.nd2	149.292	146	-1	-1	4.887	172.83
DISH 1.nd2	150.509	147	-1	-1	4.934	171.04
DISH 1.nd2	151.718	148	-1	-1	4.906	172.36
DISH 1.nd2	152.934	149	-1	-1	4.905	172.44
DISH 1.nd2	154.149	150	-1	-1	4.958	170.79
DISH 1.nd2	155.31	151	-1	-1	4.916	172.19
DISH 1.nd2	156.573	152	-1	-1	4.918	171.99
DISH 1.nd2	157.801	153	-1	-1	4.916	172.17
DISH 1.nd2	159.034	154	-1	-1	4.978	169.43
DISH 1.nd2	160.268	155	-1	-1	4.953	170.58
DISH 1.nd2	161.527	156	-1	-1	4.986	169.55
DISH 1.nd2	162.765	157	-1	-1	5	169.21
DISH 1.nd2	163.987	158	-1	-1	4.986	169.23
DISH 1.nd2	165.226	159	-1	-1	4.993	169.3
DISH 1.nd2	166.47	160	-1	-1	5.022	167.96
DISH 1.nd2	167.721	161	-1	-1	4.978	169.82
DISH 1.nd2	168.905	162	-1	-1	4.949	170.37
DISH 1.nd2	170.168	163	-1	-1	4.951	170.2
DISH 1.nd2	171.374	164	-1	-1	4.996	168.84
DISH 1.nd2	172.648	165	-1	-1	5.01	168.43
DISH 1.nd2	173.917	166	-1	-1	5.05	166.91
DISH 1.nd2	175.158	167	-1	-1	4.993	168.86
DISH 1.nd2	176.441	168	-1	-1	4.968	169.54
DISH 1.nd2	177.669	169	-1	-1	5.072	165.9
DISH 1.nd2	178.945	170	-1	-1	5.072	165.84
DISH 1.nd2	180.224	171	-1	-1	5.058	166.48
DISH 1.nd2	181.514	172	-1	-1	5.043	166.88
DISH 1.nd2	182.782	173	-1	-1	5.009	167.78
DISH 1.nd2	184.058	174	-1	-1	5.023	167.32
DISH 1.nd2	185.341	175	-1	-1	5.001	168
DISH 1.nd2	186.624	176	-1	-1	4.981	169.05
DISH 1.nd2	187.918	177	-1	-1	5.009	168.01
DISH 1.nd2	189.205	178	-1	-1	5.036	166.91
DISH 1.nd2	190.445	179	-1	-1	5.069	165.86
DISH 1.nd2	191.749	180	-1	-1	5.044	166.45
DISH 1.nd2	193.048	181	-1	-1	5.013	167.8
DISH 1.nd2	194.353	182	-1	-1	5.018	167.45
DISH 1.nd2	195.653	183	-1	-1	5.022	166.95
DISH 1.nd2	196.97	184	-1	-1	5.025	167.36
DISH 1.nd2	198.21	185	-1	-1	5.037	166.7
DISH 1.nd2	199.521	186	-1	-1	5.084	165.12
DISH 1.nd2	200.768	187	-1	-1	5.079	165.35
DISH 1.nd2	202.096	188	-1	-1	5.062	165.82
DISH 1.nd2	203.418	189	-1	-1	5.052	165.27
DISH 1.nd2	204.738	190	-1	-1	5.072	165.06
DISH 1.nd2	206.087	191	-1	-1	5.074	164.93
DISH 1.nd2	207.425	192	-1	-1	5.085	164.88
DISH 1.nd2	208.766	193	-1	-1	5.062	165.49
DISH 1.nd2	210.134	194	-1	-1	5.078	164.83
DISH 1.nd2	211.483	195	-1	-1	5.068	165.12
DISH 1.nd2	212.775	196	-1	-1	5.07	164.85
DISH 1.nd2	214.147	197	-1	-1	5.09	164.28
DISH 1.nd2	215.499	198	-1	-1	5.056	165.76
DISH 1.nd2	216.853	199	-1	-1	5.087	164.64
DISH 1.nd2	218.228	200	-1	-1	5.051	165.77
DISH 1.nd2	219.535	201	-1	-1	5.052	165.2
DISH 1.nd2	220.903	202	-1	-1	5.052	165.14
DISH 1.nd2	222.273	203	-1	-1	5.114	163.69
DISH 1.nd2	223.656	204	-1	-1	5.131	163.09
DISH 1.nd2	225.028	205	-1	-1	5.108	163.69
DISH 1.nd2	226.417	206	-1	-1	5.106	163.72
DISH 1.nd2	227.832	207	-1	-1	5.124	163.08
DISH 1.nd2	229.226	208	-1	-1	5.163	161.68
DISH 1.nd2	230.618	209	-1	-1	5.071	164.15
DISH 1.nd2	232.014	210	-1	-1	5.093	163.69
DISH 1.nd2	233.36	211	-1	-1	5.082	163.92
DISH 1.nd2	234.77	212	-1	-1	5.072	164.46
DISH 1.nd2	236.215	213	-1	-1	5.085	163.9
DISH 1.nd2	237.63	214	-1	-1	5.114	163.02
DISH 1.nd2	239.047	215	-1	-1	5.09	163.87
DISH 1.nd2	240.395	216	-1	-1	5.101	163.38
DISH 1.nd2	241.828	217	-1	-1	5.096	163.6
DISH 1.nd2	243.262	218	-1	-1	5.095	163.21
DISH 1.nd2	244.615	219	-1	-1	5.061	164.21
DISH 1.nd2	246.071	220	-1	-1	5.069	163.99
DISH 1.nd2	247.526	221	-1	-1	5.143	161.58
DISH 1.nd2	249.002	222	-1	-1	5.111	162.67
DISH 1.nd2	250.459	223	-1	-1	5.115	162.53
DISH 1.nd2	251.922	224	-1	-1	5.107	162.8
DISH 1.nd2	253.378	225	-1	-1	5.105	162.86
DISH 1.nd2	254.821	226	-1	-1	5.094	162.6
DISH 1.nd2	256.2	227	-1	-1	5.119	161.48
DISH 1.nd2	257.679	228	-1	-1	5.149	160.88
DISH 1.nd2	259.166	229	-1	-1	5.135	161.2
DISH 1.nd2	260.647	230	-1	-1	5.139	161.12
DISH 1.nd2	262.113	231	-1	-1	5.136	161.47
DISH 1.nd2	263.611	232	-1	-1	5.077	163.09
DISH 1.nd2	265.103	233	-1	-1	5.105	161.91
DISH 1.nd2	266.583	234	-1	-1	5.096	161.93
DISH 1.nd2	268.08	235	-1	-1	5.093	161.57
DISH 1.nd2	269.569	236	-1	-1	5.084	162.03
DISH 1.nd2	270.989	237	-1	-1	5.143	160.37
DISH 1.nd2	272.487	238	-1	-1	5.161	159.77
DISH 1.nd2	273.997	239	-1	-1	5.093	161.68
DISH 1.nd2	275.502	240	-1	-1	5.115	161.26
DISH 1.nd2	277.011	241	-1	-1	5.122	160.49
DISH 1.nd2	278.528	242	-1	-1	5.128	160.29
DISH 1.nd2	280.049	243	-1	-1	5.18	159.05
DISH 1.nd2	281.565	244	-1	-1	5.129	160.49
DISH 1.nd2	283.099	245	-1	-1	5.118	160.38
DISH 1.nd2	284.629	246	-1	-1	5.137	160.02
DISH 1.nd2	286.165	247	-1	-1	5.162	159.2
DISH 1.nd2	287.705	248	-1	-1	5.177	158.58
DISH 1.nd2	289.24	249	-1	-1	5.178	158.68
DISH 1.nd2	290.78	250	-1	-1	5.128	159.99
DISH 1.nd2	292.331	251	-1	-1	5.138	159.22
DISH 1.nd2	293.818	252	-1	-1	5.143	158.91
DISH 1.nd2	295.376	253	-1	-1	5.15	158.64
DISH 1.nd2	296.934	254	-1	-1	5.145	158.73
DISH 1.nd2	298.505	255	-1	-1	5.158	158.49
DISH 1.nd2	300.066	256	-1	-1	5.174	157.97
DISH 1.nd2	301.623	257	-1	-1	5.118	159.64
DISH 1.nd2	303.199	258	-1	-1	5.124	159.09
DISH 1.nd2	304.764	259	-1	-1	5.08	160.23
DISH 1.nd2	306.346	260	-1	-1	5.113	159.07
DISH 1.nd2	307.928	261	-1	-1	5.118	159.12
DISH 1.nd2	309.515	262	-1	-1	5.106	159.21
DISH 1.nd2	311.093	263	-1	-1	5.115	158.78
DISH 1.nd2	312.695	264	-1	-1	5.113	158.86
DISH 1.nd2	314.278	265	-1	-1	5.118	158.51
DISH 1.nd2	315.866	266	-1	-1	5.105	158.63
DISH 1.nd2	317.478	267	-1	-1	5.139	157.66
DISH 1.nd2	319.054	268	-1	-1	5.168	156.71
DISH 1.nd2	320.655	269	-1	-1	5.119	157.73
DISH 1.nd2	322.284	270	-1	-1	5.123	157.78
DISH 1.nd2	323.877	271	-1	-1	5.169	156.24
DISH 1.nd2	325.501	272	-1	-1	5.129	157.34
DISH 1.nd2	327.098	273	-1	-1	5.1	157.66
DISH 1.nd2	328.733	274	-1	-1	5.085	158.23
DISH 1.nd2	330.347	275	-1	-1	5.101	157.46
DISH 1.nd2	331.964	276	-1	-1	5.102	157.36
DISH 1.nd2	333.582	277	-1	-1	5.125	156.91
DISH 1.nd2	335.145	278	-1	-1	5.085	157.64
DISH 1.nd2	336.778	279	-1	-1	5.089	157.66
DISH 1.nd2	338.399	280	-1	-1	5.116	156.38
DISH 1.nd2	340.041	281	-1	-1	5.142	155.77
DISH 1.nd2	341.606	282	-1	-1	5.112	156.69
DISH 1.nd2	343.244	283	-1	-1	5.083	157.4
DISH 1.nd2	344.884	284	-1	-1	5.087	157.23
DISH 1.nd2	346.527	285	-1	-1	5.085	156.85
DISH 1.nd2	348.181	286	-1	-1	5.111	156.04
DISH 1.nd2	349.844	287	-1	-1	5.123	155.85
DISH 1.nd2	351.438	288	-1	-1	5.108	156.11
DISH 1.nd2	353.096	289	-1	-1	5.089	156.56
DISH 1.nd2	354.762	290	-1	-1	5.102	155.86
DISH 1.nd2	356.439	291	-1	-1	5.094	156.17
DISH 1.nd2	358.113	292	-1	-1	5.108	155.51
DISH 1.nd2	359.716	293	-1	-1	5.101	155.69
DISH 1.nd2	361.396	294	-1	-1	5.092	155.67
DISH 1.nd2	363.074	295	-1	-1	5.13	154.31
DISH 1.nd2	364.771	296	-1	-1	5.093	155.28
DISH 1.nd2	366.466	297	-1	-1	5.059	156.31
DISH 1.nd2	368.162	298	-1	-1	5.038	156.54
DISH 1.nd2	369.876	299	-1	-1	5.056	155.96
DISH 1.nd2	371.512	300	-1	-1	5.063	155.5
DISH 1.nd2	373.207	301	-1	-1	5.074	155.41
DISH 1.nd2	374.909	302	-1	-1	5.053	155.66
DISH 1.nd2	376.625	303	-1	-1	5.06	155.63
DISH 1.nd2	378.339	304	-1	-1	5.062	155.18
DISH 1.nd2	380.053	305	-1	-1	5.055	155.55
DISH 1.nd2	381.766	306	-1	-1	5.043	155.79
DISH 1.nd2	383.493	307	-1	-1	5.111	153.64
DISH 1.nd2	385.221	308	-1	-1	5.084	154.31
DISH 1.nd2	386.951	309	-1	-1	5.075	154.02
DISH 1.nd2	388.683	310	-1	-1	5.042	155.21
DISH 1.nd2	390.423	311	-1	-1	5.041	155.19
DISH 1.nd2	392.153	312	-1	-1	5.036	154.94
DISH 1.nd2	393.893	313	-1	-1	5.073	153.88
DISH 1.nd2	395.643	314	-1	-1	5.081	153.65
DISH 1.nd2	397.399	315	-1	-1	5.039	154.89
DISH 1.nd2	399.156	316	-1	-1	5.037	154.54
DISH 1.nd2	400.912	317	-1	-1	5.032	154.78
DISH 1.nd2	402.668	318	-1	-1	5.033	154.28
DISH 1.nd2	404.437	319	-1	-1	5.06	153.64
DISH 1.nd2	406.209	320	-1	-1	5.113	152.05
DISH 1.nd2	407.973	321	-1	-1	5.052	153.54
DISH 1.nd2	409.735	322	-1	-1	5.047	153.73
DISH 1.nd2	411.521	323	-1	-1	5.072	152.59
DISH 1.nd2	413.298	324	-1	-1	5.051	153.44
DISH 1.nd2	415.086	325	-1	-1	5.039	153.57
DISH 1.nd2	416.806	326	-1	-1	5.003	154.28
DISH 1.nd2	418.724	327	-1	-1	5.037	153.26
DISH 1.nd2	420.536	328	-1	-1	5.056	152.69
DISH 1.nd2	422.363	329	-1	-1	5.063	152.34
