# Supplementary material for: NFATc1 drives Orai3 transcription and proteolysis by harnessing epigenome differences in the MARCH8 promoter
Source: EMBO J. 2025 Sep 29;44(21):6137–67. doi: 10.1038/s44318-025-00572-4 (PMC12583688; doi:10.1038/s44318-025-00572-4)
Supplement: Supplementary file 5 — Source data Fig. 3 [file 44318_2025_572_MOESM5_ESM.zip › Figure 3/Figure 3D/VIVIT.xlsx]

## Sheet: Data (Channels)
Name	Time [s]	ND.T	ND.Z	ND.M	Ratio 340nm/380nm	380nm
DISH 9.nd2	0.403	1	-1	-1	1.643	307.68
DISH 9.nd2	1.525	2	-1	-1	1.642	308.01
DISH 9.nd2	2.613	3	-1	-1	1.656	304.7
DISH 9.nd2	3.743	4	-1	-1	1.636	308.74
DISH 9.nd2	4.852	5	-1	-1	1.633	309.17
DISH 9.nd2	5.933	6	-1	-1	1.634	308.2
DISH 9.nd2	7.061	7	-1	-1	1.643	305.97
DISH 9.nd2	8.18	8	-1	-1	1.638	307.25
DISH 9.nd2	9.261	9	-1	-1	1.634	307.32
DISH 9.nd2	10.321	10	-1	-1	1.65	303.44
DISH 9.nd2	11.423	11	-1	-1	1.66	302.31
DISH 9.nd2	12.47	12	-1	-1	1.666	301.05
DISH 9.nd2	13.514	13	-1	-1	1.652	303.72
DISH 9.nd2	14.58	14	-1	-1	1.633	307.44
DISH 9.nd2	15.676	15	-1	-1	1.647	304.04
DISH 9.nd2	16.753	16	-1	-1	1.656	300.8
DISH 9.nd2	17.79	17	-1	-1	1.659	300.33
DISH 9.nd2	18.867	18	-1	-1	1.645	303.53
DISH 9.nd2	19.889	19	-1	-1	1.653	302
DISH 9.nd2	20.977	20	-1	-1	1.637	305.25
DISH 9.nd2	22.007	21	-1	-1	1.622	308.25
DISH 9.nd2	23.079	22	-1	-1	1.639	304.05
DISH 9.nd2	24.095	23	-1	-1	1.637	304.62
DISH 9.nd2	25.201	24	-1	-1	1.636	304.29
DISH 9.nd2	26.297	25	-1	-1	1.636	304.11
DISH 9.nd2	27.386	26	-1	-1	1.642	302.83
DISH 9.nd2	28.417	27	-1	-1	1.632	304.91
DISH 9.nd2	29.476	28	-1	-1	1.637	303.13
DISH 9.nd2	30.557	29	-1	-1	1.638	303.67
DISH 9.nd2	31.647	30	-1	-1	1.631	304.88
DISH 9.nd2	32.737	31	-1	-1	1.632	304.95
DISH 9.nd2	33.778	32	-1	-1	1.627	305.93
DISH 9.nd2	34.827	33	-1	-1	1.629	305.09
DISH 9.nd2	35.888	34	-1	-1	1.627	305.57
DISH 9.nd2	36.952	35	-1	-1	1.628	305.1
DISH 9.nd2	37.977	36	-1	-1	1.644	301.61
DISH 9.nd2	39.09	37	-1	-1	1.62	306.14
DISH 9.nd2	40.138	38	-1	-1	1.626	304.01
DISH 9.nd2	41.167	39	-1	-1	1.636	301.7
DISH 9.nd2	42.178	40	-1	-1	1.628	303.32
DISH 9.nd2	43.23	41	-1	-1	1.623	304.28
DISH 9.nd2	44.267	42	-1	-1	1.623	304.12
DISH 9.nd2	45.35	43	-1	-1	1.606	307.35
DISH 9.nd2	46.382	44	-1	-1	1.615	305.07
DISH 9.nd2	47.437	45	-1	-1	1.62	303.67
DISH 9.nd2	48.514	46	-1	-1	1.626	302.6
DISH 9.nd2	49.627	47	-1	-1	1.63	301.57
DISH 9.nd2	50.649	48	-1	-1	1.626	302.2
DISH 9.nd2	51.693	49	-1	-1	1.622	303.26
DISH 9.nd2	52.763	50	-1	-1	1.635	300.15
DISH 9.nd2	53.883	51	-1	-1	1.631	299.84
DISH 9.nd2	54.975	52	-1	-1	1.64	298.51
DISH 9.nd2	56.16	53	-1	-1	1.631	299.76
DISH 9.nd2	57.257	54	-1	-1	1.621	300.4
DISH 9.nd2	58.389	55	-1	-1	1.638	296.91
DISH 9.nd2	59.485	56	-1	-1	1.54	318.47
DISH 9.nd2	60.628	57	-1	-1	1.603	312.56
DISH 9.nd2	61.73	58	-1	-1	1.692	301.23
DISH 9.nd2	62.82	59	-1	-1	1.767	292.93
DISH 9.nd2	63.93	60	-1	-1	1.843	287.23
DISH 9.nd2	65.15	61	-1	-1	1.932	279.77
DISH 9.nd2	66.306	62	-1	-1	1.993	275.65
DISH 9.nd2	67.462	63	-1	-1	2.05	271.82
DISH 9.nd2	68.576	64	-1	-1	2.094	269.16
DISH 9.nd2	69.695	65	-1	-1	2.13	267.72
DISH 9.nd2	70.808	66	-1	-1	2.177	264.82
DISH 9.nd2	71.991	67	-1	-1	2.214	262.87
DISH 9.nd2	73.089	68	-1	-1	2.24	261.47
DISH 9.nd2	74.213	69	-1	-1	2.259	261.07
DISH 9.nd2	75.259	70	-1	-1	2.269	261.55
DISH 9.nd2	76.42	71	-1	-1	2.311	258.26
DISH 9.nd2	77.563	72	-1	-1	2.334	257.14
DISH 9.nd2	78.692	73	-1	-1	2.351	256.06
DISH 9.nd2	79.787	74	-1	-1	2.368	254.98
DISH 9.nd2	80.966	75	-1	-1	2.389	253.37
DISH 9.nd2	82.027	76	-1	-1	2.374	255.5
DISH 9.nd2	83.177	77	-1	-1	2.402	253.19
DISH 9.nd2	84.309	78	-1	-1	2.418	251.63
DISH 9.nd2	85.52	79	-1	-1	2.4	254.08
DISH 9.nd2	86.623	80	-1	-1	2.438	249.41
DISH 9.nd2	87.763	81	-1	-1	2.439	249.51
DISH 9.nd2	88.85	82	-1	-1	2.455	248.52
DISH 9.nd2	90.008	83	-1	-1	2.489	244.92
DISH 9.nd2	91.25	84	-1	-1	2.49	245.61
DISH 9.nd2	92.471	85	-1	-1	2.494	245.37
DISH 9.nd2	93.502	86	-1	-1	2.512	243.69
DISH 9.nd2	94.549	87	-1	-1	2.501	244.5
DISH 9.nd2	95.737	88	-1	-1	2.501	245.1
DISH 9.nd2	96.971	89	-1	-1	2.502	244.31
DISH 9.nd2	98.031	90	-1	-1	2.514	242.92
DISH 9.nd2	99.078	91	-1	-1	2.542	240.13
DISH 9.nd2	100.283	92	-1	-1	2.566	238.13
DISH 9.nd2	101.315	93	-1	-1	2.526	241.8
DISH 9.nd2	102.372	94	-1	-1	2.525	241.94
DISH 9.nd2	103.395	95	-1	-1	2.538	240.85
DISH 9.nd2	104.413	96	-1	-1	2.582	236.45
DISH 9.nd2	105.466	97	-1	-1	2.586	235.87
DISH 9.nd2	106.58	98	-1	-1	2.57	237.22
DISH 9.nd2	107.714	99	-1	-1	2.613	233.31
DISH 9.nd2	108.772	100	-1	-1	2.605	233.67
DISH 9.nd2	109.821	101	-1	-1	2.645	230.56
DISH 9.nd2	110.905	102	-1	-1	2.634	231.39
DISH 9.nd2	111.983	103	-1	-1	2.64	230.61
DISH 9.nd2	113.055	104	-1	-1	2.658	229
DISH 9.nd2	114.109	105	-1	-1	2.657	228.91
DISH 9.nd2	115.181	106	-1	-1	2.652	229.07
DISH 9.nd2	116.242	107	-1	-1	2.669	227.57
DISH 9.nd2	117.315	108	-1	-1	2.677	226.6
DISH 9.nd2	118.411	109	-1	-1	2.7	224.73
DISH 9.nd2	119.521	110	-1	-1	2.699	224.82
DISH 9.nd2	120.646	111	-1	-1	2.705	224.47
DISH 9.nd2	121.732	112	-1	-1	2.72	222.98
DISH 9.nd2	122.828	113	-1	-1	2.719	223.08
DISH 9.nd2	123.931	114	-1	-1	2.729	222.09
DISH 9.nd2	125.028	115	-1	-1	2.736	220.87
DISH 9.nd2	126.124	116	-1	-1	2.75	219.49
DISH 9.nd2	127.239	117	-1	-1	2.745	220.49
DISH 9.nd2	128.354	118	-1	-1	2.748	219.95
DISH 9.nd2	129.462	119	-1	-1	2.712	222.7
DISH 9.nd2	130.582	120	-1	-1	2.732	221.12
DISH 9.nd2	131.697	121	-1	-1	2.736	220.84
DISH 9.nd2	132.822	122	-1	-1	2.756	219.03
DISH 9.nd2	133.953	123	-1	-1	2.775	217.55
DISH 9.nd2	135.229	124	-1	-1	2.768	217.29
DISH 9.nd2	136.439	125	-1	-1	2.799	215.13
DISH 9.nd2	137.733	126	-1	-1	2.788	215.74
DISH 9.nd2	138.931	127	-1	-1	2.783	217.11
DISH 9.nd2	140.251	128	-1	-1	2.776	217.04
DISH 9.nd2	141.455	129	-1	-1	2.792	216.05
DISH 9.nd2	142.763	130	-1	-1	2.795	215.2
DISH 9.nd2	143.957	131	-1	-1	2.793	215.35
DISH 9.nd2	145.298	132	-1	-1	2.802	214.56
DISH 9.nd2	146.49	133	-1	-1	2.846	211.21
DISH 9.nd2	147.61	134	-1	-1	2.839	211.55
DISH 9.nd2	148.737	135	-1	-1	2.841	211.32
DISH 9.nd2	149.959	136	-1	-1	2.858	209.97
DISH 9.nd2	151.137	137	-1	-1	2.847	210.7
DISH 9.nd2	152.342	138	-1	-1	2.848	209.83
DISH 9.nd2	153.499	139	-1	-1	2.861	209.02
DISH 9.nd2	154.678	140	-1	-1	2.855	208.77
DISH 9.nd2	155.859	141	-1	-1	2.805	213.34
DISH 9.nd2	156.974	142	-1	-1	2.839	214.33
DISH 9.nd2	158.173	143	-1	-1	2.869	210.69
DISH 9.nd2	159.377	144	-1	-1	2.853	209.14
DISH 9.nd2	160.569	145	-1	-1	2.873	207.85
DISH 9.nd2	161.774	146	-1	-1	2.866	208.08
DISH 9.nd2	162.984	147	-1	-1	2.855	208.53
DISH 9.nd2	164.193	148	-1	-1	2.923	203.29
DISH 9.nd2	165.41	149	-1	-1	2.901	204.37
DISH 9.nd2	166.621	150	-1	-1	2.883	206.07
DISH 9.nd2	167.772	151	-1	-1	2.891	205.02
DISH 9.nd2	168.997	152	-1	-1	2.92	203.37
DISH 9.nd2	170.232	153	-1	-1	2.934	202.46
DISH 9.nd2	171.454	154	-1	-1	2.91	203.9
DISH 9.nd2	172.683	155	-1	-1	2.927	202.34
DISH 9.nd2	173.925	156	-1	-1	2.903	203.67
DISH 9.nd2	175.218	157	-1	-1	2.882	205.41
DISH 9.nd2	176.444	158	-1	-1	2.897	204.5
DISH 9.nd2	177.683	159	-1	-1	2.9	203.52
DISH 9.nd2	178.922	160	-1	-1	2.906	202.82
DISH 9.nd2	180.173	161	-1	-1	2.895	203.63
DISH 9.nd2	181.453	162	-1	-1	2.932	201.3
DISH 9.nd2	182.706	163	-1	-1	2.917	201.89
DISH 9.nd2	183.964	164	-1	-1	2.913	202.14
DISH 9.nd2	185.231	165	-1	-1	2.919	201.59
DISH 9.nd2	186.498	166	-1	-1	2.931	200.78
DISH 9.nd2	187.762	167	-1	-1	2.952	199.36
DISH 9.nd2	189.027	168	-1	-1	2.95	199.27
DISH 9.nd2	190.292	169	-1	-1	2.932	200.61
DISH 9.nd2	191.577	170	-1	-1	2.92	201.06
DISH 9.nd2	192.847	171	-1	-1	2.904	201.95
DISH 9.nd2	194.137	172	-1	-1	2.947	199.17
DISH 9.nd2	195.427	173	-1	-1	2.929	200.38
DISH 9.nd2	196.726	174	-1	-1	2.919	200.58
DISH 9.nd2	198.015	175	-1	-1	2.924	199.84
DISH 9.nd2	199.319	176	-1	-1	2.962	197.27
DISH 9.nd2	200.62	177	-1	-1	2.938	198.38
DISH 9.nd2	201.938	178	-1	-1	2.978	196.28
DISH 9.nd2	203.25	179	-1	-1	2.966	197.39
DISH 9.nd2	204.556	180	-1	-1	2.962	197.4
DISH 9.nd2	205.878	181	-1	-1	2.925	199.7
DISH 9.nd2	207.188	182	-1	-1	2.938	199.09
DISH 9.nd2	208.526	183	-1	-1	2.98	196.1
DISH 9.nd2	209.825	184	-1	-1	2.982	195.69
DISH 9.nd2	211.161	185	-1	-1	2.964	196.79
DISH 9.nd2	212.498	186	-1	-1	2.952	197.35
DISH 9.nd2	213.858	187	-1	-1	2.938	198.4
DISH 9.nd2	215.206	188	-1	-1	2.947	197.87
DISH 9.nd2	216.558	189	-1	-1	2.968	195.88
DISH 9.nd2	217.925	190	-1	-1	2.978	195.52
DISH 9.nd2	219.291	191	-1	-1	2.935	197.65
DISH 9.nd2	220.676	192	-1	-1	2.967	195.79
DISH 9.nd2	221.982	193	-1	-1	2.961	195.96
DISH 9.nd2	223.409	194	-1	-1	2.952	196.45
DISH 9.nd2	224.794	195	-1	-1	2.958	195.98
DISH 9.nd2	226.166	196	-1	-1	2.984	194.23
DISH 9.nd2	227.555	197	-1	-1	2.988	193.89
DISH 9.nd2	228.922	198	-1	-1	2.998	193.44
DISH 9.nd2	230.303	199	-1	-1	3.015	191.77
DISH 9.nd2	231.706	200	-1	-1	3.038	190.21
DISH 9.nd2	233.018	201	-1	-1	3.014	191.61
DISH 9.nd2	234.408	202	-1	-1	2.996	192.7
DISH 9.nd2	235.81	203	-1	-1	3.036	189.95
DISH 9.nd2	237.212	204	-1	-1	2.979	193.59
DISH 9.nd2	238.623	205	-1	-1	3.031	190.06
DISH 9.nd2	240.014	206	-1	-1	3.021	190.42
DISH 9.nd2	241.35	207	-1	-1	3.031	189.58
DISH 9.nd2	242.768	208	-1	-1	3.002	191.74
DISH 9.nd2	244.169	209	-1	-1	3.029	189.7
DISH 9.nd2	245.51	210	-1	-1	3.043	188.86
DISH 9.nd2	246.935	211	-1	-1	3.032	189.45
DISH 9.nd2	248.356	212	-1	-1	3.017	190.55
DISH 9.nd2	249.783	213	-1	-1	3.006	191.06
DISH 9.nd2	251.216	214	-1	-1	3.004	190.99
DISH 9.nd2	252.583	215	-1	-1	2.988	192.34
DISH 9.nd2	254.029	216	-1	-1	3.002	191.22
DISH 9.nd2	255.474	217	-1	-1	2.98	192.4
DISH 9.nd2	256.853	218	-1	-1	2.989	191.4
DISH 9.nd2	258.304	219	-1	-1	2.973	192.25
DISH 9.nd2	259.76	220	-1	-1	2.975	192.31
DISH 9.nd2	261.222	221	-1	-1	2.966	192.91
DISH 9.nd2	262.711	222	-1	-1	2.986	191.73
DISH 9.nd2	264.107	223	-1	-1	3.008	190.28
DISH 9.nd2	265.571	224	-1	-1	2.984	191.39
DISH 9.nd2	267.04	225	-1	-1	2.997	190.7
DISH 9.nd2	268.514	226	-1	-1	3.006	190.07
DISH 9.nd2	269.994	227	-1	-1	3.013	189.66
DISH 9.nd2	271.466	228	-1	-1	2.98	191.22
DISH 9.nd2	272.89	229	-1	-1	3.002	190.15
DISH 9.nd2	274.375	230	-1	-1	2.996	190.37
DISH 9.nd2	275.878	231	-1	-1	2.982	191.18
DISH 9.nd2	277.384	232	-1	-1	2.998	189.86
DISH 9.nd2	278.905	233	-1	-1	3.014	188.71
DISH 9.nd2	280.409	234	-1	-1	3.004	190.03
DISH 9.nd2	281.92	235	-1	-1	3.002	189.47
DISH 9.nd2	283.458	236	-1	-1	2.996	189.77
DISH 9.nd2	284.974	237	-1	-1	3.007	188.82
DISH 9.nd2	286.501	238	-1	-1	2.993	189.41
DISH 9.nd2	288.011	239	-1	-1	2.998	189.09
DISH 9.nd2	289.546	240	-1	-1	2.994	189.34
DISH 9.nd2	291.084	241	-1	-1	2.997	188.85
DISH 9.nd2	292.613	242	-1	-1	3.01	188.42
DISH 9.nd2	294.169	243	-1	-1	3.008	188.09
DISH 9.nd2	295.68	244	-1	-1	3.033	186.73
DISH 9.nd2	297.254	245	-1	-1	3.028	187.07
DISH 9.nd2	298.801	246	-1	-1	3.019	187.33
DISH 9.nd2	300.347	247	-1	-1	3.021	186.98
DISH 9.nd2	301.899	248	-1	-1	3.006	187.98
DISH 9.nd2	303.471	249	-1	-1	2.989	188.76
DISH 9.nd2	304.969	250	-1	-1	3.001	187.79
DISH 9.nd2	306.536	251	-1	-1	3.03	186.28
DISH 9.nd2	308.131	252	-1	-1	3.003	187.4
DISH 9.nd2	309.719	253	-1	-1	3.001	187.61
DISH 9.nd2	311.302	254	-1	-1	3.008	187.5
DISH 9.nd2	312.896	255	-1	-1	3.015	186.74
DISH 9.nd2	314.479	256	-1	-1	3.009	187.13
DISH 9.nd2	316.068	257	-1	-1	3.01	187.01
DISH 9.nd2	317.653	258	-1	-1	3.035	185.21
DISH 9.nd2	319.273	259	-1	-1	3.036	184.83
DISH 9.nd2	320.797	260	-1	-1	3.06	183.18
DISH 9.nd2	322.41	261	-1	-1	3.022	185.8
DISH 9.nd2	324.018	262	-1	-1	3.018	185.94
DISH 9.nd2	325.662	263	-1	-1	3	186.94
DISH 9.nd2	327.33	264	-1	-1	3.039	184.32
DISH 9.nd2	328.948	265	-1	-1	3.058	183.44
DISH 9.nd2	330.578	266	-1	-1	3.025	185.41
DISH 9.nd2	332.192	267	-1	-1	3.024	185.38
DISH 9.nd2	333.807	268	-1	-1	3.048	183.81
DISH 9.nd2	335.438	269	-1	-1	3.058	183.32
DISH 9.nd2	337.062	270	-1	-1	3.062	182.88
DISH 9.nd2	338.696	271	-1	-1	3.054	183.01
DISH 9.nd2	340.334	272	-1	-1	3.062	182.6
DISH 9.nd2	341.965	273	-1	-1	3.055	182.49
DISH 9.nd2	343.595	274	-1	-1	3.058	182.29
DISH 9.nd2	345.238	275	-1	-1	3.053	182.83
DISH 9.nd2	346.904	276	-1	-1	3.054	182.47
DISH 9.nd2	348.605	277	-1	-1	3.053	182.81
DISH 9.nd2	350.254	278	-1	-1	3.064	181.42
DISH 9.nd2	351.914	279	-1	-1	3.052	182.54
DISH 9.nd2	353.58	280	-1	-1	3.069	181.2
DISH 9.nd2	355.198	281	-1	-1	3.007	185.42
DISH 9.nd2	356.872	282	-1	-1	3.018	184.83
DISH 9.nd2	358.539	283	-1	-1	3.029	184
DISH 9.nd2	360.193	284	-1	-1	3.013	184.75
DISH 9.nd2	361.871	285	-1	-1	3.03	184.03
DISH 9.nd2	363.555	286	-1	-1	3.021	184.29
DISH 9.nd2	365.249	287	-1	-1	3.061	181.35
DISH 9.nd2	366.933	288	-1	-1	3.046	182.25
DISH 9.nd2	368.616	289	-1	-1	3.036	182.87
DISH 9.nd2	370.306	290	-1	-1	3.054	181.74
DISH 9.nd2	372.003	291	-1	-1	3.05	182.08
DISH 9.nd2	373.706	292	-1	-1	3.044	182.29
DISH 9.nd2	375.412	293	-1	-1	3.074	180.53
DISH 9.nd2	377.115	294	-1	-1	3.057	181.51
DISH 9.nd2	378.758	295	-1	-1	3.068	180.88
DISH 9.nd2	380.498	296	-1	-1	3.052	181.46
DISH 9.nd2	382.22	297	-1	-1	3.057	181.06
DISH 9.nd2	383.948	298	-1	-1	3.065	180.86
DISH 9.nd2	385.668	299	-1	-1	3.04	182.23
DISH 9.nd2	387.395	300	-1	-1	3.036	182.24
DISH 9.nd2	389.121	301	-1	-1	3.037	182.1
DISH 9.nd2	390.828	302	-1	-1	3.035	182.4
DISH 9.nd2	392.56	303	-1	-1	3.023	182.93
DISH 9.nd2	394.227	304	-1	-1	3.034	182.02
DISH 9.nd2	395.969	305	-1	-1	3.04	181.9
DISH 9.nd2	397.721	306	-1	-1	3.023	182.53
DISH 9.nd2	399.478	307	-1	-1	3.027	182.16
DISH 9.nd2	401.233	308	-1	-1	3.046	180.38
DISH 9.nd2	403.028	309	-1	-1	3.051	180.36
DISH 9.nd2	404.78	310	-1	-1	3.042	180.97
DISH 9.nd2	406.543	311	-1	-1	3.072	179.31
DISH 9.nd2	408.298	312	-1	-1	3.04	180.86
DISH 9.nd2	410.099	313	-1	-1	3.042	181.15
DISH 9.nd2	411.917	314	-1	-1	3.049	180.53
DISH 9.nd2	413.704	315	-1	-1	3.064	179.71
DISH 9.nd2	415.496	316	-1	-1	3.058	180.11
DISH 9.nd2	417.275	317	-1	-1	3.059	179.75
DISH 9.nd2	419.103	318	-1	-1	3.071	179.09
DISH 9.nd2	420.916	319	-1	-1	3.062	179.91
