# Supplementary material for: NFATc1 drives Orai3 transcription and proteolysis by harnessing epigenome differences in the MARCH8 promoter
Source: EMBO J. 2025 Sep 29;44(21):6137–67. doi: 10.1038/s44318-025-00572-4 (PMC12583688; doi:10.1038/s44318-025-00572-4)
Supplement: Supplementary file 5 — Source data Fig. 3 [file 44318_2025_572_MOESM5_ESM.zip › Figure 3/Figure 3E/Figure 3E.xlsx]

## Sheet: Sheet1
EV Biological 1	EV Biological 2	EV Biological 3		VIVIT Biological 1	VIVIT Biological 2	VIVIT Biological 3
5.119	3.299	0.462		1.907	0.294	0.701
3.174	5.099	0.349		2.269	0.312	0.201
6.948	3.144	0.295		0.618	1.189	0.151
4.242	4.856	1.666		0.487	1.391	0.428
3.546	8.186	1.545		0.47	0.642	1.011
2.596	2.71	1.555		0.491	2.289	1.266
4.088	1.333	4.34		0.932	1.424	1.619
4.768	6.976	4.975		0.951	1.692	1.617
2.164	4.058	5.423		0.366	1.266	1.758
3.253	2.15	4.002		0.283	0.522	1.273
3.616	2.452	2.795		0.348	0.502	0.839
1.67	0.14	0.681		2.073	2.691	1.444
5.011	0.739	3.419		1.166	3.151	0.358
3.213	0.969	4.602		1.521	2.622	0.03
2.931	0.961	0.763		3.315	3.386	0.61
1.374	1.348	0.54		4.212	2.648	0.892
1.192	0.882	0.659		3.692	3.966	1.095
0.701	0.806	0.366		3.602	3.261	0.929
3.667	0.501	0.761		2.103	0.638	1.039
3.842	0.699	0.622		2.722	0.965	0.396
0.245	0.656	0.683		2.74	0.595	2.676
3.352	0.418	0.46		2.68	0.457	1.385
2.336	0.214	0.339		2.027	0.295	1.519
3.259	0.086	0.612		3.887	0.326	2.104
1.639	0.546	0.455		2.226	0.238	0.868
1.138	0.756	0.205		1.993	0.251	0.748
0.502	1.261	0.676		1.984	0.292	0.902
0.651	3.402	1.016		2.27	0.379	0.621
1.129	2.83	1.219		1.751	0.434	0.746
0.291	0.189	1.113		1.248	2.989	1.011
0.228	0.773	2.914		0.517	2.595	1.426
0.302	2.071	3.088		0.324	3.351	2.442
0.391	4.358	1.534		0.861	3.17	1.747
1.442	2.896	8.465		1.052	1.835	2.175
3.801	7.899	8.412		1.68	2.327	1.22
4.076	5.341	7.102		1.591	2.379	3.207
1.048	1.468	4.204		0.843	2.239	2.81
1.668	1.339	6.258		1.262	1.378	3.011
3.529	1.179	6.035		1.496	1.296	3.056
4.155	0.872	2.121		1.597	2.688	3.128
3.56	0.561	1.873		1.482	3.223	2.994
4.973	2.239	0.981		1.409	1.36	2.765
2.614	1.147	1.48		4.599	0.495	4.581
3.997	1.843	0.35		2.345	0.514	2.703
2.926	2.249	1.994		1.29	0.2	3.837
2.652	1.873	2.464		1.372	0.432	0.182
2.368	0.064	4.146		1.554	1.186	0.395
3.65	0.043	1.487		0.933	3.654	0.86
4.582	1.834	4.921		0.522	2.697	1.292
0.883	1.936	4.268		1.188	2.253	1.382
1.208	2.373	5.123		0.943	3.066	0.275
1.037	0.027	3.278		2.423	1.568	0.309
1.316		1.948		1.468	0.378	0.996
1.878		6.307		1.044	4.703	2.598
0.136		1.828		0.453	1.621	2.253
0.345		1.041		2.132	3.302	2.388
2.933		1.1		6.929	1.277	1.754
1.432		1.064		0.359	0.836	2.104
0.696		0.745		0.26	0.411	1.859
1.607		0.485		0.845	1.41	1.12
6.221		1.59		0.73	2.573	3.944
5.408		3.817		0.81	3.525	2.149
1.023		1.4		0.253	2.838	3.229
0.928		5.11		2.03	2.495	3.127
1.416		3.566		0.33	2.029	2.108
0.875		4.234		0.413	1.219	2.481
2.359		0.047		0.044	0.752	1.184
0.022					1.756	0.626
					2.563	0.384
					0.526	0.395
					0.626	0.35
					0.715	3.757
					0.611	0.183
					2.965	1.762
					0.067	2.69
						1.248
						1.963
						0.053
