# Supplementary material for: NFATc1 drives Orai3 transcription and proteolysis by harnessing epigenome differences in the MARCH8 promoter
Source: EMBO J. 2025 Sep 29;44(21):6137–67. doi: 10.1038/s44318-025-00572-4 (PMC12583688; doi:10.1038/s44318-025-00572-4)
Supplement: Supplementary file 5 — Source data Fig. 3 [file 44318_2025_572_MOESM5_ESM.zip › Figure 3/Figure 3F/Figure 3F.xlsx]

## Sheet: Sheet1
ORAI 3				Avg.CT	ΔCT	ΔΔCT	Fold Change
EGFP B1	24.5241	24.1556	24.2879	24.3225	10.1553
VIVIT B1	23.9237	23.7107	23.8007	23.8117	9.10795	-1.04735	2.06673
EGFP B2	24.5976	23.7862	24.3639	24.4808	10.0235
VIVIT B2	24.0537	23.6401	23.9914	23.8951	9.17166	-0.851796	1.80475
EGFP B3	23.845	23.9362	22.4342	23.8906	9.79063
VIVIT B3	22.9963	22.8946	22.7456	22.8788	9.17936	-0.611273	1.52761
EGFP B4	UD.	24.2666	24.2014	24.234	10.1092
VIVIT B4	23.6374	23.7684	23.2724	23.5594	9.06619	-1.04303	2.06055
GAPDH
EGFP B1	14.3095	14.0163	14.1759	14.1672
VIVIT B1	14.5378	14.6192	14.9542	14.7037
EGFP B2	14.4762	13.6811	14.4385	14.4573
VIVIT B2	14.5961	14.8507	15.1212	14.7234
EGFP B3	13.408	14.184	14.0158	14.0999
VIVIT B3	13.5086	13.7707	13.8192	13.6995
EGFP B4	14.1468	14.2637	13.9638	14.1248
VIVIT B4	14.4157	14.5708	16.816	14.4932
