# Supplementary material for: NFATc1 drives Orai3 transcription and proteolysis by harnessing epigenome differences in the MARCH8 promoter
Source: EMBO J. 2025 Sep 29;44(21):6137–67. doi: 10.1038/s44318-025-00572-4 (PMC12583688; doi:10.1038/s44318-025-00572-4)
Supplement: Supplementary file 5 — Source data Fig. 3 [file 44318_2025_572_MOESM5_ESM.zip › Figure 3/Figure 3H/Figure 3H.xlsx]

## Sheet: Sheet1
B1	Orai3	B Actin		Fold Change
EV	18039.1	20371.5	0.885509	1
VIVIT	24102.6	19689.6	1.22413	1.3824
B2	Orai3	B Actin		Fold Change
EV	18687.6	32853.8	0.568811	1
VIVIT	33009.6	37081.2	0.890198	1.56502
B3	Orai3	B Actin		Fold Change
EV	18791.2	20725.3	0.906679	1
VIVIT	30738.1	19320.2	1.59098	1.75474
