# Supplementary material for: NFATc1 drives Orai3 transcription and proteolysis by harnessing epigenome differences in the MARCH8 promoter
Source: EMBO J. 2025 Sep 29;44(21):6137–67. doi: 10.1038/s44318-025-00572-4 (PMC12583688; doi:10.1038/s44318-025-00572-4)
Supplement: Supplementary file 5 — Source data Fig. 3 [file 44318_2025_572_MOESM5_ESM.zip › Figure 3/Figure 3I/EV.xlsx]

## Sheet: Data (Channels)
Name	Time [s]	ND.T	ND.Z	ND.M	Ratio 340nm/380nm
DISH 1.nd2	2.688	1	-1	-1	0.861
DISH 1.nd2	3.18	2	-1	-1	0.863
DISH 1.nd2	3.716	3	-1	-1	0.866
DISH 1.nd2	4.248	4	-1	-1	0.864
DISH 1.nd2	4.834	5	-1	-1	0.864
DISH 1.nd2	5.353	6	-1	-1	0.864
DISH 1.nd2	5.875	7	-1	-1	0.868
DISH 1.nd2	6.389	8	-1	-1	0.868
DISH 1.nd2	6.915	9	-1	-1	0.871
DISH 1.nd2	7.453	10	-1	-1	0.873
DISH 1.nd2	7.984	11	-1	-1	0.869
DISH 1.nd2	8.48	12	-1	-1	0.868
DISH 1.nd2	8.977	13	-1	-1	0.869
DISH 1.nd2	9.509	14	-1	-1	0.866
DISH 1.nd2	10.041	15	-1	-1	0.868
DISH 1.nd2	10.58	16	-1	-1	0.87
DISH 1.nd2	11.132	17	-1	-1	0.869
DISH 1.nd2	11.701	18	-1	-1	0.873
DISH 1.nd2	12.231	19	-1	-1	0.868
DISH 1.nd2	12.719	20	-1	-1	0.869
DISH 1.nd2	13.258	21	-1	-1	0.866
DISH 1.nd2	13.77	22	-1	-1	0.879
DISH 1.nd2	14.28	23	-1	-1	0.873
DISH 1.nd2	14.812	24	-1	-1	0.868
DISH 1.nd2	15.313	25	-1	-1	0.864
DISH 1.nd2	15.816	26	-1	-1	0.864
DISH 1.nd2	16.423	27	-1	-1	0.865
DISH 1.nd2	16.969	28	-1	-1	0.875
DISH 1.nd2	17.525	29	-1	-1	0.87
DISH 1.nd2	18.053	30	-1	-1	0.873
DISH 1.nd2	18.575	31	-1	-1	0.874
DISH 1.nd2	19.084	32	-1	-1	0.869
DISH 1.nd2	19.646	33	-1	-1	0.871
DISH 1.nd2	20.184	34	-1	-1	0.869
DISH 1.nd2	20.709	35	-1	-1	0.87
DISH 1.nd2	21.223	36	-1	-1	0.868
DISH 1.nd2	21.881	37	-1	-1	0.871
DISH 1.nd2	22.461	38	-1	-1	0.868
DISH 1.nd2	23.017	39	-1	-1	0.879
DISH 1.nd2	23.598	40	-1	-1	0.877
DISH 1.nd2	24.195	41	-1	-1	0.869
DISH 1.nd2	24.723	42	-1	-1	0.865
DISH 1.nd2	25.245	43	-1	-1	0.87
DISH 1.nd2	25.784	44	-1	-1	0.872
DISH 1.nd2	26.334	45	-1	-1	0.87
DISH 1.nd2	26.853	46	-1	-1	0.883
DISH 1.nd2	27.411	47	-1	-1	0.87
DISH 1.nd2	28	48	-1	-1	0.87
DISH 1.nd2	28.56	49	-1	-1	0.871
DISH 1.nd2	29.121	50	-1	-1	0.87
DISH 1.nd2	29.67	51	-1	-1	0.873
DISH 1.nd2	30.216	52	-1	-1	0.872
DISH 1.nd2	30.758	53	-1	-1	0.871
DISH 1.nd2	31.308	54	-1	-1	0.87
DISH 1.nd2	31.898	55	-1	-1	0.874
DISH 1.nd2	32.476	56	-1	-1	0.874
DISH 1.nd2	33.075	57	-1	-1	0.865
DISH 1.nd2	33.675	58	-1	-1	0.866
DISH 1.nd2	34.251	59	-1	-1	0.866
DISH 1.nd2	34.818	60	-1	-1	0.869
DISH 1.nd2	35.399	61	-1	-1	0.868
DISH 1.nd2	35.983	62	-1	-1	0.871
DISH 1.nd2	36.594	63	-1	-1	0.864
DISH 1.nd2	37.214	64	-1	-1	0.865
DISH 1.nd2	37.819	65	-1	-1	0.867
DISH 1.nd2	38.419	66	-1	-1	0.868
DISH 1.nd2	39.062	67	-1	-1	0.871
DISH 1.nd2	39.667	68	-1	-1	0.868
DISH 1.nd2	40.277	69	-1	-1	0.869
DISH 1.nd2	40.887	70	-1	-1	0.868
DISH 1.nd2	41.503	71	-1	-1	0.865
DISH 1.nd2	42.131	72	-1	-1	0.866
DISH 1.nd2	42.765	73	-1	-1	0.866
DISH 1.nd2	43.394	74	-1	-1	0.865
DISH 1.nd2	44.024	75	-1	-1	0.866
DISH 1.nd2	44.667	76	-1	-1	0.87
DISH 1.nd2	45.315	77	-1	-1	0.864
DISH 1.nd2	46	78	-1	-1	0.871
DISH 1.nd2	46.645	79	-1	-1	0.867
DISH 1.nd2	47.305	80	-1	-1	0.865
DISH 1.nd2	47.962	81	-1	-1	0.87
DISH 1.nd2	48.642	82	-1	-1	0.869
DISH 1.nd2	49.304	83	-1	-1	0.869
DISH 1.nd2	50.003	84	-1	-1	0.869
DISH 1.nd2	50.678	85	-1	-1	0.867
DISH 1.nd2	51.356	86	-1	-1	0.872
DISH 1.nd2	51.994	87	-1	-1	0.868
DISH 1.nd2	52.701	88	-1	-1	0.874
DISH 1.nd2	53.394	89	-1	-1	0.869
DISH 1.nd2	54.094	90	-1	-1	0.864
DISH 1.nd2	54.787	91	-1	-1	0.866
DISH 1.nd2	55.487	92	-1	-1	0.87
DISH 1.nd2	56.193	93	-1	-1	0.867
DISH 1.nd2	56.905	94	-1	-1	0.871
DISH 1.nd2	57.617	95	-1	-1	0.863
DISH 1.nd2	58.274	96	-1	-1	0.872
DISH 1.nd2	58.988	97	-1	-1	0.867
DISH 1.nd2	59.724	98	-1	-1	0.866
DISH 1.nd2	60.459	99	-1	-1	0.87
DISH 1.nd2	61.195	100	-1	-1	0.869
DISH 1.nd2	61.942	101	-1	-1	0.864
DISH 1.nd2	62.691	102	-1	-1	0.854
DISH 1.nd2	63.469	103	-1	-1	0.883
DISH 1.nd2	64.062	104	-1	-1	0.873
DISH 1.nd2	64.76	105	-1	-1	0.89
DISH 1.nd2	65.526	106	-1	-1	0.912
DISH 1.nd2	66.281	107	-1	-1	0.923
DISH 1.nd2	67.054	108	-1	-1	0.94
DISH 1.nd2	67.815	109	-1	-1	0.951
DISH 1.nd2	68.581	110	-1	-1	0.961
DISH 1.nd2	69.362	111	-1	-1	0.974
DISH 1.nd2	70.363	112	-1	-1	0.983
DISH 1.nd2	71.163	113	-1	-1	0.996
DISH 1.nd2	71.971	114	-1	-1	1.008
DISH 1.nd2	72.754	115	-1	-1	1.015
DISH 1.nd2	73.544	116	-1	-1	1.024
DISH 1.nd2	74.34	117	-1	-1	1.034
DISH 1.nd2	75.156	118	-1	-1	1.042
DISH 1.nd2	75.964	119	-1	-1	1.043
DISH 1.nd2	76.771	120	-1	-1	1.047
DISH 1.nd2	77.552	121	-1	-1	1.052
DISH 1.nd2	78.393	122	-1	-1	1.063
DISH 1.nd2	79.213	123	-1	-1	1.07
DISH 1.nd2	80.055	124	-1	-1	1.072
DISH 1.nd2	80.807	125	-1	-1	1.075
DISH 1.nd2	81.694	126	-1	-1	1.088
DISH 1.nd2	82.533	127	-1	-1	1.095
DISH 1.nd2	83.141	128	-1	-1	1.095
DISH 1.nd2	83.92	129	-1	-1	1.101
DISH 1.nd2	84.806	130	-1	-1	1.099
DISH 1.nd2	85.673	131	-1	-1	1.099
DISH 1.nd2	86.536	132	-1	-1	1.106
DISH 1.nd2	87.393	133	-1	-1	1.115
DISH 1.nd2	88.216	134	-1	-1	1.114
DISH 1.nd2	89.074	135	-1	-1	1.114
DISH 1.nd2	89.939	136	-1	-1	1.116
DISH 1.nd2	90.843	137	-1	-1	1.123
DISH 1.nd2	91.73	138	-1	-1	1.125
DISH 1.nd2	92.603	139	-1	-1	1.124
DISH 1.nd2	93.436	140	-1	-1	1.121
DISH 1.nd2	94.315	141	-1	-1	1.117
DISH 1.nd2	95.202	142	-1	-1	1.132
DISH 1.nd2	96.095	143	-1	-1	1.135
DISH 1.nd2	96.994	144	-1	-1	1.133
DISH 1.nd2	97.915	145	-1	-1	1.135
DISH 1.nd2	98.767	146	-1	-1	1.14
DISH 1.nd2	99.683	147	-1	-1	1.139
DISH 1.nd2	100.604	148	-1	-1	1.14
DISH 1.nd2	101.544	149	-1	-1	1.141
DISH 1.nd2	102.48	150	-1	-1	1.142
DISH 1.nd2	103.402	151	-1	-1	1.146
DISH 1.nd2	104.269	152	-1	-1	1.145
DISH 1.nd2	105.204	153	-1	-1	1.147
DISH 1.nd2	106.147	154	-1	-1	1.149
DISH 1.nd2	107.105	155	-1	-1	1.15
DISH 1.nd2	108.05	156	-1	-1	1.144
DISH 1.nd2	109	157	-1	-1	1.143
DISH 1.nd2	109.95	158	-1	-1	1.143
DISH 1.nd2	110.916	159	-1	-1	1.151
DISH 1.nd2	111.815	160	-1	-1	1.151
DISH 1.nd2	112.785	161	-1	-1	1.16
DISH 1.nd2	113.761	162	-1	-1	1.157
DISH 1.nd2	114.739	163	-1	-1	1.153
DISH 1.nd2	115.725	164	-1	-1	1.153
DISH 1.nd2	116.706	165	-1	-1	1.156
DISH 1.nd2	117.693	166	-1	-1	1.157
DISH 1.nd2	118.694	167	-1	-1	1.157
DISH 1.nd2	119.694	168	-1	-1	1.162
DISH 1.nd2	120.686	169	-1	-1	1.16
DISH 1.nd2	121.693	170	-1	-1	1.161
DISH 1.nd2	122.705	171	-1	-1	1.152
DISH 1.nd2	123.715	172	-1	-1	1.156
DISH 1.nd2	124.733	173	-1	-1	1.16
DISH 1.nd2	125.763	174	-1	-1	1.158
DISH 1.nd2	126.796	175	-1	-1	1.158
DISH 1.nd2	127.828	176	-1	-1	1.168
DISH 1.nd2	128.875	177	-1	-1	1.157
DISH 1.nd2	129.91	178	-1	-1	1.161
DISH 1.nd2	130.971	179	-1	-1	1.16
DISH 1.nd2	132.013	180	-1	-1	1.158
DISH 1.nd2	133.055	181	-1	-1	1.159
DISH 1.nd2	134.121	182	-1	-1	1.158
DISH 1.nd2	135.18	183	-1	-1	1.159
DISH 1.nd2	136.168	184	-1	-1	1.161
DISH 1.nd2	137.256	185	-1	-1	1.158
DISH 1.nd2	138.331	186	-1	-1	1.162
DISH 1.nd2	139.405	187	-1	-1	1.172
DISH 1.nd2	140.477	188	-1	-1	1.16
DISH 1.nd2	141.556	189	-1	-1	1.161
DISH 1.nd2	142.626	190	-1	-1	1.158
DISH 1.nd2	143.706	191	-1	-1	1.16
DISH 1.nd2	144.783	192	-1	-1	1.165
DISH 1.nd2	145.873	193	-1	-1	1.167
DISH 1.nd2	146.969	194	-1	-1	1.167
DISH 1.nd2	148.066	195	-1	-1	1.17
DISH 1.nd2	149.169	196	-1	-1	1.167
DISH 1.nd2	150.307	197	-1	-1	1.168
DISH 1.nd2	151.441	198	-1	-1	1.158
DISH 1.nd2	152.561	199	-1	-1	1.169
DISH 1.nd2	153.694	200	-1	-1	1.17
DISH 1.nd2	154.815	201	-1	-1	1.173
DISH 1.nd2	155.954	202	-1	-1	1.165
DISH 1.nd2	157.085	203	-1	-1	1.168
DISH 1.nd2	158.219	204	-1	-1	1.169
DISH 1.nd2	159.354	205	-1	-1	1.169
DISH 1.nd2	160.514	206	-1	-1	1.164
DISH 1.nd2	161.665	207	-1	-1	1.165
DISH 1.nd2	162.83	208	-1	-1	1.168
DISH 1.nd2	164.004	209	-1	-1	1.17
DISH 1.nd2	165.191	210	-1	-1	1.16
DISH 1.nd2	166.37	211	-1	-1	1.163
DISH 1.nd2	167.571	212	-1	-1	1.161
DISH 1.nd2	168.738	213	-1	-1	1.159
DISH 1.nd2	169.911	214	-1	-1	1.166
DISH 1.nd2	171.085	215	-1	-1	1.163
DISH 1.nd2	172.276	216	-1	-1	1.165
DISH 1.nd2	173.487	217	-1	-1	1.168
DISH 1.nd2	174.68	218	-1	-1	1.164
DISH 1.nd2	175.871	219	-1	-1	1.168
DISH 1.nd2	177.067	220	-1	-1	1.167
DISH 1.nd2	178.266	221	-1	-1	1.163
DISH 1.nd2	179.494	222	-1	-1	1.163
DISH 1.nd2	180.705	223	-1	-1	1.16
DISH 1.nd2	181.909	224	-1	-1	1.162
DISH 1.nd2	183.118	225	-1	-1	1.17
DISH 1.nd2	184.34	226	-1	-1	1.165
DISH 1.nd2	185.576	227	-1	-1	1.161
DISH 1.nd2	186.749	228	-1	-1	1.163
DISH 1.nd2	187.978	229	-1	-1	1.164
DISH 1.nd2	189.159	230	-1	-1	1.164
DISH 1.nd2	190.438	231	-1	-1	1.159
DISH 1.nd2	191.696	232	-1	-1	1.162
DISH 1.nd2	192.986	233	-1	-1	1.164
DISH 1.nd2	194.259	234	-1	-1	1.163
DISH 1.nd2	195.537	235	-1	-1	1.161
DISH 1.nd2	196.819	236	-1	-1	1.165
DISH 1.nd2	198.103	237	-1	-1	1.159
DISH 1.nd2	199.379	238	-1	-1	1.157
DISH 1.nd2	200.65	239	-1	-1	1.162
DISH 1.nd2	201.925	240	-1	-1	1.16
DISH 1.nd2	203.22	241	-1	-1	1.163
DISH 1.nd2	204.437	242	-1	-1	1.165
DISH 1.nd2	205.768	243	-1	-1	1.161
DISH 1.nd2	207.076	244	-1	-1	1.161
DISH 1.nd2	208.376	245	-1	-1	1.16
DISH 1.nd2	209.7	246	-1	-1	1.159
DISH 1.nd2	211	247	-1	-1	1.154
DISH 1.nd2	212.299	248	-1	-1	1.158
DISH 1.nd2	213.605	249	-1	-1	1.161
DISH 1.nd2	214.977	250	-1	-1	1.162
DISH 1.nd2	216.289	251	-1	-1	1.162
DISH 1.nd2	217.621	252	-1	-1	1.159
DISH 1.nd2	218.953	253	-1	-1	1.163
DISH 1.nd2	220.283	254	-1	-1	1.166
DISH 1.nd2	221.621	255	-1	-1	1.167
DISH 1.nd2	222.976	256	-1	-1	1.17
DISH 1.nd2	224.325	257	-1	-1	1.164
DISH 1.nd2	225.698	258	-1	-1	1.159
DISH 1.nd2	227.063	259	-1	-1	1.162
DISH 1.nd2	228.431	260	-1	-1	1.162
DISH 1.nd2	229.82	261	-1	-1	1.167
DISH 1.nd2	231.199	262	-1	-1	1.168
DISH 1.nd2	232.582	263	-1	-1	1.164
DISH 1.nd2	233.953	264	-1	-1	1.168
DISH 1.nd2	235.353	265	-1	-1	1.159
DISH 1.nd2	236.767	266	-1	-1	1.162
DISH 1.nd2	238.137	267	-1	-1	1.161
DISH 1.nd2	239.517	268	-1	-1	1.164
DISH 1.nd2	240.911	269	-1	-1	1.161
DISH 1.nd2	242.344	270	-1	-1	1.162
DISH 1.nd2	243.764	271	-1	-1	1.169
DISH 1.nd2	245.186	272	-1	-1	1.167
DISH 1.nd2	246.6	273	-1	-1	1.17
DISH 1.nd2	248.01	274	-1	-1	1.173
DISH 1.nd2	249.364	275	-1	-1	1.169
DISH 1.nd2	250.777	276	-1	-1	1.169
DISH 1.nd2	252.193	277	-1	-1	1.162
DISH 1.nd2	253.629	278	-1	-1	1.168
DISH 1.nd2	255.065	279	-1	-1	1.166
DISH 1.nd2	256.503	280	-1	-1	1.166
DISH 1.nd2	257.875	281	-1	-1	1.165
DISH 1.nd2	259.308	282	-1	-1	1.162
DISH 1.nd2	260.764	283	-1	-1	1.164
DISH 1.nd2	262.236	284	-1	-1	1.165
DISH 1.nd2	263.676	285	-1	-1	1.162
DISH 1.nd2	265.127	286	-1	-1	1.164
DISH 1.nd2	266.591	287	-1	-1	1.165
DISH 1.nd2	268.052	288	-1	-1	1.166
DISH 1.nd2	269.515	289	-1	-1	1.167
DISH 1.nd2	270.922	290	-1	-1	1.17
DISH 1.nd2	272.389	291	-1	-1	1.172
DISH 1.nd2	273.857	292	-1	-1	1.17
DISH 1.nd2	275.331	293	-1	-1	1.171
DISH 1.nd2	276.807	294	-1	-1	1.17
DISH 1.nd2	278.287	295	-1	-1	1.173
DISH 1.nd2	279.779	296	-1	-1	1.16
DISH 1.nd2	281.265	297	-1	-1	1.173
DISH 1.nd2	282.756	298	-1	-1	1.173
DISH 1.nd2	284.273	299	-1	-1	1.174
DISH 1.nd2	285.749	300	-1	-1	1.168
DISH 1.nd2	286.709	301	-1	-1	1.168
DISH 1.nd2	288.255	302	-1	-1	1.174
DISH 1.nd2	289.729	303	-1	-1	1.167
DISH 1.nd2	291.276	304	-1	-1	1.164
DISH 1.nd2	292.83	305	-1	-1	1.165
DISH 1.nd2	294.362	306	-1	-1	1.163
DISH 1.nd2	295.35	307	-1	-1	1.172
DISH 1.nd2	296.841	308	-1	-1	1.17
DISH 1.nd2	298.412	309	-1	-1	1.17
DISH 1.nd2	299.99	310	-1	-1	1.173
DISH 1.nd2	301.569	311	-1	-1	1.169
DISH 1.nd2	303.151	312	-1	-1	1.17
DISH 1.nd2	304.743	313	-1	-1	1.172
DISH 1.nd2	306.33	314	-1	-1	1.171
DISH 1.nd2	307.937	315	-1	-1	1.169
DISH 1.nd2	309.511	316	-1	-1	1.166
DISH 1.nd2	311.122	317	-1	-1	1.171
DISH 1.nd2	312.706	318	-1	-1	1.173
DISH 1.nd2	314.288	319	-1	-1	1.171
DISH 1.nd2	315.873	320	-1	-1	1.175
DISH 1.nd2	317.467	321	-1	-1	1.172
DISH 1.nd2	319.051	322	-1	-1	1.169
DISH 1.nd2	320.638	323	-1	-1	1.174
DISH 1.nd2	322.243	324	-1	-1	1.171
DISH 1.nd2	323.891	325	-1	-1	1.167
DISH 1.nd2	325.546	326	-1	-1	1.172
DISH 1.nd2	327.086	327	-1	-1	1.172
DISH 1.nd2	328.705	328	-1	-1	1.173
DISH 1.nd2	330.347	329	-1	-1	1.169
DISH 1.nd2	331.997	330	-1	-1	1.172
DISH 1.nd2	333.633	331	-1	-1	1.171
DISH 1.nd2	335.217	332	-1	-1	1.175
DISH 1.nd2	336.876	333	-1	-1	1.174
DISH 1.nd2	338.535	334	-1	-1	1.174
DISH 1.nd2	340.117	335	-1	-1	1.17
DISH 1.nd2	341.761	336	-1	-1	1.169
DISH 1.nd2	343.416	337	-1	-1	1.168
DISH 1.nd2	345.079	338	-1	-1	1.167
DISH 1.nd2	346.752	339	-1	-1	1.176
DISH 1.nd2	348.411	340	-1	-1	1.175
DISH 1.nd2	350.106	341	-1	-1	1.174
DISH 1.nd2	351.779	342	-1	-1	1.173
DISH 1.nd2	353.451	343	-1	-1	1.176
DISH 1.nd2	355.141	344	-1	-1	1.167
DISH 1.nd2	356.827	345	-1	-1	1.172
DISH 1.nd2	358.522	346	-1	-1	1.173
DISH 1.nd2	360.206	347	-1	-1	1.172
DISH 1.nd2	361.895	348	-1	-1	1.171
DISH 1.nd2	363.603	349	-1	-1	1.178
DISH 1.nd2	365.239	350	-1	-1	1.177
DISH 1.nd2	366.943	351	-1	-1	1.175
DISH 1.nd2	368.643	352	-1	-1	1.171
DISH 1.nd2	370.35	353	-1	-1	1.171
DISH 1.nd2	372.065	354	-1	-1	1.171
DISH 1.nd2	373.791	355	-1	-1	1.175
DISH 1.nd2	375.506	356	-1	-1	1.174
DISH 1.nd2	377.226	357	-1	-1	1.172
DISH 1.nd2	378.97	358	-1	-1	1.173
DISH 1.nd2	380.636	359	-1	-1	1.173
DISH 1.nd2	382.375	360	-1	-1	1.172
DISH 1.nd2	384.058	361	-1	-1	1.171
DISH 1.nd2	385.8	362	-1	-1	1.169
DISH 1.nd2	387.551	363	-1	-1	1.172
DISH 1.nd2	389.308	364	-1	-1	1.176
DISH 1.nd2	391.064	365	-1	-1	1.172
DISH 1.nd2	392.77	366	-1	-1	1.174
DISH 1.nd2	394.556	367	-1	-1	1.174
DISH 1.nd2	396.336	368	-1	-1	1.17
DISH 1.nd2	398.063	369	-1	-1	1.168
DISH 1.nd2	399.872	370	-1	-1	1.167
DISH 1.nd2	401.586	371	-1	-1	1.167
DISH 1.nd2	403.38	372	-1	-1	1.169
DISH 1.nd2	405.166	373	-1	-1	1.178
DISH 1.nd2	406.976	374	-1	-1	1.177
DISH 1.nd2	408.779	375	-1	-1	1.177
DISH 1.nd2	410.597	376	-1	-1	1.169
DISH 1.nd2	412.423	377	-1	-1	1.17
DISH 1.nd2	414.258	378	-1	-1	1.171
DISH 1.nd2	416.094	379	-1	-1	1.167
DISH 1.nd2	417.921	380	-1	-1	1.171
DISH 1.nd2	419.75	381	-1	-1	1.17
DISH 1.nd2	421.579	382	-1	-1	1.181
DISH 1.nd2	423.422	383	-1	-1	1.172
DISH 1.nd2	425.251	384	-1	-1	1.17
DISH 1.nd2	427.091	385	-1	-1	1.17
DISH 1.nd2	428.944	386	-1	-1	1.17
DISH 1.nd2	430.789	387	-1	-1	1.17
