# Supplementary material for: NFATc1 drives Orai3 transcription and proteolysis by harnessing epigenome differences in the MARCH8 promoter
Source: EMBO J. 2025 Sep 29;44(21):6137–67. doi: 10.1038/s44318-025-00572-4 (PMC12583688; doi:10.1038/s44318-025-00572-4)
Supplement: Supplementary file 5 — Source data Fig. 3 [file 44318_2025_572_MOESM5_ESM.zip › Figure 3/Figure 3I/VIVIT.xlsx]

## Sheet: Data (Channels)
Name	Time [s]	ND.T	ND.Z	ND.M	Ratio 340nm/380nm
DISH 6.nd2	2.653	1	-1	-1	0.85
DISH 6.nd2	3.138	2	-1	-1	0.848
DISH 6.nd2	3.691	3	-1	-1	0.854
DISH 6.nd2	4.238	4	-1	-1	0.858
DISH 6.nd2	4.842	5	-1	-1	0.856
DISH 6.nd2	5.334	6	-1	-1	0.861
DISH 6.nd2	5.843	7	-1	-1	0.865
DISH 6.nd2	6.448	8	-1	-1	0.862
DISH 6.nd2	6.96	9	-1	-1	0.859
DISH 6.nd2	7.48	10	-1	-1	0.864
DISH 6.nd2	8.06	11	-1	-1	0.867
DISH 6.nd2	8.61	12	-1	-1	0.863
DISH 6.nd2	9.148	13	-1	-1	0.864
DISH 6.nd2	9.681	14	-1	-1	0.863
DISH 6.nd2	10.188	15	-1	-1	0.861
DISH 6.nd2	10.678	16	-1	-1	0.863
DISH 6.nd2	11.209	17	-1	-1	0.865
DISH 6.nd2	11.712	18	-1	-1	0.866
DISH 6.nd2	12.249	19	-1	-1	0.861
DISH 6.nd2	12.824	20	-1	-1	0.868
DISH 6.nd2	13.319	21	-1	-1	0.868
DISH 6.nd2	13.85	22	-1	-1	0.865
DISH 6.nd2	14.4	23	-1	-1	0.863
DISH 6.nd2	14.967	24	-1	-1	0.864
DISH 6.nd2	15.447	25	-1	-1	0.862
DISH 6.nd2	15.969	26	-1	-1	0.869
DISH 6.nd2	16.499	27	-1	-1	0.866
DISH 6.nd2	17.078	28	-1	-1	0.866
DISH 6.nd2	17.624	29	-1	-1	0.872
DISH 6.nd2	18.187	30	-1	-1	0.874
DISH 6.nd2	18.701	31	-1	-1	0.874
DISH 6.nd2	19.205	32	-1	-1	0.863
DISH 6.nd2	19.72	33	-1	-1	0.861
DISH 6.nd2	20.242	34	-1	-1	0.862
DISH 6.nd2	20.783	35	-1	-1	0.86
DISH 6.nd2	21.338	36	-1	-1	0.857
DISH 6.nd2	21.893	37	-1	-1	0.872
DISH 6.nd2	22.462	38	-1	-1	0.862
DISH 6.nd2	23.011	39	-1	-1	0.86
DISH 6.nd2	23.566	40	-1	-1	0.859
DISH 6.nd2	24.142	41	-1	-1	0.863
DISH 6.nd2	24.728	42	-1	-1	0.865
DISH 6.nd2	25.283	43	-1	-1	0.858
DISH 6.nd2	25.801	44	-1	-1	0.859
DISH 6.nd2	26.417	45	-1	-1	0.861
DISH 6.nd2	27.035	46	-1	-1	0.864
DISH 6.nd2	27.682	47	-1	-1	0.869
DISH 6.nd2	28.264	48	-1	-1	0.865
DISH 6.nd2	28.82	49	-1	-1	0.864
DISH 6.nd2	29.353	50	-1	-1	0.863
DISH 6.nd2	29.884	51	-1	-1	0.86
DISH 6.nd2	30.356	52	-1	-1	0.853
DISH 6.nd2	30.899	53	-1	-1	0.858
DISH 6.nd2	31.443	54	-1	-1	0.857
DISH 6.nd2	32.005	55	-1	-1	0.853
DISH 6.nd2	32.55	56	-1	-1	0.858
DISH 6.nd2	33.101	57	-1	-1	0.859
DISH 6.nd2	33.652	58	-1	-1	0.867
DISH 6.nd2	34.228	59	-1	-1	0.865
DISH 6.nd2	34.784	60	-1	-1	0.868
DISH 6.nd2	35.34	61	-1	-1	0.868
DISH 6.nd2	35.911	62	-1	-1	0.866
DISH 6.nd2	36.485	63	-1	-1	0.87
DISH 6.nd2	37.06	64	-1	-1	0.866
DISH 6.nd2	37.638	65	-1	-1	0.864
DISH 6.nd2	38.161	66	-1	-1	0.864
DISH 6.nd2	38.754	67	-1	-1	0.863
DISH 6.nd2	39.351	68	-1	-1	0.86
DISH 6.nd2	39.963	69	-1	-1	0.858
DISH 6.nd2	40.57	70	-1	-1	0.862
DISH 6.nd2	41.168	71	-1	-1	0.865
DISH 6.nd2	41.78	72	-1	-1	0.865
DISH 6.nd2	42.39	73	-1	-1	0.865
DISH 6.nd2	42.939	74	-1	-1	0.863
DISH 6.nd2	43.556	75	-1	-1	0.863
DISH 6.nd2	44.196	76	-1	-1	0.855
DISH 6.nd2	44.817	77	-1	-1	0.857
DISH 6.nd2	45.459	78	-1	-1	0.858
DISH 6.nd2	46.1	79	-1	-1	0.86
DISH 6.nd2	46.765	80	-1	-1	0.867
DISH 6.nd2	47.404	81	-1	-1	0.862
DISH 6.nd2	48.08	82	-1	-1	0.862
DISH 6.nd2	48.719	83	-1	-1	0.863
DISH 6.nd2	49.376	84	-1	-1	0.863
DISH 6.nd2	50.03	85	-1	-1	0.861
DISH 6.nd2	50.683	86	-1	-1	0.855
DISH 6.nd2	51.346	87	-1	-1	0.861
DISH 6.nd2	52.043	88	-1	-1	0.863
DISH 6.nd2	52.712	89	-1	-1	0.862
DISH 6.nd2	53.383	90	-1	-1	0.859
DISH 6.nd2	54.059	91	-1	-1	0.859
DISH 6.nd2	54.738	92	-1	-1	0.862
DISH 6.nd2	55.417	93	-1	-1	0.87
DISH 6.nd2	56.117	94	-1	-1	0.869
DISH 6.nd2	56.759	95	-1	-1	0.862
DISH 6.nd2	57.453	96	-1	-1	0.865
DISH 6.nd2	58.153	97	-1	-1	0.864
DISH 6.nd2	58.803	98	-1	-1	0.862
DISH 6.nd2	59.521	99	-1	-1	0.855
DISH 6.nd2	60.247	100	-1	-1	0.849
DISH 6.nd2	60.97	101	-1	-1	0.847
DISH 6.nd2	61.683	102	-1	-1	0.878
DISH 6.nd2	62.436	103	-1	-1	0.9
DISH 6.nd2	63.147	104	-1	-1	0.917
DISH 6.nd2	63.807	105	-1	-1	0.932
DISH 6.nd2	64.535	106	-1	-1	0.951
DISH 6.nd2	65.276	107	-1	-1	0.969
DISH 6.nd2	66.047	108	-1	-1	0.992
DISH 6.nd2	66.807	109	-1	-1	1.005
DISH 6.nd2	67.55	110	-1	-1	1.024
DISH 6.nd2	68.507	111	-1	-1	1.044
DISH 6.nd2	69.279	112	-1	-1	1.059
DISH 6.nd2	70.026	113	-1	-1	1.075
DISH 6.nd2	70.78	114	-1	-1	1.082
DISH 6.nd2	71.564	115	-1	-1	1.094
DISH 6.nd2	72.334	116	-1	-1	1.107
DISH 6.nd2	73.095	117	-1	-1	1.117
DISH 6.nd2	73.868	118	-1	-1	1.126
DISH 6.nd2	74.646	119	-1	-1	1.134
DISH 6.nd2	75.423	120	-1	-1	1.141
DISH 6.nd2	76.232	121	-1	-1	1.154
DISH 6.nd2	77.039	122	-1	-1	1.164
DISH 6.nd2	77.816	123	-1	-1	1.164
DISH 6.nd2	78.641	124	-1	-1	1.171
DISH 6.nd2	79.371	125	-1	-1	1.176
DISH 6.nd2	80.172	126	-1	-1	1.186
DISH 6.nd2	80.998	127	-1	-1	1.191
DISH 6.nd2	81.8	128	-1	-1	1.193
DISH 6.nd2	82.614	129	-1	-1	1.198
DISH 6.nd2	83.429	130	-1	-1	1.196
DISH 6.nd2	84.249	131	-1	-1	1.2
DISH 6.nd2	85.099	132	-1	-1	1.209
DISH 6.nd2	85.917	133	-1	-1	1.213
DISH 6.nd2	86.677	134	-1	-1	1.214
DISH 6.nd2	87.521	135	-1	-1	1.219
DISH 6.nd2	88.365	136	-1	-1	1.219
DISH 6.nd2	89.223	137	-1	-1	1.213
DISH 6.nd2	90.091	138	-1	-1	1.222
DISH 6.nd2	90.936	139	-1	-1	1.22
DISH 6.nd2	91.798	140	-1	-1	1.229
DISH 6.nd2	92.677	141	-1	-1	1.225
DISH 6.nd2	93.491	142	-1	-1	1.226
DISH 6.nd2	94.351	143	-1	-1	1.227
DISH 6.nd2	95.219	144	-1	-1	1.23
DISH 6.nd2	96.109	145	-1	-1	1.239
DISH 6.nd2	96.98	146	-1	-1	1.242
DISH 6.nd2	97.856	147	-1	-1	1.245
DISH 6.nd2	98.737	148	-1	-1	1.239
DISH 6.nd2	99.635	149	-1	-1	1.24
DISH 6.nd2	100.516	150	-1	-1	1.243
DISH 6.nd2	101.396	151	-1	-1	1.244
DISH 6.nd2	102.295	152	-1	-1	1.244
DISH 6.nd2	103.192	153	-1	-1	1.25
DISH 6.nd2	104.032	154	-1	-1	1.245
DISH 6.nd2	104.956	155	-1	-1	1.249
DISH 6.nd2	105.854	156	-1	-1	1.252
DISH 6.nd2	106.783	157	-1	-1	1.248
DISH 6.nd2	107.721	158	-1	-1	1.259
DISH 6.nd2	108.65	159	-1	-1	1.262
DISH 6.nd2	109.572	160	-1	-1	1.267
DISH 6.nd2	110.499	161	-1	-1	1.267
DISH 6.nd2	111.443	162	-1	-1	1.267
DISH 6.nd2	112.378	163	-1	-1	1.259
DISH 6.nd2	113.311	164	-1	-1	1.267
DISH 6.nd2	114.258	165	-1	-1	1.267
DISH 6.nd2	115.206	166	-1	-1	1.262
DISH 6.nd2	116.151	167	-1	-1	1.262
DISH 6.nd2	117.102	168	-1	-1	1.27
DISH 6.nd2	118.055	169	-1	-1	1.269
DISH 6.nd2	119.014	170	-1	-1	1.267
DISH 6.nd2	119.977	171	-1	-1	1.272
DISH 6.nd2	120.977	172	-1	-1	1.267
DISH 6.nd2	121.971	173	-1	-1	1.266
DISH 6.nd2	122.953	174	-1	-1	1.271
DISH 6.nd2	123.929	175	-1	-1	1.275
DISH 6.nd2	124.903	176	-1	-1	1.27
DISH 6.nd2	125.891	177	-1	-1	1.271
DISH 6.nd2	126.878	178	-1	-1	1.281
DISH 6.nd2	127.906	179	-1	-1	1.279
DISH 6.nd2	128.911	180	-1	-1	1.277
DISH 6.nd2	129.912	181	-1	-1	1.277
DISH 6.nd2	130.917	182	-1	-1	1.275
DISH 6.nd2	131.925	183	-1	-1	1.275
DISH 6.nd2	132.942	184	-1	-1	1.269
DISH 6.nd2	133.98	185	-1	-1	1.268
DISH 6.nd2	135.004	186	-1	-1	1.266
DISH 6.nd2	136.023	187	-1	-1	1.265
DISH 6.nd2	137.051	188	-1	-1	1.276
DISH 6.nd2	138.08	189	-1	-1	1.275
DISH 6.nd2	139.111	190	-1	-1	1.28
DISH 6.nd2	140.153	191	-1	-1	1.282
DISH 6.nd2	141.189	192	-1	-1	1.276
DISH 6.nd2	142.232	193	-1	-1	1.273
DISH 6.nd2	143.281	194	-1	-1	1.276
DISH 6.nd2	144.346	195	-1	-1	1.27
DISH 6.nd2	145.405	196	-1	-1	1.273
DISH 6.nd2	146.459	197	-1	-1	1.272
DISH 6.nd2	147.519	198	-1	-1	1.275
DISH 6.nd2	148.578	199	-1	-1	1.273
DISH 6.nd2	149.653	200	-1	-1	1.274
DISH 6.nd2	150.718	201	-1	-1	1.274
DISH 6.nd2	151.792	202	-1	-1	1.275
DISH 6.nd2	152.874	203	-1	-1	1.273
DISH 6.nd2	153.957	204	-1	-1	1.272
DISH 6.nd2	155.085	205	-1	-1	1.269
DISH 6.nd2	156.176	206	-1	-1	1.275
DISH 6.nd2	157.271	207	-1	-1	1.276
DISH 6.nd2	158.368	208	-1	-1	1.281
DISH 6.nd2	159.465	209	-1	-1	1.28
DISH 6.nd2	160.567	210	-1	-1	1.276
DISH 6.nd2	161.676	211	-1	-1	1.287
DISH 6.nd2	162.79	212	-1	-1	1.279
DISH 6.nd2	163.909	213	-1	-1	1.276
DISH 6.nd2	165.03	214	-1	-1	1.277
DISH 6.nd2	166.162	215	-1	-1	1.279
DISH 6.nd2	167.294	216	-1	-1	1.283
DISH 6.nd2	168.439	217	-1	-1	1.286
DISH 6.nd2	169.569	218	-1	-1	1.286
DISH 6.nd2	170.706	219	-1	-1	1.29
DISH 6.nd2	171.77	220	-1	-1	1.284
DISH 6.nd2	172.922	221	-1	-1	1.276
DISH 6.nd2	174.073	222	-1	-1	1.277
DISH 6.nd2	175.222	223	-1	-1	1.271
DISH 6.nd2	176.025	224	-1	-1	1.276
DISH 6.nd2	176.58	225	-1	-1	1.279
DISH 6.nd2	177.122	226	-1	-1	1.278
DISH 6.nd2	178.093	227	-1	-1	1.276
DISH 6.nd2	179.196	228	-1	-1	1.271
DISH 6.nd2	180.376	229	-1	-1	1.276
DISH 6.nd2	181.534	230	-1	-1	1.276
DISH 6.nd2	182.65	231	-1	-1	1.279
DISH 6.nd2	183.836	232	-1	-1	1.272
DISH 6.nd2	184.948	233	-1	-1	1.278
DISH 6.nd2	186.079	234	-1	-1	1.276
DISH 6.nd2	187.206	235	-1	-1	1.284
DISH 6.nd2	188.338	236	-1	-1	1.283
DISH 6.nd2	189.542	237	-1	-1	1.283
DISH 6.nd2	190.671	238	-1	-1	1.286
DISH 6.nd2	191.822	239	-1	-1	1.288
DISH 6.nd2	192.968	240	-1	-1	1.276
DISH 6.nd2	194.22	241	-1	-1	1.282
DISH 6.nd2	195.383	242	-1	-1	1.281
DISH 6.nd2	196.546	243	-1	-1	1.278
DISH 6.nd2	197.702	244	-1	-1	1.28
DISH 6.nd2	198.936	245	-1	-1	1.277
DISH 6.nd2	200.171	246	-1	-1	1.279
DISH 6.nd2	201.359	247	-1	-1	1.273
DISH 6.nd2	202.577	248	-1	-1	1.282
DISH 6.nd2	203.751	249	-1	-1	1.283
DISH 6.nd2	204.995	250	-1	-1	1.282
DISH 6.nd2	206.229	251	-1	-1	1.283
DISH 6.nd2	207.42	252	-1	-1	1.292
DISH 6.nd2	208.649	253	-1	-1	1.283
DISH 6.nd2	209.911	254	-1	-1	1.286
DISH 6.nd2	211.113	255	-1	-1	1.283
DISH 6.nd2	212.313	256	-1	-1	1.279
DISH 6.nd2	213.534	257	-1	-1	1.291
DISH 6.nd2	214.809	258	-1	-1	1.274
DISH 6.nd2	216.037	259	-1	-1	1.281
DISH 6.nd2	217.348	260	-1	-1	1.277
DISH 6.nd2	218.576	261	-1	-1	1.282
DISH 6.nd2	219.806	262	-1	-1	1.286
DISH 6.nd2	221.042	263	-1	-1	1.281
DISH 6.nd2	222.272	264	-1	-1	1.277
DISH 6.nd2	223.518	265	-1	-1	1.285
DISH 6.nd2	224.835	266	-1	-1	1.28
DISH 6.nd2	226.099	267	-1	-1	1.283
DISH 6.nd2	227.352	268	-1	-1	1.287
DISH 6.nd2	228.214	269	-1	-1	1.284
DISH 6.nd2	229.484	270	-1	-1	1.278
DISH 6.nd2	230.757	271	-1	-1	1.274
DISH 6.nd2	232.021	272	-1	-1	1.276
DISH 6.nd2	233.292	273	-1	-1	1.276
DISH 6.nd2	234.564	274	-1	-1	1.281
DISH 6.nd2	235.844	275	-1	-1	1.281
DISH 6.nd2	237.118	276	-1	-1	1.277
DISH 6.nd2	238.396	277	-1	-1	1.28
DISH 6.nd2	239.683	278	-1	-1	1.277
DISH 6.nd2	241.042	279	-1	-1	1.279
DISH 6.nd2	242.337	280	-1	-1	1.281
DISH 6.nd2	243.643	281	-1	-1	1.279
DISH 6.nd2	244.936	282	-1	-1	1.272
DISH 6.nd2	246.248	283	-1	-1	1.277
DISH 6.nd2	247.612	284	-1	-1	1.286
DISH 6.nd2	249.002	285	-1	-1	1.284
DISH 6.nd2	250.313	286	-1	-1	1.278
DISH 6.nd2	251.704	287	-1	-1	1.283
DISH 6.nd2	253.035	288	-1	-1	1.28
DISH 6.nd2	254.354	289	-1	-1	1.281
DISH 6.nd2	255.746	290	-1	-1	1.285
DISH 6.nd2	257.155	291	-1	-1	1.272
DISH 6.nd2	258.502	292	-1	-1	1.289
DISH 6.nd2	259.849	293	-1	-1	1.283
DISH 6.nd2	261.192	294	-1	-1	1.275
DISH 6.nd2	262.603	295	-1	-1	1.277
DISH 6.nd2	263.968	296	-1	-1	1.277
DISH 6.nd2	265.33	297	-1	-1	1.288
DISH 6.nd2	266.685	298	-1	-1	1.278
DISH 6.nd2	268.141	299	-1	-1	1.283
DISH 6.nd2	269.501	300	-1	-1	1.288
DISH 6.nd2	270.926	301	-1	-1	1.287
DISH 6.nd2	272.296	302	-1	-1	1.29
DISH 6.nd2	273.671	303	-1	-1	1.273
DISH 6.nd2	275.124	304	-1	-1	1.275
DISH 6.nd2	276.576	305	-1	-1	1.279
DISH 6.nd2	278.027	306	-1	-1	1.285
DISH 6.nd2	279.485	307	-1	-1	1.275
DISH 6.nd2	280.882	308	-1	-1	1.28
DISH 6.nd2	282.286	309	-1	-1	1.282
DISH 6.nd2	283.749	310	-1	-1	1.283
DISH 6.nd2	285.159	311	-1	-1	1.274
DISH 6.nd2	286.64	312	-1	-1	1.278
DISH 6.nd2	288.054	313	-1	-1	1.276
DISH 6.nd2	289.468	314	-1	-1	1.278
DISH 6.nd2	290.895	315	-1	-1	1.279
DISH 6.nd2	292.315	316	-1	-1	1.274
DISH 6.nd2	293.805	317	-1	-1	1.282
DISH 6.nd2	295.239	318	-1	-1	1.291
DISH 6.nd2	296.677	319	-1	-1	1.281
DISH 6.nd2	298.2	320	-1	-1	1.289
DISH 6.nd2	299.653	321	-1	-1	1.285
DISH 6.nd2	301.109	322	-1	-1	1.284
DISH 6.nd2	302.625	323	-1	-1	1.283
DISH 6.nd2	304.088	324	-1	-1	1.282
DISH 6.nd2	305.55	325	-1	-1	1.29
DISH 6.nd2	307.078	326	-1	-1	1.287
DISH 6.nd2	308.62	327	-1	-1	1.285
DISH 6.nd2	310.089	328	-1	-1	1.284
DISH 6.nd2	311.555	329	-1	-1	1.285
DISH 6.nd2	313.031	330	-1	-1	1.279
DISH 6.nd2	314.608	331	-1	-1	1.283
DISH 6.nd2	316.094	332	-1	-1	1.278
DISH 6.nd2	317.639	333	-1	-1	1.28
DISH 6.nd2	319.202	334	-1	-1	1.282
DISH 6.nd2	320.693	335	-1	-1	1.281
DISH 6.nd2	322.185	336	-1	-1	1.279
DISH 6.nd2	323.749	337	-1	-1	1.281
DISH 6.nd2	325.273	338	-1	-1	1.285
DISH 6.nd2	326.855	339	-1	-1	1.283
DISH 6.nd2	328.46	340	-1	-1	1.286
DISH 6.nd2	329.981	341	-1	-1	1.284
DISH 6.nd2	331.582	342	-1	-1	1.281
DISH 6.nd2	333.125	343	-1	-1	1.291
DISH 6.nd2	334.66	344	-1	-1	1.296
DISH 6.nd2	336.183	345	-1	-1	1.284
DISH 6.nd2	337.712	346	-1	-1	1.286
DISH 6.nd2	339.257	347	-1	-1	1.281
DISH 6.nd2	340.823	348	-1	-1	1.286
DISH 6.nd2	342.368	349	-1	-1	1.285
DISH 6.nd2	343.909	350	-1	-1	1.296
DISH 6.nd2	345.461	351	-1	-1	1.291
DISH 6.nd2	347.02	352	-1	-1	1.282
DISH 6.nd2	348.676	353	-1	-1	1.289
DISH 6.nd2	350.241	354	-1	-1	1.284
DISH 6.nd2	351.804	355	-1	-1	1.281
DISH 6.nd2	353.37	356	-1	-1	1.286
DISH 6.nd2	354.936	357	-1	-1	1.295
DISH 6.nd2	356.532	358	-1	-1	1.283
DISH 6.nd2	358.192	359	-1	-1	1.285
DISH 6.nd2	359.774	360	-1	-1	1.29
DISH 6.nd2	361.374	361	-1	-1	1.285
DISH 6.nd2	362.962	362	-1	-1	1.284
DISH 6.nd2	364.568	363	-1	-1	1.283
DISH 6.nd2	366.235	364	-1	-1	1.279
DISH 6.nd2	367.851	365	-1	-1	1.285
DISH 6.nd2	369.531	366	-1	-1	1.284
DISH 6.nd2	371.216	367	-1	-1	1.293
DISH 6.nd2	372.836	368	-1	-1	1.289
DISH 6.nd2	374.455	369	-1	-1	1.283
DISH 6.nd2	376.151	370	-1	-1	1.292
DISH 6.nd2	377.781	371	-1	-1	1.295
DISH 6.nd2	379.429	372	-1	-1	1.283
DISH 6.nd2	381.061	373	-1	-1	1.278
DISH 6.nd2	382.757	374	-1	-1	1.276
DISH 6.nd2	384.417	375	-1	-1	1.291
DISH 6.nd2	386.059	376	-1	-1	1.286
DISH 6.nd2	387.699	377	-1	-1	1.291
DISH 6.nd2	389.414	378	-1	-1	1.291
DISH 6.nd2	391.069	379	-1	-1	1.296
DISH 6.nd2	392.821	380	-1	-1	1.292
DISH 6.nd2	394.498	381	-1	-1	1.293
DISH 6.nd2	396.17	382	-1	-1	1.289
DISH 6.nd2	397.837	383	-1	-1	1.287
DISH 6.nd2	399.517	384	-1	-1	1.29
DISH 6.nd2	401.196	385	-1	-1	1.292
DISH 6.nd2	402.917	386	-1	-1	1.283
DISH 6.nd2	404.606	387	-1	-1	1.283
DISH 6.nd2	406.364	388	-1	-1	1.285
DISH 6.nd2	408.063	389	-1	-1	1.289
DISH 6.nd2	409.758	390	-1	-1	1.285
DISH 6.nd2	411.456	391	-1	-1	1.286
DISH 6.nd2	413.152	392	-1	-1	1.284
DISH 6.nd2	414.945	393	-1	-1	1.289
DISH 6.nd2	416.719	394	-1	-1	1.287
DISH 6.nd2	418.427	395	-1	-1	1.286
DISH 6.nd2	420.208	396	-1	-1	1.281
DISH 6.nd2	421.924	397	-1	-1	1.293
DISH 6.nd2	423.646	398	-1	-1	1.284
DISH 6.nd2	425.366	399	-1	-1	1.293
DISH 6.nd2	427.102	400	-1	-1	1.293
DISH 6.nd2	428.856	401	-1	-1	1.289
DISH 6.nd2	430.588	402	-1	-1	1.293
DISH 6.nd2	432.417	403	-1	-1	1.29
DISH 6.nd2	434.159	404	-1	-1	1.291
DISH 6.nd2	435.914	405	-1	-1	1.294
DISH 6.nd2	437.677	406	-1	-1	1.29
DISH 6.nd2	439.437	407	-1	-1	1.292
