# Supplementary material for: NFATc1 drives Orai3 transcription and proteolysis by harnessing epigenome differences in the MARCH8 promoter
Source: EMBO J. 2025 Sep 29;44(21):6137–67. doi: 10.1038/s44318-025-00572-4 (PMC12583688; doi:10.1038/s44318-025-00572-4)
Supplement: Supplementary file 5 — Source data Fig. 3 [file 44318_2025_572_MOESM5_ESM.zip › Figure 3/Figure 3K/Figure 3K.xlsx]

## Sheet: Sheet1
ORAI 3				Avg.CT	ΔCT	ΔΔCT	Fold Change
EV B1	23.4926	23.3573	23.5357	23.4619	10.7615
VIVIT B1	23.491	23.4105	23.4217	23.4411	10.5003	-0.261185	1.19846
EV B2	23.3706	23.8468	23.3263	23.5145	11.1645
VIVIT B2	23.4744	23.1948	23.6305	23.4332	10.5183	-0.646181	1.56502
EV B3	21.7312	21.7031	21.6774	21.7039	8.71357
VIVIT B3	21.5351	21.5203	21.473	21.5095	8.23358	-0.479989	1.39473
EV B4	23.3317	23.462	23.1163	23.3033	9.29708
VIVIT B4	21.8906	21.7347	21.9933	21.8729	8.48076	-0.816326	1.76092
GAPDH
EV B1	12.6558	12.7449	12.548	12.7004
VIVIT B1	12.9934	12.9286	12.9002	12.9407
EV B2	12.3048	12.3953	12.359	12.35
VIVIT B2	12.6024	12.9746	13.1676	12.9149
EV B3	12.8697	12.941	13.1603	12.9903
VIVIT B3	12.9341	13.1237	13.4282	13.2759
EV B4	13.7362	13.9867	14.2958	14.0062
VIVIT B4	13.1531	13.3796	13.6436	13.3921
