# Supplementary material for: NFATc1 drives Orai3 transcription and proteolysis by harnessing epigenome differences in the MARCH8 promoter
Source: EMBO J. 2025 Sep 29;44(21):6137–67. doi: 10.1038/s44318-025-00572-4 (PMC12583688; doi:10.1038/s44318-025-00572-4)
Supplement: Supplementary file 5 — Source data Fig. 3 [file 44318_2025_572_MOESM5_ESM.zip › Figure 3/Figure 3M/Figure 3M.xlsx]

## Sheet: Sheet1
B1	Orai3	B Actin		Fold Change
EV	30467.7	36491.5	0.834925	1
VIVIT	42568.1	32025.3	1.3292	1.592
B2	Orai3	B Actin		Fold Change
EV	26229.9	44017.6	0.595894	1
VIVIT	34064	41384.2	0.823118	1.38132
B3	Orai3	B Actin		Fold Change
EV	29774.2	32853.4	0.906274	1
VIVIT	40488.6	34580.5	1.17085	1.29194
