# Supplementary material for: NFATc1 drives Orai3 transcription and proteolysis by harnessing epigenome differences in the MARCH8 promoter
Source: EMBO J. 2025 Sep 29;44(21):6137–67. doi: 10.1038/s44318-025-00572-4 (PMC12583688; doi:10.1038/s44318-025-00572-4)
Supplement: Supplementary file 5 — Source data Fig. 3 [file 44318_2025_572_MOESM5_ESM.zip › Figure 3/Figure 3N/EV.xlsx]

## Sheet: Data (Channels)
Name	Time [s]	ND.T	ND.Z	ND.M	Ratio 340nm/380nm	380nm
DISH 3.nd2	0.103	1	-1	-1	1.002	2544.65
DISH 3.nd2	0.683	2	-1	-1	0.994	2569.01
DISH 3.nd2	1.165	3	-1	-1	0.991	2576.64
DISH 3.nd2	1.778	4	-1	-1	0.994	2570.63
DISH 3.nd2	2.302	5	-1	-1	0.992	2574.83
DISH 3.nd2	2.906	6	-1	-1	0.994	2567.21
DISH 3.nd2	3.473	7	-1	-1	0.993	2573.3
DISH 3.nd2	4.071	8	-1	-1	0.994	2571.46
DISH 3.nd2	4.569	9	-1	-1	0.998	2557.2
DISH 3.nd2	5.109	10	-1	-1	0.992	2574.44
DISH 3.nd2	6.15	11	-1	-1	0.994	2569.75
DISH 3.nd2	6.682	12	-1	-1	1	2546.76
DISH 3.nd2	7.22	13	-1	-1	0.997	2554.95
DISH 3.nd2	7.729	14	-1	-1	0.997	2557.24
DISH 3.nd2	8.242	15	-1	-1	0.996	2560.11
DISH 3.nd2	8.743	16	-1	-1	0.997	2555.27
DISH 3.nd2	9.264	17	-1	-1	0.995	2564.67
DISH 3.nd2	9.782	18	-1	-1	0.99	2577.83
DISH 3.nd2	10.291	19	-1	-1	0.993	2568.6
DISH 3.nd2	10.76	20	-1	-1	0.995	2560.67
DISH 3.nd2	11.245	21	-1	-1	0.998	2555.64
DISH 3.nd2	11.745	22	-1	-1	0.993	2569.11
DISH 3.nd2	12.241	23	-1	-1	0.996	2557.39
DISH 3.nd2	12.732	24	-1	-1	0.993	2565.18
DISH 3.nd2	13.228	25	-1	-1	0.995	2559.01
DISH 3.nd2	13.731	26	-1	-1	0.994	2562.13
DISH 3.nd2	14.24	27	-1	-1	0.995	2559.16
DISH 3.nd2	14.765	28	-1	-1	0.989	2573.94
DISH 3.nd2	15.255	29	-1	-1	0.997	2549.69
DISH 3.nd2	15.762	30	-1	-1	0.998	2547.71
DISH 3.nd2	16.252	31	-1	-1	0.998	2543.76
DISH 3.nd2	16.748	32	-1	-1	0.999	2543.27
DISH 3.nd2	17.238	33	-1	-1	0.996	2553.05
DISH 3.nd2	17.765	34	-1	-1	0.997	2549.62
DISH 3.nd2	18.26	35	-1	-1	0.998	2546.48
DISH 3.nd2	18.756	36	-1	-1	0.993	2560.01
DISH 3.nd2	19.251	37	-1	-1	1.004	2523.03
DISH 3.nd2	19.757	38	-1	-1	1.002	2528.66
DISH 3.nd2	20.276	39	-1	-1	1.006	2516.97
DISH 3.nd2	20.819	40	-1	-1	0.999	2538.9
DISH 3.nd2	21.346	41	-1	-1	1.003	2531.3
DISH 3.nd2	21.868	42	-1	-1	1.003	2528.1
DISH 3.nd2	22.412	43	-1	-1	0.998	2550.62
DISH 3.nd2	22.924	44	-1	-1	1	2542.48
DISH 3.nd2	23.422	45	-1	-1	1.004	2530.56
DISH 3.nd2	23.948	46	-1	-1	1.001	2539.87
DISH 3.nd2	24.457	47	-1	-1	1.003	2532.82
DISH 3.nd2	24.989	48	-1	-1	1	2540.74
DISH 3.nd2	25.531	49	-1	-1	1.005	2524.98
DISH 3.nd2	26.039	50	-1	-1	1.007	2519.39
DISH 3.nd2	26.547	51	-1	-1	1.003	2533.62
DISH 3.nd2	27.052	52	-1	-1	0.998	2547.83
DISH 3.nd2	27.685	53	-1	-1	1.002	2534.01
DISH 3.nd2	28.211	54	-1	-1	1.002	2533.38
DISH 3.nd2	28.712	55	-1	-1	1	2535.56
DISH 3.nd2	29.213	56	-1	-1	0.997	2544.6
DISH 3.nd2	29.764	57	-1	-1	1.001	2534.03
DISH 3.nd2	30.374	58	-1	-1	1.008	2512.57
DISH 3.nd2	30.882	59	-1	-1	1.004	2526.33
DISH 3.nd2	31.391	60	-1	-1	1.004	2523.96
DISH 3.nd2	31.894	61	-1	-1	1.006	2519.68
DISH 3.nd2	32.432	62	-1	-1	1.006	2525.03
DISH 3.nd2	32.96	63	-1	-1	1	2542.63
DISH 3.nd2	33.516	64	-1	-1	1	2544.12
DISH 3.nd2	34.039	65	-1	-1	1.002	2539.8
DISH 3.nd2	34.56	66	-1	-1	1.001	2538.25
DISH 3.nd2	35.118	67	-1	-1	0.998	2542.58
DISH 3.nd2	35.65	68	-1	-1	0.996	2553.37
DISH 3.nd2	36.202	69	-1	-1	0.992	2568.35
DISH 3.nd2	36.722	70	-1	-1	0.997	2544.73
DISH 3.nd2	37.248	71	-1	-1	1.004	2526.36
DISH 3.nd2	37.777	72	-1	-1	1.001	2537.87
DISH 3.nd2	38.316	73	-1	-1	1.001	2533.85
DISH 3.nd2	38.878	74	-1	-1	1.002	2534.75
DISH 3.nd2	39.44	75	-1	-1	0.999	2539.06
DISH 3.nd2	39.989	76	-1	-1	1.001	2536.83
DISH 3.nd2	40.532	77	-1	-1	1.003	2528.88
DISH 3.nd2	41.093	78	-1	-1	1.004	2527.37
DISH 3.nd2	41.642	79	-1	-1	0.999	2538.56
DISH 3.nd2	42.229	80	-1	-1	0.998	2542.62
DISH 3.nd2	42.779	81	-1	-1	0.997	2545.08
DISH 3.nd2	43.341	82	-1	-1	0.998	2541.43
DISH 3.nd2	43.903	83	-1	-1	0.995	2552.61
DISH 3.nd2	44.502	84	-1	-1	0.992	2560.37
DISH 3.nd2	45.07	85	-1	-1	0.997	2545.04
DISH 3.nd2	45.65	86	-1	-1	0.997	2546.72
DISH 3.nd2	46.253	87	-1	-1	0.993	2556.24
DISH 3.nd2	46.819	88	-1	-1	0.999	2538.93
DISH 3.nd2	47.4	89	-1	-1	1	2538.11
DISH 3.nd2	47.987	90	-1	-1	1.002	2529.68
DISH 3.nd2	48.581	91	-1	-1	1	2534.17
DISH 3.nd2	49.172	92	-1	-1	0.996	2545.25
DISH 3.nd2	49.776	93	-1	-1	0.993	2558.38
DISH 3.nd2	50.368	94	-1	-1	0.99	2566.53
DISH 3.nd2	50.966	95	-1	-1	0.993	2554.83
DISH 3.nd2	51.566	96	-1	-1	0.988	2571.55
DISH 3.nd2	52.166	97	-1	-1	0.987	2575.75
DISH 3.nd2	52.784	98	-1	-1	0.991	2561.48
DISH 3.nd2	53.394	99	-1	-1	0.992	2557.44
DISH 3.nd2	54.003	100	-1	-1	0.992	2558.66
DISH 3.nd2	54.606	101	-1	-1	0.99	2560.84
DISH 3.nd2	55.227	102	-1	-1	0.998	2533.58
DISH 3.nd2	55.854	103	-1	-1	0.997	2540.09
DISH 3.nd2	56.475	104	-1	-1	0.993	2551.74
DISH 3.nd2	57.108	105	-1	-1	0.991	2557.69
DISH 3.nd2	57.741	106	-1	-1	0.986	2574.2
DISH 3.nd2	58.375	107	-1	-1	0.986	2545.21
DISH 3.nd2	59.014	108	-1	-1	0.988	2547.34
DISH 3.nd2	59.643	109	-1	-1	0.999	2538.97
DISH 3.nd2	60.341	110	-1	-1	1.015	2528.15
DISH 3.nd2	60.972	111	-1	-1	1.036	2501.75
DISH 3.nd2	61.614	112	-1	-1	1.053	2476.32
DISH 3.nd2	62.26	113	-1	-1	1.068	2462
DISH 3.nd2	63.002	114	-1	-1	1.088	2435.03
DISH 3.nd2	63.649	115	-1	-1	1.102	2415.08
DISH 3.nd2	64.324	116	-1	-1	1.112	2414.32
DISH 3.nd2	64.969	117	-1	-1	1.13	2387.08
DISH 3.nd2	65.621	118	-1	-1	1.145	2363.26
DISH 3.nd2	66.295	119	-1	-1	1.158	2343.75
DISH 3.nd2	66.953	120	-1	-1	1.185	2298.72
DISH 3.nd2	67.612	121	-1	-1	1.204	2267.92
DISH 3.nd2	68.277	122	-1	-1	1.215	2253.51
DISH 3.nd2	68.942	123	-1	-1	1.232	2226.38
DISH 3.nd2	69.636	124	-1	-1	1.248	2203.3
DISH 3.nd2	70.317	125	-1	-1	1.26	2189.4
DISH 3.nd2	70.994	126	-1	-1	1.28	2153.7
DISH 3.nd2	71.706	127	-1	-1	1.293	2138.03
DISH 3.nd2	72.424	128	-1	-1	1.31	2113.2
DISH 3.nd2	73.113	129	-1	-1	1.325	2089.45
DISH 3.nd2	73.796	130	-1	-1	1.337	2073.61
DISH 3.nd2	74.494	131	-1	-1	1.353	2050.21
DISH 3.nd2	75.188	132	-1	-1	1.358	2042.34
DISH 3.nd2	75.882	133	-1	-1	1.367	2034.05
DISH 3.nd2	76.583	134	-1	-1	1.381	2016.04
DISH 3.nd2	77.283	135	-1	-1	1.384	2011.6
DISH 3.nd2	77.983	136	-1	-1	1.396	1994.83
DISH 3.nd2	78.731	137	-1	-1	1.405	1984.06
DISH 3.nd2	79.484	138	-1	-1	1.415	1971.78
DISH 3.nd2	80.205	139	-1	-1	1.418	1972.11
DISH 3.nd2	80.934	140	-1	-1	1.426	1956.7
DISH 3.nd2	81.651	141	-1	-1	1.437	1944.27
DISH 3.nd2	82.394	142	-1	-1	1.443	1935.36
DISH 3.nd2	83.123	143	-1	-1	1.444	1936.82
DISH 3.nd2	83.86	144	-1	-1	1.452	1932.48
DISH 3.nd2	84.596	145	-1	-1	1.464	1915.05
DISH 3.nd2	85.327	146	-1	-1	1.462	1919.94
DISH 3.nd2	86.058	147	-1	-1	1.465	1915.61
DISH 3.nd2	86.83	148	-1	-1	1.468	1912.1
DISH 3.nd2	87.572	149	-1	-1	1.477	1901.92
DISH 3.nd2	88.316	150	-1	-1	1.473	1906.59
DISH 3.nd2	89.059	151	-1	-1	1.479	1899.93
DISH 3.nd2	89.837	152	-1	-1	1.486	1893.37
DISH 3.nd2	90.537	153	-1	-1	1.49	1886.38
DISH 3.nd2	91.303	154	-1	-1	1.496	1880.53
DISH 3.nd2	92.056	155	-1	-1	1.495	1882.58
DISH 3.nd2	92.811	156	-1	-1	1.494	1884.92
DISH 3.nd2	93.582	157	-1	-1	1.497	1881.25
DISH 3.nd2	94.306	158	-1	-1	1.497	1881.7
DISH 3.nd2	95.077	159	-1	-1	1.502	1875.98
DISH 3.nd2	95.845	160	-1	-1	1.507	1870.94
DISH 3.nd2	96.569	161	-1	-1	1.501	1877.95
DISH 3.nd2	97.347	162	-1	-1	1.503	1876.44
DISH 3.nd2	98.071	163	-1	-1	1.506	1873.83
DISH 3.nd2	98.85	164	-1	-1	1.511	1868.51
DISH 3.nd2	99.579	165	-1	-1	1.509	1869.2
DISH 3.nd2	100.375	166	-1	-1	1.511	1867.62
DISH 3.nd2	101.105	167	-1	-1	1.512	1866.43
DISH 3.nd2	101.915	168	-1	-1	1.511	1866.07
DISH 3.nd2	102.718	169	-1	-1	1.516	1864.07
DISH 3.nd2	103.513	170	-1	-1	1.517	1862.98
DISH 3.nd2	104.292	171	-1	-1	1.526	1851.08
DISH 3.nd2	105.1	172	-1	-1	1.521	1858.41
DISH 3.nd2	105.846	173	-1	-1	1.521	1859.74
DISH 3.nd2	106.656	174	-1	-1	1.522	1853.75
DISH 3.nd2	107.486	175	-1	-1	1.524	1853.65
DISH 3.nd2	108.306	176	-1	-1	1.523	1855.3
DISH 3.nd2	109.126	177	-1	-1	1.527	1851.39
DISH 3.nd2	109.94	178	-1	-1	1.526	1854.6
DISH 3.nd2	110.796	179	-1	-1	1.533	1845.38
DISH 3.nd2	111.628	180	-1	-1	1.531	1846.95
DISH 3.nd2	112.46	181	-1	-1	1.533	1845.32
DISH 3.nd2	113.286	182	-1	-1	1.529	1848.61
DISH 3.nd2	114.118	183	-1	-1	1.539	1837.24
DISH 3.nd2	114.956	184	-1	-1	1.537	1838.96
DISH 3.nd2	115.801	185	-1	-1	1.534	1843.85
DISH 3.nd2	116.64	186	-1	-1	1.535	1840.34
DISH 3.nd2	117.52	187	-1	-1	1.535	1839.26
DISH 3.nd2	118.368	188	-1	-1	1.54	1833.7
DISH 3.nd2	119.21	189	-1	-1	1.541	1835.8
DISH 3.nd2	120.06	190	-1	-1	1.534	1842.99
DISH 3.nd2	120.911	191	-1	-1	1.54	1836.98
DISH 3.nd2	121.772	192	-1	-1	1.538	1834.72
DISH 3.nd2	122.639	193	-1	-1	1.535	1838.76
DISH 3.nd2	123.533	194	-1	-1	1.54	1836.36
DISH 3.nd2	124.402	195	-1	-1	1.534	1842.39
DISH 3.nd2	125.259	196	-1	-1	1.538	1836.19
DISH 3.nd2	126.132	197	-1	-1	1.538	1839.19
DISH 3.nd2	127.01	198	-1	-1	1.543	1831.78
DISH 3.nd2	127.89	199	-1	-1	1.536	1838.89
DISH 3.nd2	128.802	200	-1	-1	1.545	1829.15
DISH 3.nd2	129.695	201	-1	-1	1.55	1821.78
DISH 3.nd2	130.602	202	-1	-1	1.549	1821.29
DISH 3.nd2	131.494	203	-1	-1	1.538	1833.22
DISH 3.nd2	132.374	204	-1	-1	1.537	1835.11
DISH 3.nd2	133.26	205	-1	-1	1.536	1834.87
DISH 3.nd2	134.165	206	-1	-1	1.539	1833.88
DISH 3.nd2	135.059	207	-1	-1	1.534	1837.61
DISH 3.nd2	135.958	208	-1	-1	1.538	1835.2
DISH 3.nd2	136.873	209	-1	-1	1.535	1838.51
DISH 3.nd2	137.783	210	-1	-1	1.536	1833.79
DISH 3.nd2	138.704	211	-1	-1	1.541	1829.99
DISH 3.nd2	139.642	212	-1	-1	1.539	1830.31
DISH 3.nd2	140.564	213	-1	-1	1.546	1824.61
DISH 3.nd2	141.473	214	-1	-1	1.544	1825.15
DISH 3.nd2	142.399	215	-1	-1	1.535	1832.52
DISH 3.nd2	143.317	216	-1	-1	1.542	1829.19
DISH 3.nd2	144.245	217	-1	-1	1.545	1824.46
DISH 3.nd2	145.178	218	-1	-1	1.539	1832.17
DISH 3.nd2	146.105	219	-1	-1	1.542	1828.56
DISH 3.nd2	147.041	220	-1	-1	1.541	1829.62
DISH 3.nd2	147.982	221	-1	-1	1.543	1828.07
DISH 3.nd2	148.916	222	-1	-1	1.544	1824.85
DISH 3.nd2	149.888	223	-1	-1	1.538	1834.07
DISH 3.nd2	150.834	224	-1	-1	1.542	1828.16
DISH 3.nd2	151.815	225	-1	-1	1.538	1831.87
DISH 3.nd2	152.767	226	-1	-1	1.537	1832.08
DISH 3.nd2	153.726	227	-1	-1	1.541	1825.86
DISH 3.nd2	154.707	228	-1	-1	1.536	1834.18
DISH 3.nd2	155.666	229	-1	-1	1.54	1828.4
DISH 3.nd2	156.666	230	-1	-1	1.545	1821.44
DISH 3.nd2	157.662	231	-1	-1	1.538	1825.77
DISH 3.nd2	158.629	232	-1	-1	1.546	1818.24
DISH 3.nd2	159.587	233	-1	-1	1.541	1823.5
DISH 3.nd2	160.552	234	-1	-1	1.549	1814.77
DISH 3.nd2	161.522	235	-1	-1	1.542	1822.44
DISH 3.nd2	162.491	236	-1	-1	1.546	1821.11
DISH 3.nd2	163.474	237	-1	-1	1.545	1820.65
DISH 3.nd2	164.462	238	-1	-1	1.538	1825.85
DISH 3.nd2	165.45	239	-1	-1	1.545	1821.74
DISH 3.nd2	166.449	240	-1	-1	1.544	1820.16
DISH 3.nd2	167.438	241	-1	-1	1.542	1819.62
DISH 3.nd2	168.434	242	-1	-1	1.542	1821.77
DISH 3.nd2	169.429	243	-1	-1	1.54	1823.48
DISH 3.nd2	170.424	244	-1	-1	1.538	1827.18
DISH 3.nd2	171.431	245	-1	-1	1.544	1820.39
DISH 3.nd2	172.436	246	-1	-1	1.543	1818.75
DISH 3.nd2	173.437	247	-1	-1	1.538	1822.57
DISH 3.nd2	174.437	248	-1	-1	1.54	1824.14
DISH 3.nd2	175.443	249	-1	-1	1.545	1816.75
DISH 3.nd2	176.454	250	-1	-1	1.547	1814.74
DISH 3.nd2	177.466	251	-1	-1	1.539	1821.2
DISH 3.nd2	178.489	252	-1	-1	1.54	1820.73
DISH 3.nd2	179.501	253	-1	-1	1.542	1818.41
DISH 3.nd2	180.521	254	-1	-1	1.54	1819.23
DISH 3.nd2	181.544	255	-1	-1	1.54	1818.71
DISH 3.nd2	182.568	256	-1	-1	1.541	1821.23
DISH 3.nd2	183.598	257	-1	-1	1.539	1822.38
DISH 3.nd2	184.629	258	-1	-1	1.542	1815.89
DISH 3.nd2	185.658	259	-1	-1	1.538	1821.59
DISH 3.nd2	186.701	260	-1	-1	1.55	1809.82
DISH 3.nd2	187.785	261	-1	-1	1.545	1814.52
DISH 3.nd2	188.863	262	-1	-1	1.546	1809.65
DISH 3.nd2	189.912	263	-1	-1	1.546	1813.07
DISH 3.nd2	190.967	264	-1	-1	1.543	1817.07
DISH 3.nd2	192.02	265	-1	-1	1.543	1814.37
DISH 3.nd2	193.074	266	-1	-1	1.545	1813.97
DISH 3.nd2	194.141	267	-1	-1	1.544	1812.18
DISH 3.nd2	195.214	268	-1	-1	1.548	1811.82
DISH 3.nd2	196.281	269	-1	-1	1.543	1817.08
DISH 3.nd2	197.353	270	-1	-1	1.537	1821.95
DISH 3.nd2	198.459	271	-1	-1	1.545	1813.11
DISH 3.nd2	199.53	272	-1	-1	1.544	1812.89
DISH 3.nd2	200.612	273	-1	-1	1.544	1812
DISH 3.nd2	201.696	274	-1	-1	1.544	1813.21
DISH 3.nd2	202.774	275	-1	-1	1.542	1816.32
DISH 3.nd2	203.87	276	-1	-1	1.545	1810.07
DISH 3.nd2	204.968	277	-1	-1	1.548	1808.51
DISH 3.nd2	206.064	278	-1	-1	1.545	1811.45
DISH 3.nd2	207.161	279	-1	-1	1.537	1821.12
DISH 3.nd2	208.263	280	-1	-1	1.536	1819.68
DISH 3.nd2	209.365	281	-1	-1	1.538	1819.57
DISH 3.nd2	210.469	282	-1	-1	1.539	1816.47
DISH 3.nd2	211.565	283	-1	-1	1.54	1819.37
DISH 3.nd2	212.674	284	-1	-1	1.538	1820.69
DISH 3.nd2	213.771	285	-1	-1	1.539	1817.49
DISH 3.nd2	214.91	286	-1	-1	1.539	1815.96
DISH 3.nd2	216.022	287	-1	-1	1.535	1818.39
DISH 3.nd2	217.144	288	-1	-1	1.537	1815.14
DISH 3.nd2	218.263	289	-1	-1	1.533	1820.63
DISH 3.nd2	219.389	290	-1	-1	1.533	1818.11
DISH 3.nd2	220.508	291	-1	-1	1.539	1812.98
DISH 3.nd2	221.634	292	-1	-1	1.54	1814.25
DISH 3.nd2	222.754	293	-1	-1	1.543	1811.62
DISH 3.nd2	223.888	294	-1	-1	1.54	1814.01
DISH 3.nd2	225.021	295	-1	-1	1.538	1816.96
DISH 3.nd2	226.16	296	-1	-1	1.542	1811.49
DISH 3.nd2	227.302	297	-1	-1	1.539	1814.83
DISH 3.nd2	228.446	298	-1	-1	1.539	1813.37
DISH 3.nd2	229.589	299	-1	-1	1.536	1815.64
DISH 3.nd2	230.728	300	-1	-1	1.538	1813.36
DISH 3.nd2	231.877	301	-1	-1	1.531	1819.99
DISH 3.nd2	233.038	302	-1	-1	1.534	1819.03
DISH 3.nd2	234.195	303	-1	-1	1.535	1817.56
DISH 3.nd2	235.365	304	-1	-1	1.535	1819.95
DISH 3.nd2	236.533	305	-1	-1	1.536	1816.71
DISH 3.nd2	237.699	306	-1	-1	1.54	1811.45
DISH 3.nd2	238.868	307	-1	-1	1.538	1815.15
DISH 3.nd2	240.037	308	-1	-1	1.539	1812.07
DISH 3.nd2	241.214	309	-1	-1	1.538	1814.29
DISH 3.nd2	242.388	310	-1	-1	1.542	1810.22
DISH 3.nd2	243.571	311	-1	-1	1.539	1813.02
DISH 3.nd2	244.745	312	-1	-1	1.537	1814.61
DISH 3.nd2	245.932	313	-1	-1	1.539	1811.11
DISH 3.nd2	247.111	314	-1	-1	1.537	1813.72
DISH 3.nd2	248.301	315	-1	-1	1.536	1816.78
DISH 3.nd2	249.493	316	-1	-1	1.54	1812.57
DISH 3.nd2	250.698	317	-1	-1	1.532	1816.31
DISH 3.nd2	251.9	318	-1	-1	1.533	1815.98
DISH 3.nd2	253.106	319	-1	-1	1.539	1811.95
DISH 3.nd2	254.306	320	-1	-1	1.535	1814.58
DISH 3.nd2	255.516	321	-1	-1	1.539	1809.79
DISH 3.nd2	256.718	322	-1	-1	1.541	1809.24
DISH 3.nd2	257.934	323	-1	-1	1.539	1809.5
DISH 3.nd2	259.145	324	-1	-1	1.54	1808.9
DISH 3.nd2	260.398	325	-1	-1	1.542	1807.73
DISH 3.nd2	261.621	326	-1	-1	1.537	1812.87
DISH 3.nd2	262.856	327	-1	-1	1.545	1803.02
DISH 3.nd2	264.113	328	-1	-1	1.536	1812.38
DISH 3.nd2	265.361	329	-1	-1	1.538	1806.34
DISH 3.nd2	266.606	330	-1	-1	1.533	1811.83
DISH 3.nd2	267.848	331	-1	-1	1.535	1811.76
DISH 3.nd2	268.676	332	-1	-1	1.547	1801.05
DISH 3.nd2	269.899	333	-1	-1	1.537	1810.52
DISH 3.nd2	271.149	334	-1	-1	1.538	1806.9
DISH 3.nd2	272.413	335	-1	-1	1.537	1808.15
DISH 3.nd2	273.667	336	-1	-1	1.54	1803.97
DISH 3.nd2	274.931	337	-1	-1	1.541	1804.55
DISH 3.nd2	276.186	338	-1	-1	1.54	1806.58
DISH 3.nd2	277.481	339	-1	-1	1.538	1806.85
DISH 3.nd2	278.741	340	-1	-1	1.539	1807.55
DISH 3.nd2	279.996	341	-1	-1	1.536	1808.7
DISH 3.nd2	281.277	342	-1	-1	1.541	1804.52
DISH 3.nd2	282.548	343	-1	-1	1.541	1804.68
DISH 3.nd2	283.823	344	-1	-1	1.541	1802.27
DISH 3.nd2	284.337	345	-1	-1	1.548	1798.01
DISH 3.nd2	284.864	346	-1	-1	1.547	1796.43
DISH 3.nd2	285.38	347	-1	-1	1.539	1804.8
DISH 3.nd2	286.304	348	-1	-1	1.54	1803.53
DISH 3.nd2	287.537	349	-1	-1	1.542	1801.44
DISH 3.nd2	288.763	350	-1	-1	1.545	1797.71
DISH 3.nd2	289.992	351	-1	-1	1.541	1801.3
DISH 3.nd2	291.295	352	-1	-1	1.549	1796.74
DISH 3.nd2	292.559	353	-1	-1	1.543	1801.69
DISH 3.nd2	293.84	354	-1	-1	1.548	1794.13
DISH 3.nd2	295.147	355	-1	-1	1.544	1795.33
DISH 3.nd2	296.383	356	-1	-1	1.542	1801.77
DISH 3.nd2	297.64	357	-1	-1	1.546	1797.37
DISH 3.nd2	298.952	358	-1	-1	1.546	1798.1
DISH 3.nd2	300.247	359	-1	-1	1.543	1800.51
DISH 3.nd2	301.508	360	-1	-1	1.541	1801.75
DISH 3.nd2	302.796	361	-1	-1	1.54	1801.2
DISH 3.nd2	304.114	362	-1	-1	1.543	1800.29
DISH 3.nd2	305.436	363	-1	-1	1.547	1796.37
DISH 3.nd2	306.705	364	-1	-1	1.536	1804.26
DISH 3.nd2	307.967	365	-1	-1	1.542	1798.99
DISH 3.nd2	309.241	366	-1	-1	1.536	1804.56
DISH 3.nd2	310.552	367	-1	-1	1.536	1805.81
DISH 3.nd2	311.834	368	-1	-1	1.531	1809.17
DISH 3.nd2	313.169	369	-1	-1	1.54	1802.47
DISH 3.nd2	314.443	370	-1	-1	1.543	1797.79
DISH 3.nd2	315.738	371	-1	-1	1.541	1799.03
DISH 3.nd2	317.091	372	-1	-1	1.544	1796.86
DISH 3.nd2	318.387	373	-1	-1	1.547	1794.99
DISH 3.nd2	319.748	374	-1	-1	1.544	1798.04
DISH 3.nd2	321.047	375	-1	-1	1.547	1794.04
DISH 3.nd2	322.349	376	-1	-1	1.549	1792.19
DISH 3.nd2	323.715	377	-1	-1	1.547	1793.11
DISH 3.nd2	325.015	378	-1	-1	1.548	1790.72
DISH 3.nd2	326.308	379	-1	-1	1.547	1790.9
DISH 3.nd2	327.622	380	-1	-1	1.539	1800.61
DISH 3.nd2	328.983	381	-1	-1	1.543	1795.74
DISH 3.nd2	330.301	382	-1	-1	1.541	1797.4
DISH 3.nd2	331.661	383	-1	-1	1.543	1795.34
DISH 3.nd2	333.009	384	-1	-1	1.542	1797.5
DISH 3.nd2	334.423	385	-1	-1	1.546	1788.06
DISH 3.nd2	335.768	386	-1	-1	1.546	1792.42
DISH 3.nd2	337.147	387	-1	-1	1.546	1792.44
DISH 3.nd2	338.49	388	-1	-1	1.547	1789.31
DISH 3.nd2	339.855	389	-1	-1	1.544	1792.33
DISH 3.nd2	341.197	390	-1	-1	1.543	1794.27
DISH 3.nd2	342.599	391	-1	-1	1.537	1800.07
DISH 3.nd2	343.95	392	-1	-1	1.544	1792.75
DISH 3.nd2	345.363	393	-1	-1	1.548	1790.4
DISH 3.nd2	346.801	394	-1	-1	1.538	1798.98
DISH 3.nd2	348.17	395	-1	-1	1.543	1791.87
DISH 3.nd2	349.524	396	-1	-1	1.537	1799.93
DISH 3.nd2	350.938	397	-1	-1	1.54	1794.12
DISH 3.nd2	352.296	398	-1	-1	1.538	1797.57
DISH 3.nd2	353.654	399	-1	-1	1.539	1796.61
DISH 3.nd2	355.045	400	-1	-1	1.538	1795.07
DISH 3.nd2	356.404	401	-1	-1	1.544	1791.74
DISH 3.nd2	357.837	402	-1	-1	1.54	1796.34
DISH 3.nd2	359.262	403	-1	-1	1.542	1793.77
DISH 3.nd2	360.644	404	-1	-1	1.542	1792.39
DISH 3.nd2	362.089	405	-1	-1	1.545	1789.13
DISH 3.nd2	363.462	406	-1	-1	1.539	1794.54
DISH 3.nd2	364.844	407	-1	-1	1.546	1787.31
DISH 3.nd2	366.234	408	-1	-1	1.54	1793.4
DISH 3.nd2	367.649	409	-1	-1	1.541	1790.44
DISH 3.nd2	369.051	410	-1	-1	1.543	1788.93
DISH 3.nd2	370.508	411	-1	-1	1.546	1785.16
DISH 3.nd2	371.904	412	-1	-1	1.543	1790.12
DISH 3.nd2	373.311	413	-1	-1	1.543	1789.9
DISH 3.nd2	374.712	414	-1	-1	1.547	1789.27
DISH 3.nd2	376.167	415	-1	-1	1.544	1787.61
DISH 3.nd2	377.572	416	-1	-1	1.545	1785.31
DISH 3.nd2	379.009	417	-1	-1	1.546	1785.4
DISH 3.nd2	380.423	418	-1	-1	1.537	1796.25
DISH 3.nd2	381.837	419	-1	-1	1.545	1785.28
DISH 3.nd2	383.263	420	-1	-1	1.543	1788.18
DISH 3.nd2	384.738	421	-1	-1	1.54	1788.49
DISH 3.nd2	386.176	422	-1	-1	1.543	1786.32
DISH 3.nd2	387.6	423	-1	-1	1.55	1780.13
DISH 3.nd2	389.045	424	-1	-1	1.543	1785.8
DISH 3.nd2	390.489	425	-1	-1	1.543	1785.28
DISH 3.nd2	391.982	426	-1	-1	1.543	1786.7
DISH 3.nd2	393.445	427	-1	-1	1.537	1791.82
DISH 3.nd2	394.886	428	-1	-1	1.549	1781.72
DISH 3.nd2	396.385	429	-1	-1	1.546	1784.39
DISH 3.nd2	397.865	430	-1	-1	1.542	1787.55
DISH 3.nd2	399.381	431	-1	-1	1.543	1788.11
DISH 3.nd2	400.857	432	-1	-1	1.546	1783.74
DISH 3.nd2	402.328	433	-1	-1	1.542	1786.86
DISH 3.nd2	403.821	434	-1	-1	1.544	1784.99
DISH 3.nd2	405.279	435	-1	-1	1.54	1790.86
DISH 3.nd2	406.743	436	-1	-1	1.541	1789.09
DISH 3.nd2	408.208	437	-1	-1	1.542	1787.02
DISH 3.nd2	409.683	438	-1	-1	1.537	1790.26
DISH 3.nd2	411.208	439	-1	-1	1.544	1784.52
DISH 3.nd2	412.675	440	-1	-1	1.545	1779.5
DISH 3.nd2	414.185	441	-1	-1	1.542	1786.44
DISH 3.nd2	415.683	442	-1	-1	1.547	1780.81
DISH 3.nd2	417.169	443	-1	-1	1.547	1779.74
DISH 3.nd2	418.702	444	-1	-1	1.546	1779.11
DISH 3.nd2	420.205	445	-1	-1	1.54	1785.02
DISH 3.nd2	421.772	446	-1	-1	1.549	1776.39
