# Supplementary material for: NFATc1 drives Orai3 transcription and proteolysis by harnessing epigenome differences in the MARCH8 promoter
Source: EMBO J. 2025 Sep 29;44(21):6137–67. doi: 10.1038/s44318-025-00572-4 (PMC12583688; doi:10.1038/s44318-025-00572-4)
Supplement: Supplementary file 5 — Source data Fig. 3 [file 44318_2025_572_MOESM5_ESM.zip › Figure 3/Figure 3N/VIVIT.xlsx]

## Sheet: Data (Channels)
Name	Time [s]	ND.T	ND.Z	ND.M	Ratio 340nm/380nm	380nm
DISH 4.nd2	0.096	1	-1	-1	0.907	4129.76
DISH 4.nd2	0.603	2	-1	-1	0.91	4115.44
DISH 4.nd2	1.241	3	-1	-1	0.898	4164.6
DISH 4.nd2	1.765	4	-1	-1	0.915	4075.38
DISH 4.nd2	2.364	5	-1	-1	0.917	4066.54
DISH 4.nd2	2.87	6	-1	-1	0.909	4106.49
DISH 4.nd2	3.398	7	-1	-1	0.907	4121.45
DISH 4.nd2	3.923	8	-1	-1	0.906	4120.21
DISH 4.nd2	4.498	9	-1	-1	0.911	4095.9
DISH 4.nd2	5.044	10	-1	-1	0.908	4116.64
DISH 4.nd2	5.625	11	-1	-1	0.905	4128.06
DISH 4.nd2	6.157	12	-1	-1	0.901	4145.97
DISH 4.nd2	6.672	13	-1	-1	0.912	4085.06
DISH 4.nd2	7.209	14	-1	-1	0.914	4069.61
DISH 4.nd2	7.787	15	-1	-1	0.912	4091.02
DISH 4.nd2	8.331	16	-1	-1	0.919	4048.85
DISH 4.nd2	8.855	17	-1	-1	0.909	4098.53
DISH 4.nd2	9.372	18	-1	-1	0.907	4114.18
DISH 4.nd2	9.897	19	-1	-1	0.911	4096.42
DISH 4.nd2	10.446	20	-1	-1	0.901	4143.51
DISH 4.nd2	10.998	21	-1	-1	0.906	4118.55
DISH 4.nd2	11.512	22	-1	-1	0.91	4094.34
DISH 4.nd2	12.016	23	-1	-1	0.905	4119.48
DISH 4.nd2	12.528	24	-1	-1	0.908	4103.36
DISH 4.nd2	13.013	25	-1	-1	0.906	4116.74
DISH 4.nd2	13.507	26	-1	-1	0.903	4124.11
DISH 4.nd2	14.021	27	-1	-1	0.913	4075.64
DISH 4.nd2	14.522	28	-1	-1	0.922	4030.31
DISH 4.nd2	14.994	29	-1	-1	0.929	3990.24
DISH 4.nd2	15.519	30	-1	-1	0.923	4023.14
DISH 4.nd2	16.004	31	-1	-1	0.915	4045.84
DISH 4.nd2	16.537	32	-1	-1	0.915	4058.83
DISH 4.nd2	17.022	33	-1	-1	0.917	4049.87
DISH 4.nd2	17.533	34	-1	-1	0.922	4029.97
DISH 4.nd2	18.156	35	-1	-1	0.918	4043.03
DISH 4.nd2	18.654	36	-1	-1	0.913	4061.8
DISH 4.nd2	19.168	37	-1	-1	0.919	4037.4
DISH 4.nd2	19.762	38	-1	-1	0.919	4036.93
DISH 4.nd2	20.276	39	-1	-1	0.913	4068.98
DISH 4.nd2	20.783	40	-1	-1	0.901	4134.36
DISH 4.nd2	21.274	41	-1	-1	0.905	4111.48
DISH 4.nd2	21.795	42	-1	-1	0.912	4068.64
DISH 4.nd2	22.314	43	-1	-1	0.913	4069.24
DISH 4.nd2	22.81	44	-1	-1	0.91	4087.12
DISH 4.nd2	23.311	45	-1	-1	0.913	4064.08
DISH 4.nd2	23.807	46	-1	-1	0.905	4105.51
DISH 4.nd2	24.316	47	-1	-1	0.904	4112.31
DISH 4.nd2	24.807	48	-1	-1	0.919	4037.42
DISH 4.nd2	25.316	49	-1	-1	0.915	4059.51
DISH 4.nd2	25.818	50	-1	-1	0.926	3998.48
DISH 4.nd2	26.325	51	-1	-1	0.917	4042.71
DISH 4.nd2	26.888	52	-1	-1	0.911	4081.85
DISH 4.nd2	27.378	53	-1	-1	0.911	4082.72
DISH 4.nd2	27.882	54	-1	-1	0.91	4084.89
DISH 4.nd2	28.371	55	-1	-1	0.91	4078.02
DISH 4.nd2	28.887	56	-1	-1	0.908	4085.2
DISH 4.nd2	29.444	57	-1	-1	0.904	4105.71
DISH 4.nd2	30	58	-1	-1	0.916	4050.57
DISH 4.nd2	30.514	59	-1	-1	0.911	4078.5
DISH 4.nd2	31.018	60	-1	-1	0.91	4077.12
DISH 4.nd2	31.569	61	-1	-1	0.907	4089.9
DISH 4.nd2	32.174	62	-1	-1	0.904	4107.34
DISH 4.nd2	32.688	63	-1	-1	0.908	4081.61
DISH 4.nd2	33.215	64	-1	-1	0.913	4056.75
DISH 4.nd2	33.762	65	-1	-1	0.908	4083.62
DISH 4.nd2	34.276	66	-1	-1	0.913	4055.01
DISH 4.nd2	34.74	67	-1	-1	0.908	4085.14
DISH 4.nd2	35.267	68	-1	-1	0.912	4058.78
DISH 4.nd2	35.793	69	-1	-1	0.909	4077.69
DISH 4.nd2	36.271	70	-1	-1	0.909	4071.61
DISH 4.nd2	36.798	71	-1	-1	0.911	4070.24
DISH 4.nd2	37.271	72	-1	-1	0.908	4084.51
DISH 4.nd2	37.803	73	-1	-1	0.899	4131.16
DISH 4.nd2	38.286	74	-1	-1	0.898	4136.79
DISH 4.nd2	38.819	75	-1	-1	0.906	4096.4
DISH 4.nd2	39.304	76	-1	-1	0.906	4093.11
DISH 4.nd2	39.879	77	-1	-1	0.909	4082.13
DISH 4.nd2	40.427	78	-1	-1	0.914	4058.16
DISH 4.nd2	40.973	79	-1	-1	0.92	4018.75
DISH 4.nd2	41.535	80	-1	-1	0.914	4054.86
DISH 4.nd2	42.092	81	-1	-1	0.901	4123.74
DISH 4.nd2	42.593	82	-1	-1	0.905	4099.62
DISH 4.nd2	43.153	83	-1	-1	0.916	4047
DISH 4.nd2	43.751	84	-1	-1	0.912	4062.38
DISH 4.nd2	44.319	85	-1	-1	0.914	4051.05
DISH 4.nd2	44.836	86	-1	-1	0.922	4009.86
DISH 4.nd2	45.447	87	-1	-1	0.918	4033.87
DISH 4.nd2	46.017	88	-1	-1	0.915	4042.64
DISH 4.nd2	46.601	89	-1	-1	0.921	4017.42
DISH 4.nd2	47.183	90	-1	-1	0.914	4046.89
DISH 4.nd2	47.769	91	-1	-1	0.913	4054.81
DISH 4.nd2	48.295	92	-1	-1	0.903	4098.14
DISH 4.nd2	48.889	93	-1	-1	0.908	4078
DISH 4.nd2	49.52	94	-1	-1	0.907	4084.57
DISH 4.nd2	50.058	95	-1	-1	0.917	4036.93
DISH 4.nd2	50.695	96	-1	-1	0.914	4047.91
DISH 4.nd2	51.293	97	-1	-1	0.908	4077.24
DISH 4.nd2	51.891	98	-1	-1	0.902	4103.47
DISH 4.nd2	52.53	99	-1	-1	0.903	4095.11
DISH 4.nd2	53.068	100	-1	-1	0.915	4040.29
DISH 4.nd2	53.709	101	-1	-1	0.908	4077.85
DISH 4.nd2	54.326	102	-1	-1	0.906	4082.66
DISH 4.nd2	54.929	103	-1	-1	0.901	4107.12
DISH 4.nd2	55.552	104	-1	-1	0.901	4107.12
DISH 4.nd2	56.109	105	-1	-1	0.904	4087.76
DISH 4.nd2	56.761	106	-1	-1	0.902	4105.66
DISH 4.nd2	57.395	107	-1	-1	0.905	4099.1
DISH 4.nd2	58.016	108	-1	-1	0.903	4106.78
DISH 4.nd2	58.649	109	-1	-1	0.899	4125.73
DISH 4.nd2	59.241	110	-1	-1	0.904	4098.72
DISH 4.nd2	59.869	111	-1	-1	0.904	4105.96
DISH 4.nd2	60.509	112	-1	-1	0.891	4138.9
DISH 4.nd2	61.149	113	-1	-1	0.919	4083.95
DISH 4.nd2	61.765	114	-1	-1	0.948	3962.48
DISH 4.nd2	62.418	115	-1	-1	0.955	3945.58
DISH 4.nd2	63.078	116	-1	-1	0.983	3874.67
DISH 4.nd2	63.677	117	-1	-1	1.009	3815.44
DISH 4.nd2	64.346	118	-1	-1	1.025	3787.66
DISH 4.nd2	65.011	119	-1	-1	1.045	3743.53
DISH 4.nd2	65.68	120	-1	-1	1.073	3669.99
DISH 4.nd2	66.53	121	-1	-1	1.116	3561.89
DISH 4.nd2	67.199	122	-1	-1	1.122	3578
DISH 4.nd2	67.867	123	-1	-1	1.157	3490.02
DISH 4.nd2	68.538	124	-1	-1	1.184	3435.78
DISH 4.nd2	69.244	125	-1	-1	1.212	3382.31
DISH 4.nd2	69.921	126	-1	-1	1.255	3279.76
DISH 4.nd2	70.595	127	-1	-1	1.279	3246.46
DISH 4.nd2	71.229	128	-1	-1	1.314	3171.71
DISH 4.nd2	71.916	129	-1	-1	1.342	3127.09
DISH 4.nd2	72.603	130	-1	-1	1.352	3127.63
DISH 4.nd2	73.25	131	-1	-1	1.386	3068.63
DISH 4.nd2	73.969	132	-1	-1	1.429	2985.15
DISH 4.nd2	74.681	133	-1	-1	1.446	2964.04
DISH 4.nd2	75.388	134	-1	-1	1.47	2931.65
DISH 4.nd2	76.082	135	-1	-1	1.495	2894.11
DISH 4.nd2	76.736	136	-1	-1	1.534	2824.93
DISH 4.nd2	77.449	137	-1	-1	1.552	2797.71
DISH 4.nd2	78.167	138	-1	-1	1.572	2778.66
DISH 4.nd2	78.885	139	-1	-1	1.613	2711.59
DISH 4.nd2	79.615	140	-1	-1	1.628	2691.87
DISH 4.nd2	80.352	141	-1	-1	1.645	2679.83
DISH 4.nd2	81.018	142	-1	-1	1.662	2653.65
DISH 4.nd2	81.742	143	-1	-1	1.672	2651.98
DISH 4.nd2	82.458	144	-1	-1	1.687	2628.89
DISH 4.nd2	83.19	145	-1	-1	1.701	2616.87
DISH 4.nd2	83.929	146	-1	-1	1.721	2593.4
DISH 4.nd2	84.663	147	-1	-1	1.731	2580.86
DISH 4.nd2	85.408	148	-1	-1	1.748	2565.38
DISH 4.nd2	86.168	149	-1	-1	1.738	2579.65
DISH 4.nd2	86.91	150	-1	-1	1.757	2555.37
DISH 4.nd2	87.668	151	-1	-1	1.77	2537.37
DISH 4.nd2	88.415	152	-1	-1	1.775	2539.91
DISH 4.nd2	89.165	153	-1	-1	1.797	2513.33
DISH 4.nd2	89.92	154	-1	-1	1.808	2502.91
DISH 4.nd2	90.711	155	-1	-1	1.828	2476.23
DISH 4.nd2	91.488	156	-1	-1	1.829	2474.66
DISH 4.nd2	92.241	157	-1	-1	1.832	2476.23
DISH 4.nd2	93.007	158	-1	-1	1.863	2437.5
DISH 4.nd2	93.797	159	-1	-1	1.873	2425.9
DISH 4.nd2	94.533	160	-1	-1	1.874	2424.72
DISH 4.nd2	95.312	161	-1	-1	1.874	2429.64
DISH 4.nd2	96.132	162	-1	-1	1.87	2447.03
DISH 4.nd2	96.916	163	-1	-1	1.879	2433.94
DISH 4.nd2	97.695	164	-1	-1	1.879	2433.71
DISH 4.nd2	98.479	165	-1	-1	1.889	2423.5
DISH 4.nd2	99.276	166	-1	-1	1.917	2394.29
DISH 4.nd2	100.093	167	-1	-1	1.904	2412.29
DISH 4.nd2	100.824	168	-1	-1	1.908	2408.36
DISH 4.nd2	101.625	169	-1	-1	1.905	2407.88
DISH 4.nd2	102.428	170	-1	-1	1.906	2410.82
DISH 4.nd2	103.238	171	-1	-1	1.926	2384.73
DISH 4.nd2	104.054	172	-1	-1	1.937	2371.11
DISH 4.nd2	104.872	173	-1	-1	1.933	2376.05
DISH 4.nd2	105.686	174	-1	-1	1.943	2367.17
DISH 4.nd2	106.507	175	-1	-1	1.946	2364.48
DISH 4.nd2	107.347	176	-1	-1	1.959	2354.39
DISH 4.nd2	108.108	177	-1	-1	1.959	2356.17
DISH 4.nd2	108.927	178	-1	-1	1.966	2347.81
DISH 4.nd2	109.777	179	-1	-1	1.949	2371.49
DISH 4.nd2	110.607	180	-1	-1	1.95	2369.31
DISH 4.nd2	111.373	181	-1	-1	1.95	2371.2
DISH 4.nd2	112.211	182	-1	-1	1.957	2360.24
DISH 4.nd2	113.049	183	-1	-1	1.959	2356.49
DISH 4.nd2	113.899	184	-1	-1	1.963	2354.27
DISH 4.nd2	114.766	185	-1	-1	1.973	2343.12
DISH 4.nd2	115.622	186	-1	-1	1.97	2345.74
DISH 4.nd2	116.413	187	-1	-1	1.965	2350.35
DISH 4.nd2	117.262	188	-1	-1	1.965	2353.84
DISH 4.nd2	118.112	189	-1	-1	1.976	2345.33
DISH 4.nd2	118.915	190	-1	-1	1.995	2323.52
DISH 4.nd2	119.764	191	-1	-1	1.988	2326.53
DISH 4.nd2	120.62	192	-1	-1	1.996	2320.32
DISH 4.nd2	121.423	193	-1	-1	2.001	2315
DISH 4.nd2	122.296	194	-1	-1	1.994	2322.27
DISH 4.nd2	123.164	195	-1	-1	2.001	2319.02
DISH 4.nd2	124.038	196	-1	-1	2.004	2315.08
DISH 4.nd2	124.86	197	-1	-1	1.985	2335.13
DISH 4.nd2	125.735	198	-1	-1	1.979	2340.05
DISH 4.nd2	126.621	199	-1	-1	1.99	2331.59
DISH 4.nd2	127.454	200	-1	-1	2	2316.86
DISH 4.nd2	128.353	201	-1	-1	2	2318.94
DISH 4.nd2	129.232	202	-1	-1	1.997	2320.84
DISH 4.nd2	130.135	203	-1	-1	1.993	2325.77
DISH 4.nd2	131.056	204	-1	-1	2	2321.03
DISH 4.nd2	131.971	205	-1	-1	2.009	2310.06
DISH 4.nd2	132.886	206	-1	-1	1.99	2329.14
DISH 4.nd2	133.784	207	-1	-1	2.007	2310.32
DISH 4.nd2	134.728	208	-1	-1	2.006	2312.8
DISH 4.nd2	135.637	209	-1	-1	2.003	2312.72
DISH 4.nd2	136.584	210	-1	-1	2.002	2315.34
DISH 4.nd2	137.458	211	-1	-1	1.988	2332.06
DISH 4.nd2	138.394	212	-1	-1	1.998	2319.81
DISH 4.nd2	139.316	213	-1	-1	2.006	2313.14
DISH 4.nd2	140.259	214	-1	-1	2.007	2312.52
DISH 4.nd2	141.195	215	-1	-1	2.012	2307.74
DISH 4.nd2	141.874	216	-1	-1	2.01	2305.93
DISH 4.nd2	142.747	217	-1	-1	2.011	2304.42
DISH 4.nd2	143.688	218	-1	-1	2.019	2296.08
DISH 4.nd2	144.636	219	-1	-1	2.011	2305.45
DISH 4.nd2	145.588	220	-1	-1	2.012	2306.67
DISH 4.nd2	146.545	221	-1	-1	2.007	2308.18
DISH 4.nd2	147.494	222	-1	-1	2.02	2297.81
DISH 4.nd2	148.435	223	-1	-1	2.011	2305.15
DISH 4.nd2	149.404	224	-1	-1	2.01	2304.72
DISH 4.nd2	150.381	225	-1	-1	2.034	2281.81
DISH 4.nd2	151.369	226	-1	-1	2.028	2285.89
DISH 4.nd2	152.333	227	-1	-1	2.027	2289.52
DISH 4.nd2	153.313	228	-1	-1	2.024	2291.9
DISH 4.nd2	154.283	229	-1	-1	2.013	2304.29
DISH 4.nd2	155.261	230	-1	-1	2.006	2314.65
DISH 4.nd2	156.249	231	-1	-1	2.025	2285.81
DISH 4.nd2	157.229	232	-1	-1	2.023	2287.22
DISH 4.nd2	158.217	233	-1	-1	2.007	2304.31
DISH 4.nd2	159.187	234	-1	-1	2.006	2303.75
DISH 4.nd2	159.894	235	-1	-1	2.014	2295.49
DISH 4.nd2	160.824	236	-1	-1	2.019	2290.88
DISH 4.nd2	161.819	237	-1	-1	2.01	2298.52
DISH 4.nd2	162.818	238	-1	-1	2.009	2308.48
DISH 4.nd2	163.817	239	-1	-1	2.024	2288.8
DISH 4.nd2	164.805	240	-1	-1	2.011	2298.66
DISH 4.nd2	165.824	241	-1	-1	2.006	2307.08
DISH 4.nd2	166.827	242	-1	-1	2.013	2298.64
DISH 4.nd2	167.834	243	-1	-1	2.012	2300.68
DISH 4.nd2	168.865	244	-1	-1	2.015	2297.97
DISH 4.nd2	169.89	245	-1	-1	2.028	2283.69
DISH 4.nd2	170.836	246	-1	-1	2.017	2298.37
DISH 4.nd2	171.903	247	-1	-1	2.022	2292.05
DISH 4.nd2	172.938	248	-1	-1	2.033	2275.06
DISH 4.nd2	173.966	249	-1	-1	2.031	2278.41
DISH 4.nd2	174.986	250	-1	-1	2.029	2281.89
DISH 4.nd2	176.009	251	-1	-1	2.016	2294.61
DISH 4.nd2	177.034	252	-1	-1	2.03	2275.27
DISH 4.nd2	178.07	253	-1	-1	2.033	2271.35
DISH 4.nd2	179.113	254	-1	-1	2.021	2283.22
DISH 4.nd2	180.084	255	-1	-1	2.024	2281.68
DISH 4.nd2	181.132	256	-1	-1	2.026	2279.04
DISH 4.nd2	182.193	257	-1	-1	2.039	2265.91
DISH 4.nd2	183.254	258	-1	-1	2.019	2284.31
DISH 4.nd2	184.3	259	-1	-1	2.014	2295
DISH 4.nd2	185.348	260	-1	-1	2.022	2284.83
DISH 4.nd2	186.388	261	-1	-1	2.015	2291.07
DISH 4.nd2	187.449	262	-1	-1	2.037	2262.83
DISH 4.nd2	188.516	263	-1	-1	2.033	2267.15
DISH 4.nd2	189.576	264	-1	-1	2.021	2283.09
DISH 4.nd2	190.643	265	-1	-1	2.037	2266.67
DISH 4.nd2	191.734	266	-1	-1	2.025	2280.05
DISH 4.nd2	192.794	267	-1	-1	2.034	2267.08
DISH 4.nd2	193.854	268	-1	-1	2.022	2281.51
DISH 4.nd2	194.938	269	-1	-1	2.023	2277.03
DISH 4.nd2	196.022	270	-1	-1	2.038	2265.33
DISH 4.nd2	197.1	271	-1	-1	2.037	2263.26
DISH 4.nd2	198.182	272	-1	-1	2.028	2273.56
DISH 4.nd2	199.282	273	-1	-1	2.023	2278.53
DISH 4.nd2	200.375	274	-1	-1	2.024	2275.43
DISH 4.nd2	201.458	275	-1	-1	2.015	2290.55
DISH 4.nd2	202.557	276	-1	-1	2.033	2267.33
DISH 4.nd2	203.664	277	-1	-1	2.017	2283.26
DISH 4.nd2	204.782	278	-1	-1	2.01	2293.09
DISH 4.nd2	205.907	279	-1	-1	2.02	2281.61
DISH 4.nd2	207.032	280	-1	-1	2.043	2255.59
DISH 4.nd2	208.171	281	-1	-1	2.035	2260.68
DISH 4.nd2	208.938	282	-1	-1	2.034	2264.15
DISH 4.nd2	209.985	283	-1	-1	2.017	2285.38
DISH 4.nd2	211.099	284	-1	-1	2.027	2274.37
DISH 4.nd2	212.244	285	-1	-1	2.023	2278.75
DISH 4.nd2	213.364	286	-1	-1	2.036	2262.86
DISH 4.nd2	214.478	287	-1	-1	2.014	2285.95
DISH 4.nd2	215.627	288	-1	-1	2.029	2262.01
DISH 4.nd2	216.766	289	-1	-1	2.05	2243.32
DISH 4.nd2	217.91	290	-1	-1	2.025	2266.95
DISH 4.nd2	219.051	291	-1	-1	2.03	2265.17
DISH 4.nd2	220.182	292	-1	-1	2.021	2274.33
DISH 4.nd2	221.322	293	-1	-1	2.034	2259.17
DISH 4.nd2	222.479	294	-1	-1	2.035	2258.03
DISH 4.nd2	223.653	295	-1	-1	2.036	2255.62
DISH 4.nd2	224.827	296	-1	-1	2.028	2268.51
DISH 4.nd2	225.995	297	-1	-1	2.039	2251.75
DISH 4.nd2	227.144	298	-1	-1	2.052	2239.84
DISH 4.nd2	228.23	299	-1	-1	2.045	2248.56
DISH 4.nd2	229.386	300	-1	-1	2.048	2238.47
DISH 4.nd2	230.536	301	-1	-1	2.033	2258.66
DISH 4.nd2	231.698	302	-1	-1	2.036	2259.66
DISH 4.nd2	232.859	303	-1	-1	2.033	2259.68
DISH 4.nd2	234.014	304	-1	-1	2.03	2263.64
DISH 4.nd2	235.188	305	-1	-1	2.04	2252.74
DISH 4.nd2	236.371	306	-1	-1	2.021	2269.05
DISH 4.nd2	237.553	307	-1	-1	2.031	2259.69
DISH 4.nd2	238.746	308	-1	-1	2.019	2275.86
DISH 4.nd2	239.93	309	-1	-1	2.045	2237.95
DISH 4.nd2	241.127	310	-1	-1	2.038	2251.91
DISH 4.nd2	242.319	311	-1	-1	2.047	2243.45
DISH 4.nd2	243.524	312	-1	-1	2.036	2252.12
DISH 4.nd2	244.709	313	-1	-1	2.042	2244.28
DISH 4.nd2	245.9	314	-1	-1	2.036	2252.78
DISH 4.nd2	247.116	315	-1	-1	2.04	2245.79
DISH 4.nd2	248.326	316	-1	-1	2.036	2249.16
DISH 4.nd2	249.537	317	-1	-1	2.033	2257.1
DISH 4.nd2	250.754	318	-1	-1	2.042	2245.06
DISH 4.nd2	251.952	319	-1	-1	2.035	2247.81
DISH 4.nd2	252.775	320	-1	-1	2.057	2219.83
DISH 4.nd2	253.943	321	-1	-1	2.042	2238.3
DISH 4.nd2	255.195	322	-1	-1	2.029	2254.09
DISH 4.nd2	256.427	323	-1	-1	2.037	2246.42
DISH 4.nd2	257.651	324	-1	-1	2.047	2237.62
DISH 4.nd2	258.891	325	-1	-1	2.053	2230.09
DISH 4.nd2	260.118	326	-1	-1	2.058	2225.51
DISH 4.nd2	261.357	327	-1	-1	2.053	2228.95
DISH 4.nd2	262.585	328	-1	-1	2.05	2234.33
DISH 4.nd2	263.82	329	-1	-1	2.051	2237.88
DISH 4.nd2	265.054	330	-1	-1	2.049	2238.13
DISH 4.nd2	266.31	331	-1	-1	2.041	2243.08
DISH 4.nd2	267.569	332	-1	-1	2.037	2246.63
DISH 4.nd2	268.817	333	-1	-1	2.054	2227.8
DISH 4.nd2	270.068	334	-1	-1	2.057	2227.38
DISH 4.nd2	271.34	335	-1	-1	2.047	2234.4
DISH 4.nd2	272.61	336	-1	-1	2.038	2237.71
DISH 4.nd2	273.862	337	-1	-1	2.061	2218.54
DISH 4.nd2	275.128	338	-1	-1	2.052	2231.77
DISH 4.nd2	276.41	339	-1	-1	2.032	2250.4
DISH 4.nd2	277.687	340	-1	-1	2.032	2251.69
DISH 4.nd2	278.963	341	-1	-1	2.054	2228.25
DISH 4.nd2	280.292	342	-1	-1	2.043	2236.71
DISH 4.nd2	281.587	343	-1	-1	2.039	2239.82
DISH 4.nd2	282.852	344	-1	-1	2.049	2230.69
DISH 4.nd2	284.14	345	-1	-1	2.048	2233.7
DISH 4.nd2	285.437	346	-1	-1	2.054	2225.97
DISH 4.nd2	286.725	347	-1	-1	2.066	2214.73
DISH 4.nd2	288.014	348	-1	-1	2.042	2237.82
DISH 4.nd2	289.326	349	-1	-1	2.051	2226.7
DISH 4.nd2	290.632	350	-1	-1	2.035	2244.27
DISH 4.nd2	291.944	351	-1	-1	2.049	2224.7
DISH 4.nd2	293.281	352	-1	-1	2.046	2234.62
DISH 4.nd2	294.592	353	-1	-1	2.055	2219.67
DISH 4.nd2	295.911	354	-1	-1	2.039	2244.91
DISH 4.nd2	297.242	355	-1	-1	2.052	2229.9
DISH 4.nd2	298.55	356	-1	-1	2.043	2238.02
DISH 4.nd2	299.862	357	-1	-1	2.051	2230.21
DISH 4.nd2	301.198	358	-1	-1	2.039	2238.01
DISH 4.nd2	302.543	359	-1	-1	2.052	2223.83
DISH 4.nd2	303.887	360	-1	-1	2.052	2225.58
DISH 4.nd2	305.264	361	-1	-1	2.047	2227.75
DISH 4.nd2	306.625	362	-1	-1	2.064	2206.53
DISH 4.nd2	307.966	363	-1	-1	2.058	2216.22
DISH 4.nd2	309.325	364	-1	-1	2.07	2205.49
DISH 4.nd2	310.668	365	-1	-1	2.044	2231.29
DISH 4.nd2	312.035	366	-1	-1	2.072	2201.44
DISH 4.nd2	313.383	367	-1	-1	2.059	2216.89
DISH 4.nd2	314.731	368	-1	-1	2.052	2224.84
DISH 4.nd2	316.098	369	-1	-1	2.042	2236.02
DISH 4.nd2	317.466	370	-1	-1	2.071	2203.18
DISH 4.nd2	318.828	371	-1	-1	2.056	2217.94
DISH 4.nd2	320.211	372	-1	-1	2.056	2213.42
DISH 4.nd2	321.596	373	-1	-1	2.055	2212.73
DISH 4.nd2	322.931	374	-1	-1	2.067	2205.92
DISH 4.nd2	324.321	375	-1	-1	2.07	2194.5
DISH 4.nd2	325.701	376	-1	-1	2.048	2224.13
DISH 4.nd2	327.068	377	-1	-1	2.048	2223.53
DISH 4.nd2	328.461	378	-1	-1	2.059	2208.99
DISH 4.nd2	329.846	379	-1	-1	2.076	2192.29
DISH 4.nd2	331.224	380	-1	-1	2.063	2209.51
DISH 4.nd2	332.596	381	-1	-1	2.053	2214.34
DISH 4.nd2	333.999	382	-1	-1	2.059	2211.55
DISH 4.nd2	335.37	383	-1	-1	2.043	2227.66
DISH 4.nd2	336.766	384	-1	-1	2.055	2212.92
DISH 4.nd2	338.164	385	-1	-1	2.07	2196.59
DISH 4.nd2	339.552	386	-1	-1	2.06	2211.1
DISH 4.nd2	340.947	387	-1	-1	2.047	2220.77
DISH 4.nd2	342.368	388	-1	-1	2.045	2222.44
DISH 4.nd2	343.776	389	-1	-1	2.081	2186.29
DISH 4.nd2	345.185	390	-1	-1	2.075	2194.04
DISH 4.nd2	346.618	391	-1	-1	2.062	2209.01
DISH 4.nd2	348.049	392	-1	-1	2.052	2209.74
DISH 4.nd2	349.463	393	-1	-1	2.076	2187.77
DISH 4.nd2	350.891	394	-1	-1	2.054	2215.15
DISH 4.nd2	352.324	395	-1	-1	2.063	2202.8
DISH 4.nd2	353.757	396	-1	-1	2.069	2201.28
DISH 4.nd2	355.188	397	-1	-1	2.055	2210.08
DISH 4.nd2	356.663	398	-1	-1	2.086	2181.86
DISH 4.nd2	358.082	399	-1	-1	2.066	2196.82
DISH 4.nd2	359.502	400	-1	-1	2.079	2188.05
DISH 4.nd2	360.932	401	-1	-1	2.081	2184.56
DISH 4.nd2	362.387	402	-1	-1	2.078	2184.88
DISH 4.nd2	363.826	403	-1	-1	2.072	2194.3
DISH 4.nd2	365.303	404	-1	-1	2.056	2207.81
DISH 4.nd2	366.734	405	-1	-1	2.056	2206.81
DISH 4.nd2	368.143	406	-1	-1	2.063	2202.42
DISH 4.nd2	369.608	407	-1	-1	2.049	2217.26
DISH 4.nd2	371.064	408	-1	-1	2.063	2199.01
DISH 4.nd2	372.508	409	-1	-1	2.064	2200.61
DISH 4.nd2	373.964	410	-1	-1	2.081	2182.47
DISH 4.nd2	375.433	411	-1	-1	2.067	2192.2
DISH 4.nd2	376.827	412	-1	-1	2.076	2180.98
DISH 4.nd2	378.278	413	-1	-1	2.068	2195.08
DISH 4.nd2	379.728	414	-1	-1	2.078	2184.15
DISH 4.nd2	381.187	415	-1	-1	2.063	2200.28
DISH 4.nd2	382.656	416	-1	-1	2.059	2203.54
DISH 4.nd2	384.122	417	-1	-1	2.051	2207.53
DISH 4.nd2	385.605	418	-1	-1	2.062	2199.58
DISH 4.nd2	387.109	419	-1	-1	2.074	2186.25
DISH 4.nd2	388.601	420	-1	-1	2.06	2199.05
DISH 4.nd2	390.105	421	-1	-1	2.055	2198.78
DISH 4.nd2	391.623	422	-1	-1	2.063	2197.97
DISH 4.nd2	393.135	423	-1	-1	2.071	2189.55
DISH 4.nd2	394.634	424	-1	-1	2.055	2204.9
DISH 4.nd2	396.128	425	-1	-1	2.063	2195.31
DISH 4.nd2	397.628	426	-1	-1	2.056	2198.91
DISH 4.nd2	399.137	427	-1	-1	2.053	2203.91
DISH 4.nd2	400.647	428	-1	-1	2.054	2198.6
DISH 4.nd2	402.158	429	-1	-1	2.057	2196.76
DISH 4.nd2	403.694	430	-1	-1	2.073	2178.57
DISH 4.nd2	405.158	431	-1	-1	2.069	2187.1
DISH 4.nd2	406.703	432	-1	-1	2.07	2181.73
DISH 4.nd2	408.236	433	-1	-1	2.07	2184.97
DISH 4.nd2	409.709	434	-1	-1	2.086	2170.96
DISH 4.nd2	411.225	435	-1	-1	2.071	2183.69
DISH 4.nd2	412.7	436	-1	-1	2.071	2180.64
DISH 4.nd2	414.225	437	-1	-1	2.076	2179.93
DISH 4.nd2	415.701	438	-1	-1	2.073	2180.43
DISH 4.nd2	417.247	439	-1	-1	2.081	2171.29
DISH 4.nd2	418.726	440	-1	-1	2.066	2191.85
DISH 4.nd2	420.26	441	-1	-1	2.051	2197.28
DISH 4.nd2	421.825	442	-1	-1	2.073	2175.09
