# Supplementary material for: NFATc1 drives Orai3 transcription and proteolysis by harnessing epigenome differences in the MARCH8 promoter
Source: EMBO J. 2025 Sep 29;44(21):6137–67. doi: 10.1038/s44318-025-00572-4 (PMC12583688; doi:10.1038/s44318-025-00572-4)
Supplement: Supplementary file 6 — Source data Fig. 4 [file 44318_2025_572_MOESM6_ESM.zip]

Archive with 142 entries (124 files):
- Figure 4/
- Figure 4/Figure 4A/
- Figure 4/Figure 4A/Figure 4A.png
- Figure 4/Figure 4A/PANC1 B ACTIN 0.5 SEC.gel
- Figure 4/Figure 4A/PANC1 B ACTIN 0.5 SEC.gel.tif
- Figure 4/Figure 4A/PANC1 B ACTIN 1 SEC.gel
- Figure 4/Figure 4A/PANC1 B ACTIN 1 SEC.gel.tif
- Figure 4/Figure 4A/PANC1 B ACTIN 2 SEC.gel
- Figure 4/Figure 4A/PANC1 B ACTIN 2 SEC.gel.tif
- Figure 4/Figure 4A/PANC1 ORAI 3 4 SEC.gel
- Figure 4/Figure 4A/PANC1 ORAI 3 4 SEC.gel.tif
- Figure 4/Figure 4A/V_PANC1 B ACTIN 0.5 SEC.gel
- Figure 4/Figure 4A/V_PANC1 B ACTIN 0.5 SEC.gel.tif
- Figure 4/Figure 4A/V_PANC1 B ACTIN 1 SEC.gel
- Figure 4/Figure 4A/V_PANC1 B ACTIN 1 SEC.gel.tif
- Figure 4/Figure 4A/V_PANC1 B ACTIN 2 SEC.gel
- Figure 4/Figure 4A/V_PANC1 B ACTIN 2 SEC.gel.tif
- Figure 4/Figure 4A/V_PANC1 ORAI 3 4 SEC.gel
- Figure 4/Figure 4A/V_PANC1 ORAI 3 4 SEC.gel.tif
- Figure 4/Figure 4B/
- Figure 4/Figure 4B/Figure 4B.pzfx
- Figure 4/Figure 4B/Figure 4B.xlsx
- Figure 4/Figure 4C/
- Figure 4/Figure 4C/C B ACTIN 0.125 SEC.gel
- Figure 4/Figure 4C/C B ACTIN 0.125 SEC.gel.tif
- Figure 4/Figure 4C/C B ACTIN 0.25 SEC.gel
- Figure 4/Figure 4C/C B ACTIN 0.25 SEC.gel.tif
- Figure 4/Figure 4C/C B ACTIN 0.5 SEC.gel
- Figure 4/Figure 4C/C B ACTIN 0.5 SEC.gel.tif
- Figure 4/Figure 4C/C ORAI 3 120 SEC.gel
- Figure 4/Figure 4C/C ORAI 3 120 SEC.gel.tif
- Figure 4/Figure 4C/C ORAI 3 240 SEC.gel
- Figure 4/Figure 4C/C ORAI 3 240 SEC.gel.tif
- Figure 4/Figure 4C/C ORAI 3 60 SEC.gel
- Figure 4/Figure 4C/C ORAI 3 60 SEC.gel.tif
- Figure 4/Figure 4C/Figure 4C.png
- Figure 4/Figure 4C/V_C B ACTIN 0.125 SEC.gel
- Figure 4/Figure 4C/V_C B ACTIN 0.125 SEC.gel.tif
- Figure 4/Figure 4C/V_C B ACTIN 0.25 SEC.gel
- Figure 4/Figure 4C/V_C B ACTIN 0.25 SEC.gel.tif
- Figure 4/Figure 4C/V_C B ACTIN 0.5 SEC.gel
- Figure 4/Figure 4C/V_C B ACTIN 0.5 SEC.gel.tif
- Figure 4/Figure 4C/V_C ORAI 3 120 SEC.gel
- Figure 4/Figure 4C/V_C ORAI 3 120 SEC.gel.tif
- Figure 4/Figure 4C/V_C ORAI 3 240 SEC.gel
- Figure 4/Figure 4C/V_C ORAI 3 240 SEC.gel.tif
- Figure 4/Figure 4C/V_C ORAI 3 60 SEC.gel
- Figure 4/Figure 4C/V_C ORAI 3 60 SEC.gel.tif
- Figure 4/Figure 4D/
- Figure 4/Figure 4D/Figure 4D.pzfx
- Figure 4/Figure 4D/Figure 4D.xlsx
- Figure 4/Figure 4E/
- Figure 4/Figure 4E/E3 Ubiquitin Ligase.png
- Figure 4/Figure 4F/
- Figure 4/Figure 4F/B ACTIN 0.5 SEC.gel
- Figure 4/Figure 4F/B ACTIN 0.5 SEC.tif
- Figure 4/Figure 4F/B ACTIN 1 SEC.gel
- Figure 4/Figure 4F/B ACTIN 1 SEC.gel.tif
- Figure 4/Figure 4F/B ACTIN 2 SEC.gel
- Figure 4/Figure 4F/B ACTIN 2 SEC.gel.tif
- Figure 4/Figure 4F/Figure 4F.png
- Figure 4/Figure 4F/ORAI 3 120 SEC.gel
- Figure 4/Figure 4F/ORAI 3 120 SEC.gel.tif
- Figure 4/Figure 4F/ORAI 3 15 SEC.gel
- Figure 4/Figure 4F/ORAI 3 15 SEC.gel.tif
- Figure 4/Figure 4F/ORAI 3 30 SEC.gel
- Figure 4/Figure 4F/ORAI 3 30 SEC.gel.tif
- Figure 4/Figure 4F/ORAI 3 60 SEC.gel
- Figure 4/Figure 4F/ORAI 3 60 SEC.gel.tif
- Figure 4/Figure 4F/V_B ACTIN 0.5 SEC.gel
- Figure 4/Figure 4F/V_B ACTIN 0.5 SEC.tif
- Figure 4/Figure 4F/V_B ACTIN 1 SEC.gel
- Figure 4/Figure 4F/V_B ACTIN 1 SEC.gel.tif
- Figure 4/Figure 4F/V_B ACTIN 2 SEC.gel
- Figure 4/Figure 4F/V_B ACTIN 2 SEC.gel.tif
- Figure 4/Figure 4F/V_ORAI 3 120 SEC.gel
- Figure 4/Figure 4F/V_ORAI 3 120 SEC.gel.tif
- Figure 4/Figure 4F/V_ORAI 3 15 SEC.gel
- Figure 4/Figure 4F/V_ORAI 3 15 SEC.gel.tif
- Figure 4/Figure 4F/V_ORAI 3 30 SEC.gel
- Figure 4/Figure 4F/V_ORAI 3 30 SEC.gel.tif
- Figure 4/Figure 4F/V_ORAI 3 60 SEC.gel
- Figure 4/Figure 4F/V_ORAI 3 60 SEC.gel.tif
- Figure 4/Figure 4G/
- Figure 4/Figure 4G/Figure 4G.pzfx
- Figure 4/Figure 4G/Figure 4G.xlsx
- Figure 4/Figure 4H/
- Figure 4/Figure 4H/EV.xlsx
- Figure 4/Figure 4H/Figure 4G.pzfx
- Figure 4/Figure 4H/MARCH8-CS.xlsx
- Figure 4/Figure 4H/MARCH8.xlsx
- Figure 4/Figure 4I/
- Figure 4/Figure 4I/Figure 4I.pzfx
- Figure 4/Figure 4I/Figure 4I.xlsx
- Figure 4/Figure 4J/
- Figure 4/Figure 4J/Figure 4J.png
- Figure 4/Figure 4J/ORAI 3 8 SEC.gel
- Figure 4/Figure 4J/ORAI 3 8 SEC.gel.tif
- Figure 4/Figure 4J/P B ACTIN 0.5 SEC.gel
- Figure 4/Figure 4J/P B ACTIN 0.5 SEC.gel.tif
- Figure 4/Figure 4J/V_ORAI 3 8 SEC.gel
- Figure 4/Figure 4J/V_ORAI 3 8 SEC.gel.tif
- Figure 4/Figure 4J/V_P B ACTIN 0.5 SEC.gel
- Figure 4/Figure 4J/V_P B ACTIN 0.5 SEC.gel.tif
- Figure 4/Figure 4K/
- Figure 4/Figure 4K/Figure 4K.pzfx
- Figure 4/Figure 4K/Figure 4K.xlsx
- Figure 4/Figure 4L/
- Figure 4/Figure 4L/EV.xlsx
- Figure 4/Figure 4L/Figure 4L.pzfx
- Figure 4/Figure 4L/MARCH8-CS.xlsx
- Figure 4/Figure 4L/MARCH8.xlsx
- Figure 4/Figure 4M/
- Figure 4/Figure 4M/Figure 4M.pzfx
- Figure 4/Figure 4M/Figure 4M.xlsx
- Figure 4/Figure 4N/
- Figure 4/Figure 4N/B ACTIN 2 SEC.gel
- Figure 4/Figure 4N/B ACTIN 3 SEC.gel
- Figure 4/Figure 4N/B ACTIN 3 SEC.gel.tif
- Figure 4/Figure 4N/B ACTIN 5 SEC.gel
- Figure 4/Figure 4N/B ACTIN 5 SEC.gel.tif
- Figure 4/Figure 4N/Figure 4N.png
- Figure 4/Figure 4N/Orai3 4 sec.gel
- Figure 4/Figure 4N/Orai3 4 sec.gel.tif
- Figure 4/Figure 4N/V_B ACTIN 2 SEC.gel
- Figure 4/Figure 4N/V_B ACTIN 3 SEC.gel
- Figure 4/Figure 4N/V_B ACTIN 3 SEC.gel.tif
- Figure 4/Figure 4N/V_B ACTIN 5 SEC.gel
- Figure 4/Figure 4N/V_B ACTIN 5 SEC.gel.tif
- Figure 4/Figure 4N/V_Orai3 4 sec.gel
- Figure 4/Figure 4N/V_Orai3 4 sec.gel.tif
- Figure 4/Figure 4O/
- Figure 4/Figure 4O/Figure 4O.pzfx
- Figure 4/Figure 4O/Figure 4O.xlsx
- Figure 4/Figure 4P/
- Figure 4/Figure 4P/EV.xlsx
- Figure 4/Figure 4P/Figure 4P.pzfx
- Figure 4/Figure 4P/MARCH8-CS.xlsx
- Figure 4/Figure 4P/MARCH8.xlsx
- Figure 4/Figure 4Q/
- Figure 4/Figure 4Q/Figure 4Q.pzfx
- Figure 4/Figure 4Q/Figure 4Q.xlsx
