# Supplementary material for: NFATc1 drives Orai3 transcription and proteolysis by harnessing epigenome differences in the MARCH8 promoter
Source: EMBO J. 2025 Sep 29;44(21):6137–67. doi: 10.1038/s44318-025-00572-4 (PMC12583688; doi:10.1038/s44318-025-00572-4)
Supplement: Supplementary file 6 — Source data Fig. 4 [file 44318_2025_572_MOESM6_ESM.zip › Figure 4/Figure 4B/Figure 4B.xlsx]

## Sheet: Sheet1
B1						B2						B3
EV	22488.8	22367.3	1.00543	1		EV	18209	19432.8	0.937027	1		EV	18567.3	10858.8	1.70989	1
NFATc1	11672.2	22640.3	0.515548	0.512764		NFATc1	11872.5	25408	0.467272	0.498675		NFATc1	10440.9	12870.6	0.81122	0.474429
NFATc1+DMSO	20492.3	25792.6	0.794503	0.790212		NFATc1+DMSO	11032.2	16296.6	0.676963	0.722459		NFATc1+DMSO	10724.4	14935	0.71807	0.419951
NFATc1+MG132	17666.7	23229.7	0.760523	0.756415		NFATc1+MG132	10247	15028.3	0.681843	0.727666		NFATc1+MG132	10211.6	13229	0.771912	0.45144
NFATc1+Baf	24114	19350.5	1.24617	1.23944		NFATc1+Baf	22910.2	18952.8	1.2088	1.29004		NFATc1+Baf	19971.9	16239.1	1.22987	0.719268
