# Supplementary material for: NFATc1 drives Orai3 transcription and proteolysis by harnessing epigenome differences in the MARCH8 promoter
Source: EMBO J. 2025 Sep 29;44(21):6137–67. doi: 10.1038/s44318-025-00572-4 (PMC12583688; doi:10.1038/s44318-025-00572-4)
Supplement: Supplementary file 6 — Source data Fig. 4 [file 44318_2025_572_MOESM6_ESM.zip › Figure 4/Figure 4D/Figure 4D.xlsx]

## Sheet: Sheet1
B1						B2						B3
	Orai3	B Actin		Fold Change			Orai3	B Actin		Fold Change			Orai3	B Actin		Fold Change
EV	21359.1	18810.4	1.13549	1		EV	22542.5	15831.1	1.42394	1		EV	25023.2	20294	1.23304	1
NFATc1	13450.1	19006.2	0.707669	0.623225		NFATc1	10828.4	17956.1	0.60305	0.423508		NFATc1	14380.1	19963.3	0.720328	0.584191
NFATc1+DMSO	11421	16661.3	0.685478	0.603683		NFATc1+DMSO	11595.3	15474.6	0.749311	0.526223		NFATc1+DMSO	19150.1	20834.3	0.919159	0.745444
NFATc1+MG132	13936	16876.6	0.825761	0.727226		NFATc1+MG132	16112.6	15683.9	1.02733	0.721471		NFATc1+MG132	17474.4	24474.5	0.713983	0.579045
NFATc1+BAF	22755.8	16742.4	1.35917	1.19699		NFATc1+BAF	19896.1	15899.9	1.25134	0.878784		NFATc1+BAF	21642.4	19725.5	1.09718	0.889822
