# Supplementary material for: NFATc1 drives Orai3 transcription and proteolysis by harnessing epigenome differences in the MARCH8 promoter
Source: EMBO J. 2025 Sep 29;44(21):6137–67. doi: 10.1038/s44318-025-00572-4 (PMC12583688; doi:10.1038/s44318-025-00572-4)
Supplement: Supplementary file 6 — Source data Fig. 4 [file 44318_2025_572_MOESM6_ESM.zip › Figure 4/Figure 4G/Figure 4G.xlsx]

## Sheet: Sheet1
B1						B2						B3
	Orai3	B-Actin		Fold Change			Orai3	B-Actin		Fold Change			Orai3	B-Actin		Fold Change
EGFP	21666.9	22213.1	0.975412	1		EGFP	22048.6	18546.8	1.18881	1		EGFP	12396	10044.4	1.23411	1
M8	14069	20741.4	0.678306	0.695405		M8	18068	18618.8	0.970418	0.816294		M8	4508.59	6550.38	0.688295	0.557723
M8-CS	20168.1	24728.3	0.815587	0.836146		M8-CS	24604.7	19112.6	1.28735	1.08289		M8-CS	7144.47	5454.88	1.30974	1.06128
