# Supplementary material for: NFATc1 drives Orai3 transcription and proteolysis by harnessing epigenome differences in the MARCH8 promoter
Source: EMBO J. 2025 Sep 29;44(21):6137–67. doi: 10.1038/s44318-025-00572-4 (PMC12583688; doi:10.1038/s44318-025-00572-4)
Supplement: Supplementary file 6 — Source data Fig. 4 [file 44318_2025_572_MOESM6_ESM.zip › Figure 4/Figure 4H/EV.xlsx]

## Sheet: Data (Channels)
Name	Time [s]	ND.T	ND.Z	ND.M	Ratio 340nm/380nm	380nm
DISH 3.nd2	0.483	1	-1	-1	2.641	275.24
DISH 3.nd2	1.457	2	-1	-1	2.635	275.73
DISH 3.nd2	2.385	3	-1	-1	2.65	273.71
DISH 3.nd2	3.342	4	-1	-1	2.676	271.05
DISH 3.nd2	4.33	5	-1	-1	2.685	269.63
DISH 3.nd2	5.297	6	-1	-1	2.655	272.53
DISH 3.nd2	6.256	7	-1	-1	2.646	274.44
DISH 3.nd2	7.206	8	-1	-1	2.66	272.81
DISH 3.nd2	8.141	9	-1	-1	2.674	271.43
DISH 3.nd2	9.256	10	-1	-1	2.677	270.38
DISH 3.nd2	10.251	11	-1	-1	2.676	270.56
DISH 3.nd2	11.233	12	-1	-1	2.693	268.52
DISH 3.nd2	12.246	13	-1	-1	2.658	272.46
DISH 3.nd2	13.198	14	-1	-1	2.646	274.11
DISH 3.nd2	14.145	15	-1	-1	2.657	271.98
DISH 3.nd2	15.079	16	-1	-1	2.66	271.7
DISH 3.nd2	16.062	17	-1	-1	2.673	269.77
DISH 3.nd2	17.013	18	-1	-1	2.664	270.38
DISH 3.nd2	17.973	19	-1	-1	2.636	274.34
DISH 3.nd2	18.932	20	-1	-1	2.631	273.86
DISH 3.nd2	19.903	21	-1	-1	2.655	270.96
DISH 3.nd2	20.864	22	-1	-1	2.671	269.77
DISH 3.nd2	21.827	23	-1	-1	2.652	271.79
DISH 3.nd2	22.786	24	-1	-1	2.653	271.02
DISH 3.nd2	23.755	25	-1	-1	2.672	269.09
DISH 3.nd2	24.691	26	-1	-1	2.631	274.32
DISH 3.nd2	25.639	27	-1	-1	2.622	275.54
DISH 3.nd2	26.64	28	-1	-1	2.648	272.27
DISH 3.nd2	27.625	29	-1	-1	2.647	271.8
DISH 3.nd2	28.632	30	-1	-1	2.66	270.97
DISH 3.nd2	29.644	31	-1	-1	2.658	270.73
DISH 3.nd2	30.638	32	-1	-1	2.645	271.19
DISH 3.nd2	31.607	33	-1	-1	2.605	275.44
DISH 3.nd2	32.641	34	-1	-1	2.622	274.02
DISH 3.nd2	33.653	35	-1	-1	2.64	271.52
DISH 3.nd2	34.661	36	-1	-1	2.65	271.02
DISH 3.nd2	35.68	37	-1	-1	2.637	272.43
DISH 3.nd2	36.682	38	-1	-1	2.646	271.11
DISH 3.nd2	37.685	39	-1	-1	2.627	273.08
DISH 3.nd2	38.679	40	-1	-1	2.644	271.25
DISH 3.nd2	39.606	41	-1	-1	2.628	272.99
DISH 3.nd2	40.557	42	-1	-1	2.649	270.24
DISH 3.nd2	41.534	43	-1	-1	2.619	273.54
DISH 3.nd2	42.546	44	-1	-1	2.608	274.75
DISH 3.nd2	43.48	45	-1	-1	2.599	275.53
DISH 3.nd2	44.432	46	-1	-1	2.619	272.8
DISH 3.nd2	45.387	47	-1	-1	2.608	273.79
DISH 3.nd2	46.352	48	-1	-1	2.609	273.79
DISH 3.nd2	47.356	49	-1	-1	2.635	271.05
DISH 3.nd2	48.403	50	-1	-1	2.604	274.31
DISH 3.nd2	49.364	51	-1	-1	2.618	273.11
DISH 3.nd2	50.339	52	-1	-1	2.609	274.19
DISH 3.nd2	51.297	53	-1	-1	2.647	269.22
DISH 3.nd2	52.243	54	-1	-1	2.609	273.65
DISH 3.nd2	53.311	55	-1	-1	2.608	273.7
DISH 3.nd2	54.271	56	-1	-1	2.578	277.1
DISH 3.nd2	55.284	57	-1	-1	2.589	275.54
DISH 3.nd2	56.244	58	-1	-1	2.616	271.74
DISH 3.nd2	57.33	59	-1	-1	2.589	274.28
DISH 3.nd2	58.334	60	-1	-1	2.599	272.8
DISH 3.nd2	59.329	61	-1	-1	2.475	286.09
DISH 3.nd2	60.36	62	-1	-1	2.715	274.07
DISH 3.nd2	61.335	63	-1	-1	2.597	273.88
DISH 3.nd2	62.317	64	-1	-1	2.678	273.26
DISH 3.nd2	63.324	65	-1	-1	2.801	269.72
DISH 3.nd2	64.318	66	-1	-1	2.919	264.8
DISH 3.nd2	65.54	67	-1	-1	3.034	261.15
DISH 3.nd2	66.57	68	-1	-1	3.133	256.7
DISH 3.nd2	67.564	69	-1	-1	3.195	255.12
DISH 3.nd2	68.624	70	-1	-1	3.262	252.65
DISH 3.nd2	69.589	71	-1	-1	3.372	246.91
DISH 3.nd2	70.584	72	-1	-1	3.434	245.63
DISH 3.nd2	71.584	73	-1	-1	3.464	245.76
DISH 3.nd2	72.549	74	-1	-1	3.56	239.81
DISH 3.nd2	73.61	75	-1	-1	3.605	239.21
DISH 3.nd2	74.693	76	-1	-1	3.669	236.5
DISH 3.nd2	75.65	77	-1	-1	3.727	233.45
DISH 3.nd2	76.754	78	-1	-1	3.759	233.06
DISH 3.nd2	77.751	79	-1	-1	3.828	229.47
DISH 3.nd2	78.732	80	-1	-1	3.846	229.26
DISH 3.nd2	79.709	81	-1	-1	3.898	226.77
DISH 3.nd2	80.672	82	-1	-1	3.993	221.32
DISH 3.nd2	81.777	83	-1	-1	3.977	222.98
DISH 3.nd2	82.758	84	-1	-1	4.03	220.44
DISH 3.nd2	83.698	85	-1	-1	4.089	217.18
DISH 3.nd2	84.687	86	-1	-1	4.091	217.13
DISH 3.nd2	85.702	87	-1	-1	4.127	215.54
DISH 3.nd2	86.72	88	-1	-1	4.158	213.92
DISH 3.nd2	87.723	89	-1	-1	4.167	213.79
DISH 3.nd2	88.716	90	-1	-1	4.168	213.65
DISH 3.nd2	89.713	91	-1	-1	4.255	209.18
DISH 3.nd2	90.733	92	-1	-1	4.247	209.77
DISH 3.nd2	91.738	93	-1	-1	4.277	207.8
DISH 3.nd2	92.758	94	-1	-1	4.259	208.85
DISH 3.nd2	93.712	95	-1	-1	4.311	206.26
DISH 3.nd2	94.743	96	-1	-1	4.278	207.74
DISH 3.nd2	95.774	97	-1	-1	4.304	206.72
DISH 3.nd2	96.763	98	-1	-1	4.314	206.03
DISH 3.nd2	97.786	99	-1	-1	4.335	204.83
DISH 3.nd2	98.751	100	-1	-1	4.346	203.74
DISH 3.nd2	99.79	101	-1	-1	4.346	204.28
DISH 3.nd2	100.759	102	-1	-1	4.372	202.58
DISH 3.nd2	101.815	103	-1	-1	4.332	204.49
DISH 3.nd2	102.779	104	-1	-1	4.34	204.03
DISH 3.nd2	103.834	105	-1	-1	4.383	201.16
DISH 3.nd2	104.833	106	-1	-1	4.444	198.69
DISH 3.nd2	105.888	107	-1	-1	4.423	199.37
DISH 3.nd2	106.948	108	-1	-1	4.481	196.35
DISH 3.nd2	108.008	109	-1	-1	4.483	196.28
DISH 3.nd2	109.072	110	-1	-1	4.483	196.2
DISH 3.nd2	110.071	111	-1	-1	4.524	194.34
DISH 3.nd2	111.143	112	-1	-1	4.552	193.02
DISH 3.nd2	112.161	113	-1	-1	4.483	195.36
DISH 3.nd2	113.24	114	-1	-1	4.562	191.73
DISH 3.nd2	114.332	115	-1	-1	4.554	191.97
DISH 3.nd2	115.429	116	-1	-1	4.52	193.33
DISH 3.nd2	116.529	117	-1	-1	4.596	189.98
DISH 3.nd2	117.62	118	-1	-1	4.543	192.3
DISH 3.nd2	118.675	119	-1	-1	4.578	190.72
DISH 3.nd2	119.779	120	-1	-1	4.602	189.41
DISH 3.nd2	120.889	121	-1	-1	4.563	190.81
DISH 3.nd2	121.933	122	-1	-1	4.58	189.66
DISH 3.nd2	123.041	123	-1	-1	4.61	187.98
DISH 3.nd2	124.165	124	-1	-1	4.624	187.63
DISH 3.nd2	125.297	125	-1	-1	4.625	187.2
DISH 3.nd2	126.418	126	-1	-1	4.582	189.11
DISH 3.nd2	127.492	127	-1	-1	4.603	187.88
DISH 3.nd2	128.646	128	-1	-1	4.588	187.87
DISH 3.nd2	129.79	129	-1	-1	4.609	187.02
DISH 3.nd2	130.923	130	-1	-1	4.601	187.1
DISH 3.nd2	132.06	131	-1	-1	4.665	184.57
DISH 3.nd2	133.208	132	-1	-1	4.635	185.46
DISH 3.nd2	134.358	133	-1	-1	4.648	184.65
DISH 3.nd2	135.515	134	-1	-1	4.66	184.19
DISH 3.nd2	136.681	135	-1	-1	4.668	183.63
DISH 3.nd2	137.836	136	-1	-1	4.671	183.49
DISH 3.nd2	139.01	137	-1	-1	4.723	181.13
DISH 3.nd2	140.165	138	-1	-1	4.669	183.2
DISH 3.nd2	141.285	139	-1	-1	4.673	182.35
DISH 3.nd2	142.471	140	-1	-1	4.698	181.36
DISH 3.nd2	143.651	141	-1	-1	4.684	181.77
DISH 3.nd2	144.843	142	-1	-1	4.725	180.02
DISH 3.nd2	146.019	143	-1	-1	4.733	179.71
DISH 3.nd2	147.193	144	-1	-1	4.687	181.35
DISH 3.nd2	148.378	145	-1	-1	4.721	179.48
DISH 3.nd2	149.575	146	-1	-1	4.726	179.3
DISH 3.nd2	150.758	147	-1	-1	4.684	180.87
DISH 3.nd2	151.959	148	-1	-1	4.698	179.62
DISH 3.nd2	153.15	149	-1	-1	4.679	180.19
DISH 3.nd2	154.354	150	-1	-1	4.675	180.15
DISH 3.nd2	155.56	151	-1	-1	4.755	177.4
DISH 3.nd2	156.776	152	-1	-1	4.753	177.01
DISH 3.nd2	158.006	153	-1	-1	4.751	177.03
DISH 3.nd2	159.226	154	-1	-1	4.762	176.92
DISH 3.nd2	160.461	155	-1	-1	4.774	176.39
DISH 3.nd2	161.696	156	-1	-1	4.712	178.3
DISH 3.nd2	162.931	157	-1	-1	4.787	175.37
DISH 3.nd2	164.108	158	-1	-1	4.753	176.52
DISH 3.nd2	165.356	159	-1	-1	4.75	176.66
DISH 3.nd2	166.609	160	-1	-1	4.738	176.79
DISH 3.nd2	167.866	161	-1	-1	4.751	176.54
DISH 3.nd2	169.113	162	-1	-1	4.752	176.51
DISH 3.nd2	170.372	163	-1	-1	4.762	175.81
DISH 3.nd2	171.625	164	-1	-1	4.685	178.47
DISH 3.nd2	172.883	165	-1	-1	4.786	174.86
DISH 3.nd2	174.161	166	-1	-1	4.747	176.15
DISH 3.nd2	175.45	167	-1	-1	4.757	175.29
DISH 3.nd2	176.733	168	-1	-1	4.757	175.82
DISH 3.nd2	178.002	169	-1	-1	4.779	174.65
DISH 3.nd2	179.301	170	-1	-1	4.761	175.38
DISH 3.nd2	180.572	171	-1	-1	4.755	175.23
DISH 3.nd2	181.868	172	-1	-1	4.775	174.42
DISH 3.nd2	183.163	173	-1	-1	4.747	175.37
DISH 3.nd2	184.385	174	-1	-1	4.756	175.21
DISH 3.nd2	185.685	175	-1	-1	4.79	173.71
DISH 3.nd2	186.996	176	-1	-1	4.796	173.44
DISH 3.nd2	188.293	177	-1	-1	4.812	172.72
DISH 3.nd2	189.605	178	-1	-1	4.779	173.98
DISH 3.nd2	190.919	179	-1	-1	4.783	173.58
DISH 3.nd2	192.164	180	-1	-1	4.777	173.47
DISH 3.nd2	193.496	181	-1	-1	4.793	173.03
DISH 3.nd2	194.82	182	-1	-1	4.776	173.16
DISH 3.nd2	196.138	183	-1	-1	4.798	172.55
DISH 3.nd2	197.449	184	-1	-1	4.816	172.15
DISH 3.nd2	198.773	185	-1	-1	4.774	173.3
DISH 3.nd2	200.104	186	-1	-1	4.803	172.26
DISH 3.nd2	201.446	187	-1	-1	4.82	171.69
DISH 3.nd2	202.708	188	-1	-1	4.817	171.48
DISH 3.nd2	204.057	189	-1	-1	4.823	171.14
DISH 3.nd2	205.394	190	-1	-1	4.829	170.86
DISH 3.nd2	206.732	191	-1	-1	4.807	171.68
DISH 3.nd2	208.092	192	-1	-1	4.819	171.14
DISH 3.nd2	209.441	193	-1	-1	4.814	170.99
DISH 3.nd2	210.733	194	-1	-1	4.819	170.71
DISH 3.nd2	212.093	195	-1	-1	4.781	172.52
DISH 3.nd2	213.46	196	-1	-1	4.815	171.1
DISH 3.nd2	214.816	197	-1	-1	4.869	168.96
DISH 3.nd2	216.19	198	-1	-1	4.864	168.99
DISH 3.nd2	217.599	199	-1	-1	4.852	169.33
DISH 3.nd2	218.992	200	-1	-1	4.87	168.46
DISH 3.nd2	220.38	201	-1	-1	4.864	168.57
DISH 3.nd2	221.763	202	-1	-1	4.869	168.65
DISH 3.nd2	223.149	203	-1	-1	4.893	167.88
DISH 3.nd2	224.541	204	-1	-1	4.854	169.05
DISH 3.nd2	225.937	205	-1	-1	4.862	168.46
DISH 3.nd2	227.325	206	-1	-1	4.865	168.38
DISH 3.nd2	228.74	207	-1	-1	4.873	168.12
DISH 3.nd2	230.081	208	-1	-1	4.9	167.35
DISH 3.nd2	231.496	209	-1	-1	4.865	168.22
DISH 3.nd2	232.908	210	-1	-1	4.897	166.78
DISH 3.nd2	234.321	211	-1	-1	4.899	166.81
DISH 3.nd2	235.75	212	-1	-1	4.814	169.22
DISH 3.nd2	237.103	213	-1	-1	4.83	168.63
DISH 3.nd2	238.536	214	-1	-1	4.872	167.09
DISH 3.nd2	239.97	215	-1	-1	4.892	166
DISH 3.nd2	241.403	216	-1	-1	4.897	165.97
DISH 3.nd2	242.836	217	-1	-1	4.903	165.62
DISH 3.nd2	244.285	218	-1	-1	4.831	167.81
DISH 3.nd2	245.737	219	-1	-1	4.822	167.84
DISH 3.nd2	247.182	220	-1	-1	4.856	166.73
DISH 3.nd2	248.636	221	-1	-1	4.832	167.48
DISH 3.nd2	250.103	222	-1	-1	4.851	167.05
DISH 3.nd2	251.563	223	-1	-1	4.856	166.56
DISH 3.nd2	253.03	224	-1	-1	4.898	165.22
DISH 3.nd2	254.492	225	-1	-1	4.841	166.79
DISH 3.nd2	255.902	226	-1	-1	4.841	166.75
DISH 3.nd2	257.384	227	-1	-1	4.835	166.98
DISH 3.nd2	258.863	228	-1	-1	4.816	167.24
DISH 3.nd2	260.349	229	-1	-1	4.878	165.43
DISH 3.nd2	261.775	230	-1	-1	4.786	168.3
DISH 3.nd2	263.259	231	-1	-1	4.834	166.67
DISH 3.nd2	264.757	232	-1	-1	4.84	165.79
DISH 3.nd2	266.188	233	-1	-1	4.854	165.59
DISH 3.nd2	267.693	234	-1	-1	4.855	165.19
DISH 3.nd2	269.206	235	-1	-1	4.808	166.88
DISH 3.nd2	270.645	236	-1	-1	4.781	168.08
DISH 3.nd2	272.161	237	-1	-1	4.833	166.45
DISH 3.nd2	273.681	238	-1	-1	4.882	164.58
DISH 3.nd2	275.209	239	-1	-1	4.865	164.65
DISH 3.nd2	276.738	240	-1	-1	4.804	166.67
DISH 3.nd2	278.28	241	-1	-1	4.829	165.67
DISH 3.nd2	279.823	242	-1	-1	4.82	165.75
DISH 3.nd2	281.352	243	-1	-1	4.801	166.34
DISH 3.nd2	282.904	244	-1	-1	4.844	165.01
DISH 3.nd2	284.467	245	-1	-1	4.903	162.81
DISH 3.nd2	286.036	246	-1	-1	4.843	164.58
DISH 3.nd2	287.599	247	-1	-1	4.858	164.02
DISH 3.nd2	289.155	248	-1	-1	4.902	162.56
DISH 3.nd2	290.725	249	-1	-1	4.877	163.24
DISH 3.nd2	292.277	250	-1	-1	4.877	163.05
DISH 3.nd2	293.867	251	-1	-1	4.875	162.96
DISH 3.nd2	295.429	252	-1	-1	4.87	163.2
DISH 3.nd2	297.022	253	-1	-1	4.847	163.54
DISH 3.nd2	298.598	254	-1	-1	4.829	163.98
DISH 3.nd2	300.163	255	-1	-1	4.867	162.74
DISH 3.nd2	301.744	256	-1	-1	4.837	163.56
DISH 3.nd2	303.32	257	-1	-1	4.834	163.37
DISH 3.nd2	304.913	258	-1	-1	4.854	162.88
DISH 3.nd2	306.495	259	-1	-1	4.83	163.25
DISH 3.nd2	308.089	260	-1	-1	4.829	163.67
DISH 3.nd2	309.689	261	-1	-1	4.832	163.17
DISH 3.nd2	311.296	262	-1	-1	4.893	161.47
DISH 3.nd2	312.909	263	-1	-1	4.867	162.04
DISH 3.nd2	314.502	264	-1	-1	4.849	162.56
DISH 3.nd2	316.041	265	-1	-1	4.884	161.2
DISH 3.nd2	317.654	266	-1	-1	4.858	161.94
DISH 3.nd2	319.268	267	-1	-1	4.834	162.79
DISH 3.nd2	320.892	268	-1	-1	4.853	161.78
DISH 3.nd2	322.516	269	-1	-1	4.853	161.59
DISH 3.nd2	324.133	270	-1	-1	4.897	160.45
DISH 3.nd2	325.764	271	-1	-1	4.84	161.67
DISH 3.nd2	327.394	272	-1	-1	4.892	159.83
DISH 3.nd2	329.055	273	-1	-1	4.886	159.76
DISH 3.nd2	330.705	274	-1	-1	4.874	160.49
DISH 3.nd2	332.274	275	-1	-1	4.861	160.73
DISH 3.nd2	333.93	276	-1	-1	4.872	160.23
DISH 3.nd2	335.574	277	-1	-1	4.905	159.11
DISH 3.nd2	337.233	278	-1	-1	4.861	160.44
DISH 3.nd2	338.821	279	-1	-1	4.829	161.1
DISH 3.nd2	340.472	280	-1	-1	4.849	160.18
DISH 3.nd2	342.15	281	-1	-1	4.826	160.85
DISH 3.nd2	343.816	282	-1	-1	4.865	159.52
DISH 3.nd2	345.469	283	-1	-1	4.873	159.62
DISH 3.nd2	347.073	284	-1	-1	4.86	159.95
DISH 3.nd2	348.742	285	-1	-1	4.886	159.14
DISH 3.nd2	350.438	286	-1	-1	4.86	159.7
DISH 3.nd2	352.123	287	-1	-1	4.802	161.05
DISH 3.nd2	353.808	288	-1	-1	4.84	159.75
DISH 3.nd2	355.484	289	-1	-1	4.811	160.88
DISH 3.nd2	357.108	290	-1	-1	4.832	160.02
DISH 3.nd2	358.815	291	-1	-1	4.846	159.15
DISH 3.nd2	360.553	292	-1	-1	4.849	159.42
DISH 3.nd2	362.26	293	-1	-1	4.836	159.84
DISH 3.nd2	363.968	294	-1	-1	4.844	159.24
DISH 3.nd2	365.615	295	-1	-1	4.859	158.16
DISH 3.nd2	367.328	296	-1	-1	4.866	157.99
DISH 3.nd2	369.055	297	-1	-1	4.807	159.76
DISH 3.nd2	370.774	298	-1	-1	4.795	159.9
DISH 3.nd2	372.498	299	-1	-1	4.797	159.89
DISH 3.nd2	374.234	300	-1	-1	4.827	158.42
DISH 3.nd2	375.966	301	-1	-1	4.839	158.26
DISH 3.nd2	377.691	302	-1	-1	4.829	158.67
DISH 3.nd2	379.441	303	-1	-1	4.827	158.6
DISH 3.nd2	381.197	304	-1	-1	4.864	157.22
DISH 3.nd2	382.967	305	-1	-1	4.848	157.44
DISH 3.nd2	384.737	306	-1	-1	4.815	158.6
DISH 3.nd2	386.511	307	-1	-1	4.826	158.1
DISH 3.nd2	388.201	308	-1	-1	4.81	158.6
DISH 3.nd2	389.969	309	-1	-1	4.782	158.98
DISH 3.nd2	391.734	310	-1	-1	4.791	158.38
DISH 3.nd2	393.496	311	-1	-1	4.803	157.99
DISH 3.nd2	395.265	312	-1	-1	4.828	157.21
DISH 3.nd2	396.973	313	-1	-1	4.838	156.83
DISH 3.nd2	398.753	314	-1	-1	4.82	157.32
DISH 3.nd2	400.522	315	-1	-1	4.819	157.08
DISH 3.nd2	402.303	316	-1	-1	4.808	157.22
DISH 3.nd2	404.015	317	-1	-1	4.794	157.44
DISH 3.nd2	405.822	318	-1	-1	4.765	158.35
DISH 3.nd2	407.607	319	-1	-1	4.817	156.62
DISH 3.nd2	409.34	320	-1	-1	4.764	158.13
DISH 3.nd2	411.139	321	-1	-1	4.76	158.11
DISH 3.nd2	412.945	322	-1	-1	4.762	157.97
DISH 3.nd2	414.749	323	-1	-1	4.802	156.59
DISH 3.nd2	416.553	324	-1	-1	4.769	157.07
DISH 3.nd2	418.377	325	-1	-1	4.745	157.85
DISH 3.nd2	420.242	326	-1	-1	4.755	157.63
DISH 3.nd2	422.059	327	-1	-1	4.776	156.51
