# Supplementary material for: NFATc1 drives Orai3 transcription and proteolysis by harnessing epigenome differences in the MARCH8 promoter
Source: EMBO J. 2025 Sep 29;44(21):6137–67. doi: 10.1038/s44318-025-00572-4 (PMC12583688; doi:10.1038/s44318-025-00572-4)
Supplement: Supplementary file 6 — Source data Fig. 4 [file 44318_2025_572_MOESM6_ESM.zip › Figure 4/Figure 4H/MARCH8-CS.xlsx]

## Sheet: Data (Channels)
Name	Time [s]	ND.T	ND.Z	ND.M	Ratio 340nm/380nm	380nm
DISH 8.nd2	0.425	1	-1	-1	2.1	428.26
DISH 8.nd2	1.49	2	-1	-1	2.116	423.58
DISH 8.nd2	2.568	3	-1	-1	2.108	426.03
DISH 8.nd2	3.617	4	-1	-1	2.114	423.33
DISH 8.nd2	4.682	5	-1	-1	2.133	419.18
DISH 8.nd2	5.761	6	-1	-1	2.142	417.32
DISH 8.nd2	6.827	7	-1	-1	2.12	421.39
DISH 8.nd2	7.911	8	-1	-1	2.132	418.58
DISH 8.nd2	9.116	9	-1	-1	2.134	418.76
DISH 8.nd2	10.133	10	-1	-1	2.128	419.9
DISH 8.nd2	11.162	11	-1	-1	2.137	417.44
DISH 8.nd2	12.194	12	-1	-1	2.12	420.28
DISH 8.nd2	13.296	13	-1	-1	2.116	421.11
DISH 8.nd2	14.364	14	-1	-1	2.117	419.91
DISH 8.nd2	15.424	15	-1	-1	2.128	416.54
DISH 8.nd2	16.489	16	-1	-1	2.103	421.82
DISH 8.nd2	17.568	17	-1	-1	2.121	418.43
DISH 8.nd2	18.654	18	-1	-1	2.119	418.48
DISH 8.nd2	19.762	19	-1	-1	2.122	417.12
DISH 8.nd2	20.812	20	-1	-1	2.117	418.17
DISH 8.nd2	21.91	21	-1	-1	2.1	422.33
DISH 8.nd2	22.988	22	-1	-1	2.135	414.95
DISH 8.nd2	24.067	23	-1	-1	2.121	418.17
DISH 8.nd2	25.158	24	-1	-1	2.1	423.28
DISH 8.nd2	26.213	25	-1	-1	2.118	418.78
DISH 8.nd2	27.321	26	-1	-1	2.104	422.35
DISH 8.nd2	28.388	27	-1	-1	2.124	419.64
DISH 8.nd2	29.453	28	-1	-1	2.103	424.93
DISH 8.nd2	30.547	29	-1	-1	2.133	417.1
DISH 8.nd2	31.649	30	-1	-1	2.155	412.89
DISH 8.nd2	32.745	31	-1	-1	2.15	415.27
DISH 8.nd2	33.832	32	-1	-1	2.156	413.85
DISH 8.nd2	34.895	33	-1	-1	2.156	413.99
DISH 8.nd2	35.991	34	-1	-1	2.172	411.35
DISH 8.nd2	37.098	35	-1	-1	2.155	414.41
DISH 8.nd2	38.183	36	-1	-1	2.128	419.83
DISH 8.nd2	39.219	37	-1	-1	2.125	421.88
DISH 8.nd2	40.254	38	-1	-1	2.154	416.08
DISH 8.nd2	41.288	39	-1	-1	2.139	420.48
DISH 8.nd2	42.456	40	-1	-1	2.13	422.97
DISH 8.nd2	43.482	41	-1	-1	2.137	421.11
DISH 8.nd2	44.553	42	-1	-1	2.155	417.5
DISH 8.nd2	45.578	43	-1	-1	2.151	419.06
DISH 8.nd2	46.683	44	-1	-1	2.15	419.4
DISH 8.nd2	47.755	45	-1	-1	2.158	417.29
DISH 8.nd2	48.845	46	-1	-1	2.147	420.96
DISH 8.nd2	49.918	47	-1	-1	2.149	419.38
DISH 8.nd2	51.02	48	-1	-1	2.176	415.2
DISH 8.nd2	52.099	49	-1	-1	2.166	418.16
DISH 8.nd2	53.195	50	-1	-1	2.175	417.14
DISH 8.nd2	54.333	51	-1	-1	2.183	414.27
DISH 8.nd2	55.43	52	-1	-1	2.174	417.49
DISH 8.nd2	56.513	53	-1	-1	2.185	416.79
DISH 8.nd2	57.568	54	-1	-1	2.138	424.12
DISH 8.nd2	58.654	55	-1	-1	2.079	435.05
DISH 8.nd2	59.779	56	-1	-1	2.217	417.47
DISH 8.nd2	60.855	57	-1	-1	2.318	408.22
DISH 8.nd2	61.898	58	-1	-1	2.41	402.88
DISH 8.nd2	62.94	59	-1	-1	2.497	396.68
DISH 8.nd2	64.207	60	-1	-1	2.623	384.83
DISH 8.nd2	65.238	61	-1	-1	2.667	383.29
DISH 8.nd2	66.352	62	-1	-1	2.767	373.89
DISH 8.nd2	67.447	63	-1	-1	2.853	367.38
DISH 8.nd2	68.58	64	-1	-1	2.912	363.46
DISH 8.nd2	69.699	65	-1	-1	2.966	360.38
DISH 8.nd2	70.846	66	-1	-1	3.028	355.51
DISH 8.nd2	71.908	67	-1	-1	3.082	350.93
DISH 8.nd2	72.976	68	-1	-1	3.136	344.73
DISH 8.nd2	74.127	69	-1	-1	3.183	341.21
DISH 8.nd2	75.194	70	-1	-1	3.149	345.79
DISH 8.nd2	76.381	71	-1	-1	3.177	343.89
DISH 8.nd2	77.463	72	-1	-1	3.285	332.11
DISH 8.nd2	78.619	73	-1	-1	3.304	331.45
DISH 8.nd2	79.71	74	-1	-1	3.338	328.22
DISH 8.nd2	80.874	75	-1	-1	3.366	325.6
DISH 8.nd2	81.971	76	-1	-1	3.406	322.99
DISH 8.nd2	83.142	77	-1	-1	3.447	319.92
DISH 8.nd2	84.244	78	-1	-1	3.475	317.6
DISH 8.nd2	85.426	79	-1	-1	3.488	317.04
DISH 8.nd2	86.442	80	-1	-1	3.52	313.36
DISH 8.nd2	87.534	81	-1	-1	3.535	312.17
DISH 8.nd2	88.641	82	-1	-1	3.573	308.84
DISH 8.nd2	89.775	83	-1	-1	3.594	307.43
DISH 8.nd2	90.986	84	-1	-1	3.614	306.57
DISH 8.nd2	92.012	85	-1	-1	3.618	306.56
DISH 8.nd2	93.056	86	-1	-1	3.658	302.87
DISH 8.nd2	94.079	87	-1	-1	3.679	300.78
DISH 8.nd2	95.103	88	-1	-1	3.727	296.61
DISH 8.nd2	96.285	89	-1	-1	3.655	303.08
DISH 8.nd2	97.472	90	-1	-1	3.658	302.86
DISH 8.nd2	98.556	91	-1	-1	3.677	301.08
DISH 8.nd2	99.724	92	-1	-1	3.687	300.02
DISH 8.nd2	100.826	93	-1	-1	3.714	296.82
DISH 8.nd2	102.007	94	-1	-1	3.74	294.51
DISH 8.nd2	103.091	95	-1	-1	3.743	294.41
DISH 8.nd2	104.251	96	-1	-1	3.81	288.1
DISH 8.nd2	105.504	97	-1	-1	3.817	287.06
DISH 8.nd2	106.738	98	-1	-1	3.802	287.6
DISH 8.nd2	107.835	99	-1	-1	3.833	285.39
DISH 8.nd2	108.873	100	-1	-1	3.82	285.65
DISH 8.nd2	109.918	101	-1	-1	3.863	281.34
DISH 8.nd2	110.962	102	-1	-1	3.859	281.48
DISH 8.nd2	112.118	103	-1	-1	3.846	282.25
DISH 8.nd2	113.358	104	-1	-1	3.844	282.14
DISH 8.nd2	114.468	105	-1	-1	3.863	279.24
DISH 8.nd2	115.641	106	-1	-1	3.867	278.62
DISH 8.nd2	116.905	107	-1	-1	3.918	275.02
DISH 8.nd2	118.153	108	-1	-1	3.92	274.7
DISH 8.nd2	119.274	109	-1	-1	3.893	276.05
DISH 8.nd2	120.305	110	-1	-1	3.911	273.69
DISH 8.nd2	121.386	111	-1	-1	3.906	274.19
DISH 8.nd2	122.47	112	-1	-1	3.914	273.46
DISH 8.nd2	123.568	113	-1	-1	3.882	274.98
DISH 8.nd2	124.665	114	-1	-1	3.931	271.17
DISH 8.nd2	125.76	115	-1	-1	3.946	269.49
DISH 8.nd2	126.888	116	-1	-1	3.945	268.57
DISH 8.nd2	128.002	117	-1	-1	3.921	270.25
DISH 8.nd2	129.238	118	-1	-1	4.006	263.72
DISH 8.nd2	130.389	119	-1	-1	3.943	267.89
DISH 8.nd2	131.545	120	-1	-1	3.96	266.18
DISH 8.nd2	132.66	121	-1	-1	3.955	266.12
DISH 8.nd2	133.794	122	-1	-1	3.969	264.55
DISH 8.nd2	134.921	123	-1	-1	3.994	262.77
DISH 8.nd2	136.211	124	-1	-1	4.009	261.56
DISH 8.nd2	137.429	125	-1	-1	3.971	263.41
DISH 8.nd2	138.556	126	-1	-1	4.001	260.86
DISH 8.nd2	139.651	127	-1	-1	3.976	262.23
DISH 8.nd2	140.855	128	-1	-1	4.002	260.34
DISH 8.nd2	142.031	129	-1	-1	3.988	260.72
DISH 8.nd2	143.142	130	-1	-1	4.002	258.88
DISH 8.nd2	144.275	131	-1	-1	4.003	258.99
DISH 8.nd2	145.407	132	-1	-1	4.114	250.87
DISH 8.nd2	146.553	133	-1	-1	4.104	251.16
DISH 8.nd2	147.678	134	-1	-1	4.095	251.49
DISH 8.nd2	148.837	135	-1	-1	4.095	251.61
DISH 8.nd2	149.938	136	-1	-1	4.043	254.12
DISH 8.nd2	151.101	137	-1	-1	4.093	250.51
DISH 8.nd2	152.263	138	-1	-1	4.04	254.27
DISH 8.nd2	153.444	139	-1	-1	4.084	251.57
DISH 8.nd2	154.639	140	-1	-1	4.073	251.9
DISH 8.nd2	155.832	141	-1	-1	4.095	250
DISH 8.nd2	157.016	142	-1	-1	4.075	250.85
DISH 8.nd2	158.223	143	-1	-1	4.062	251.42
DISH 8.nd2	159.448	144	-1	-1	4.111	247.7
DISH 8.nd2	160.67	145	-1	-1	4.159	245.11
DISH 8.nd2	161.887	146	-1	-1	4.15	244.72
DISH 8.nd2	163.132	147	-1	-1	4.126	246.14
DISH 8.nd2	164.355	148	-1	-1	4.135	244.78
DISH 8.nd2	165.596	149	-1	-1	4.153	244.24
DISH 8.nd2	166.839	150	-1	-1	4.144	244.26
DISH 8.nd2	168.061	151	-1	-1	4.134	244.22
DISH 8.nd2	169.307	152	-1	-1	4.17	242.16
DISH 8.nd2	170.534	153	-1	-1	4.17	241.66
DISH 8.nd2	171.76	154	-1	-1	4.128	243.69
DISH 8.nd2	173.005	155	-1	-1	4.105	244.97
DISH 8.nd2	174.219	156	-1	-1	4.122	243.65
DISH 8.nd2	175.461	157	-1	-1	4.151	242.09
DISH 8.nd2	176.718	158	-1	-1	4.165	241.53
DISH 8.nd2	177.971	159	-1	-1	4.177	240.38
DISH 8.nd2	179.23	160	-1	-1	4.169	240.94
DISH 8.nd2	180.512	161	-1	-1	4.176	240.22
DISH 8.nd2	181.776	162	-1	-1	4.157	240.07
DISH 8.nd2	183.039	163	-1	-1	4.18	239.41
DISH 8.nd2	184.315	164	-1	-1	4.176	239.56
DISH 8.nd2	185.591	165	-1	-1	4.178	238.66
DISH 8.nd2	186.873	166	-1	-1	4.221	235.94
DISH 8.nd2	188.157	167	-1	-1	4.179	237.72
DISH 8.nd2	189.441	168	-1	-1	4.168	238.68
DISH 8.nd2	190.733	169	-1	-1	4.226	235.22
DISH 8.nd2	192.028	170	-1	-1	4.195	237.18
DISH 8.nd2	193.329	171	-1	-1	4.162	238.55
DISH 8.nd2	194.617	172	-1	-1	4.159	238.8
DISH 8.nd2	195.914	173	-1	-1	4.217	235.16
DISH 8.nd2	197.221	174	-1	-1	4.195	236.32
DISH 8.nd2	198.529	175	-1	-1	4.178	237.14
DISH 8.nd2	199.834	176	-1	-1	4.206	234.98
DISH 8.nd2	201.154	177	-1	-1	4.213	234.66
DISH 8.nd2	202.478	178	-1	-1	4.269	230.95
DISH 8.nd2	203.782	179	-1	-1	4.258	231.41
DISH 8.nd2	205.107	180	-1	-1	4.191	234.69
DISH 8.nd2	206.445	181	-1	-1	4.164	235.74
DISH 8.nd2	207.778	182	-1	-1	4.284	229.46
DISH 8.nd2	209.123	183	-1	-1	4.23	232.48
DISH 8.nd2	210.459	184	-1	-1	4.249	230.97
DISH 8.nd2	211.801	185	-1	-1	4.239	231.23
DISH 8.nd2	213.15	186	-1	-1	4.252	230.54
DISH 8.nd2	214.505	187	-1	-1	4.239	231.65
DISH 8.nd2	215.865	188	-1	-1	4.29	228.47
DISH 8.nd2	217.225	189	-1	-1	4.226	232.26
DISH 8.nd2	218.594	190	-1	-1	4.223	232.06
DISH 8.nd2	219.969	191	-1	-1	4.239	230.8
DISH 8.nd2	221.335	192	-1	-1	4.194	233.55
DISH 8.nd2	222.719	193	-1	-1	4.201	232.74
DISH 8.nd2	224.098	194	-1	-1	4.226	232.02
DISH 8.nd2	225.502	195	-1	-1	4.25	229.99
DISH 8.nd2	226.897	196	-1	-1	4.242	230.61
DISH 8.nd2	228.292	197	-1	-1	4.233	231.11
DISH 8.nd2	229.695	198	-1	-1	4.217	231.69
DISH 8.nd2	231.086	199	-1	-1	4.213	231.53
DISH 8.nd2	232.488	200	-1	-1	4.243	229.65
DISH 8.nd2	233.898	201	-1	-1	4.261	228.83
DISH 8.nd2	235.235	202	-1	-1	4.27	228.18
DISH 8.nd2	236.649	203	-1	-1	4.242	229.6
DISH 8.nd2	238.075	204	-1	-1	4.242	229.57
DISH 8.nd2	239.423	205	-1	-1	4.228	230.02
DISH 8.nd2	240.842	206	-1	-1	4.27	227.22
DISH 8.nd2	242.274	207	-1	-1	4.297	225.64
DISH 8.nd2	243.731	208	-1	-1	4.269	227.43
DISH 8.nd2	245.162	209	-1	-1	4.298	225.55
DISH 8.nd2	246.588	210	-1	-1	4.329	224.12
DISH 8.nd2	248.025	211	-1	-1	4.324	223.59
DISH 8.nd2	249.487	212	-1	-1	4.349	222.72
DISH 8.nd2	250.98	213	-1	-1	4.291	225.44
DISH 8.nd2	252.444	214	-1	-1	4.31	223.98
DISH 8.nd2	253.918	215	-1	-1	4.253	227.73
DISH 8.nd2	255.374	216	-1	-1	4.267	226.45
DISH 8.nd2	256.795	217	-1	-1	4.297	224.93
DISH 8.nd2	258.264	218	-1	-1	4.301	224.32
DISH 8.nd2	259.756	219	-1	-1	4.29	224.79
DISH 8.nd2	261.24	220	-1	-1	4.236	227.42
DISH 8.nd2	262.733	221	-1	-1	4.257	225.97
DISH 8.nd2	264.209	222	-1	-1	4.26	225.59
DISH 8.nd2	265.709	223	-1	-1	4.282	224.67
DISH 8.nd2	267.213	224	-1	-1	4.264	225.74
DISH 8.nd2	268.721	225	-1	-1	4.253	226.02
DISH 8.nd2	270.221	226	-1	-1	4.274	224.12
DISH 8.nd2	271.714	227	-1	-1	4.275	223.91
DISH 8.nd2	273.206	228	-1	-1	4.319	221.48
DISH 8.nd2	274.71	229	-1	-1	4.303	222.37
DISH 8.nd2	276.214	230	-1	-1	4.301	222.14
DISH 8.nd2	277.724	231	-1	-1	4.345	220.22
DISH 8.nd2	279.243	232	-1	-1	4.297	222.36
DISH 8.nd2	280.753	233	-1	-1	4.311	221.43
DISH 8.nd2	282.285	234	-1	-1	4.281	222.55
DISH 8.nd2	283.802	235	-1	-1	4.321	220.9
DISH 8.nd2	285.33	236	-1	-1	4.287	222.55
DISH 8.nd2	286.858	237	-1	-1	4.332	219.95
DISH 8.nd2	288.397	238	-1	-1	4.323	220.06
DISH 8.nd2	289.944	239	-1	-1	4.293	221.9
DISH 8.nd2	291.502	240	-1	-1	4.297	221.62
DISH 8.nd2	293.049	241	-1	-1	4.309	220.05
DISH 8.nd2	294.583	242	-1	-1	4.341	219
DISH 8.nd2	296.065	243	-1	-1	4.295	221.45
DISH 8.nd2	297.624	244	-1	-1	4.294	221.48
DISH 8.nd2	299.129	245	-1	-1	4.286	221.19
DISH 8.nd2	300.718	246	-1	-1	4.266	222.22
DISH 8.nd2	302.329	247	-1	-1	4.269	222.26
DISH 8.nd2	303.904	248	-1	-1	4.303	220.07
DISH 8.nd2	305.418	249	-1	-1	4.277	221.4
DISH 8.nd2	307.018	250	-1	-1	4.247	222.74
DISH 8.nd2	308.633	251	-1	-1	4.32	219.11
DISH 8.nd2	310.261	252	-1	-1	4.325	218.67
DISH 8.nd2	311.873	253	-1	-1	4.307	219.69
DISH 8.nd2	313.485	254	-1	-1	4.294	219.48
DISH 8.nd2	315.138	255	-1	-1	4.287	220.08
DISH 8.nd2	316.781	256	-1	-1	4.26	221.52
DISH 8.nd2	318.392	257	-1	-1	4.299	219.29
DISH 8.nd2	320.011	258	-1	-1	4.329	217.93
DISH 8.nd2	321.625	259	-1	-1	4.306	218.82
DISH 8.nd2	323.234	260	-1	-1	4.375	214.97
DISH 8.nd2	324.847	261	-1	-1	4.33	217.18
DISH 8.nd2	326.49	262	-1	-1	4.285	219.17
DISH 8.nd2	328.131	263	-1	-1	4.325	217.39
DISH 8.nd2	329.804	264	-1	-1	4.294	218.81
DISH 8.nd2	331.442	265	-1	-1	4.287	218.55
DISH 8.nd2	333.108	266	-1	-1	4.299	218.37
DISH 8.nd2	334.745	267	-1	-1	4.29	218.36
DISH 8.nd2	336.412	268	-1	-1	4.351	215.15
DISH 8.nd2	338.071	269	-1	-1	4.37	214.44
DISH 8.nd2	339.738	270	-1	-1	4.293	218.05
DISH 8.nd2	341.372	271	-1	-1	4.273	219.02
DISH 8.nd2	343.016	272	-1	-1	4.274	218.71
DISH 8.nd2	344.688	273	-1	-1	4.249	219.75
DISH 8.nd2	346.355	274	-1	-1	4.271	218.16
DISH 8.nd2	347.966	275	-1	-1	4.284	217.79
DISH 8.nd2	349.653	276	-1	-1	4.312	216.45
DISH 8.nd2	351.331	277	-1	-1	4.325	215.01
DISH 8.nd2	353.011	278	-1	-1	4.297	216.34
DISH 8.nd2	354.703	279	-1	-1	4.321	215.42
DISH 8.nd2	356.316	280	-1	-1	4.305	216.24
DISH 8.nd2	357.999	281	-1	-1	4.269	218.05
DISH 8.nd2	359.702	282	-1	-1	4.248	218.81
DISH 8.nd2	361.417	283	-1	-1	4.268	217.69
DISH 8.nd2	363.123	284	-1	-1	4.247	218.19
DISH 8.nd2	364.827	285	-1	-1	4.28	216.57
DISH 8.nd2	366.537	286	-1	-1	4.31	214.66
DISH 8.nd2	368.24	287	-1	-1	4.278	216.37
DISH 8.nd2	369.949	288	-1	-1	4.329	213.61
DISH 8.nd2	371.593	289	-1	-1	4.285	216.1
DISH 8.nd2	373.308	290	-1	-1	4.276	216.12
DISH 8.nd2	375.028	291	-1	-1	4.277	216.02
DISH 8.nd2	376.758	292	-1	-1	4.297	214.37
DISH 8.nd2	378.491	293	-1	-1	4.318	213.63
DISH 8.nd2	380.21	294	-1	-1	4.339	212.23
DISH 8.nd2	381.942	295	-1	-1	4.305	213.48
DISH 8.nd2	383.675	296	-1	-1	4.314	212.76
DISH 8.nd2	385.413	297	-1	-1	4.307	213.34
DISH 8.nd2	387.156	298	-1	-1	4.273	214.81
DISH 8.nd2	388.9	299	-1	-1	4.297	213.3
DISH 8.nd2	390.658	300	-1	-1	4.249	215.49
DISH 8.nd2	392.409	301	-1	-1	4.254	215.19
DISH 8.nd2	394.167	302	-1	-1	4.307	212.32
DISH 8.nd2	395.949	303	-1	-1	4.297	212.8
DISH 8.nd2	397.712	304	-1	-1	4.301	212.49
DISH 8.nd2	399.404	305	-1	-1	4.257	214.49
DISH 8.nd2	401.178	306	-1	-1	4.282	212.65
DISH 8.nd2	402.941	307	-1	-1	4.232	215.22
DISH 8.nd2	404.723	308	-1	-1	4.266	213.64
DISH 8.nd2	406.509	309	-1	-1	4.252	213.96
DISH 8.nd2	408.302	310	-1	-1	4.263	213.14
DISH 8.nd2	410.092	311	-1	-1	4.264	213.2
DISH 8.nd2	411.896	312	-1	-1	4.283	211.74
DISH 8.nd2	413.699	313	-1	-1	4.257	213.08
DISH 8.nd2	415.517	314	-1	-1	4.247	213.29
DISH 8.nd2	417.248	315	-1	-1	4.286	210.58
DISH 8.nd2	419.06	316	-1	-1	4.266	211.9
DISH 8.nd2	420.883	317	-1	-1	4.276	211.81
DISH 8.nd2	422.702	318	-1	-1	4.266	211.75
