# Supplementary material for: NFATc1 drives Orai3 transcription and proteolysis by harnessing epigenome differences in the MARCH8 promoter
Source: EMBO J. 2025 Sep 29;44(21):6137–67. doi: 10.1038/s44318-025-00572-4 (PMC12583688; doi:10.1038/s44318-025-00572-4)
Supplement: Supplementary file 6 — Source data Fig. 4 [file 44318_2025_572_MOESM6_ESM.zip › Figure 4/Figure 4H/MARCH8.xlsx]

## Sheet: Data (Channels)
Name	Time [s]	ND.T	ND.Z	ND.M	Ratio 340nm/380nm	380nm
DISH 4.nd2	0.495	1	-1	-1	2.875	267.6
DISH 4.nd2	1.555	2	-1	-1	2.81	274.46
DISH 4.nd2	2.645	3	-1	-1	2.879	266.71
DISH 4.nd2	3.723	4	-1	-1	2.867	267.65
DISH 4.nd2	4.794	5	-1	-1	2.88	266.04
DISH 4.nd2	5.868	6	-1	-1	2.851	269.11
DISH 4.nd2	6.954	7	-1	-1	2.859	267.7
DISH 4.nd2	7.971	8	-1	-1	2.861	267.73
DISH 4.nd2	9.074	9	-1	-1	2.864	266.96
DISH 4.nd2	10.152	10	-1	-1	2.835	270.1
DISH 4.nd2	11.244	11	-1	-1	2.808	272.47
DISH 4.nd2	12.288	12	-1	-1	2.823	270.63
DISH 4.nd2	13.365	13	-1	-1	2.83	270.3
DISH 4.nd2	14.453	14	-1	-1	2.835	268.42
DISH 4.nd2	15.539	15	-1	-1	2.829	269.37
DISH 4.nd2	16.605	16	-1	-1	2.846	266.91
DISH 4.nd2	17.649	17	-1	-1	2.849	266.87
DISH 4.nd2	18.679	18	-1	-1	2.821	269.48
DISH 4.nd2	19.686	19	-1	-1	2.814	269.8
DISH 4.nd2	20.764	20	-1	-1	2.822	269.14
DISH 4.nd2	21.788	21	-1	-1	2.841	266.89
DISH 4.nd2	22.828	22	-1	-1	2.838	267.09
DISH 4.nd2	23.892	23	-1	-1	2.779	273.32
DISH 4.nd2	24.954	24	-1	-1	2.8	270.65
DISH 4.nd2	25.967	25	-1	-1	2.803	270.48
DISH 4.nd2	26.98	26	-1	-1	2.795	271.37
DISH 4.nd2	28.041	27	-1	-1	2.797	270.99
DISH 4.nd2	29.164	28	-1	-1	2.792	271.32
DISH 4.nd2	30.189	29	-1	-1	2.8	270.42
DISH 4.nd2	31.256	30	-1	-1	2.786	271.36
DISH 4.nd2	32.282	31	-1	-1	2.791	270.87
DISH 4.nd2	33.301	32	-1	-1	2.783	270.75
DISH 4.nd2	34.38	33	-1	-1	2.799	269.38
DISH 4.nd2	35.441	34	-1	-1	2.815	267.14
DISH 4.nd2	36.514	35	-1	-1	2.804	268.17
DISH 4.nd2	37.547	36	-1	-1	2.816	266.43
DISH 4.nd2	38.607	37	-1	-1	2.787	269.78
DISH 4.nd2	39.686	38	-1	-1	2.826	265.52
DISH 4.nd2	40.745	39	-1	-1	2.8	268.43
DISH 4.nd2	41.867	40	-1	-1	2.791	269.3
DISH 4.nd2	42.939	41	-1	-1	2.816	266.65
DISH 4.nd2	44.097	42	-1	-1	2.831	264.3
DISH 4.nd2	45.102	43	-1	-1	2.801	268.26
DISH 4.nd2	46.156	44	-1	-1	2.804	268.08
DISH 4.nd2	47.235	45	-1	-1	2.803	268.49
DISH 4.nd2	48.373	46	-1	-1	2.814	266.91
DISH 4.nd2	49.464	47	-1	-1	2.819	266.28
DISH 4.nd2	50.577	48	-1	-1	2.828	265.01
DISH 4.nd2	51.642	49	-1	-1	2.831	264.86
DISH 4.nd2	52.721	50	-1	-1	2.835	264.25
DISH 4.nd2	53.811	51	-1	-1	2.826	264.24
DISH 4.nd2	54.939	52	-1	-1	2.842	263.35
DISH 4.nd2	55.969	53	-1	-1	2.833	264.08
DISH 4.nd2	57.011	54	-1	-1	2.823	264.21
DISH 4.nd2	58.076	55	-1	-1	2.838	262.84
DISH 4.nd2	59.137	56	-1	-1	2.906	266.14
DISH 4.nd2	60.232	57	-1	-1	2.79	266.15
DISH 4.nd2	61.299	58	-1	-1	2.817	266.15
DISH 4.nd2	62.449	59	-1	-1	2.886	262.73
DISH 4.nd2	63.602	60	-1	-1	2.978	257.59
DISH 4.nd2	64.661	61	-1	-1	3.076	251.79
DISH 4.nd2	65.701	62	-1	-1	3.119	250.36
DISH 4.nd2	66.762	63	-1	-1	3.151	250.23
DISH 4.nd2	67.83	64	-1	-1	3.188	248.82
DISH 4.nd2	68.909	65	-1	-1	3.227	247.14
DISH 4.nd2	70.029	66	-1	-1	3.258	247.11
DISH 4.nd2	71.1	67	-1	-1	3.27	247.18
DISH 4.nd2	72.234	68	-1	-1	3.314	244.99
DISH 4.nd2	73.32	69	-1	-1	3.355	242.65
DISH 4.nd2	74.376	70	-1	-1	3.357	243.7
DISH 4.nd2	75.548	71	-1	-1	3.392	242.83
DISH 4.nd2	76.671	72	-1	-1	3.441	239.09
DISH 4.nd2	77.749	73	-1	-1	3.477	236.81
DISH 4.nd2	78.871	74	-1	-1	3.451	239.87
DISH 4.nd2	79.984	75	-1	-1	3.48	238.28
DISH 4.nd2	81.097	76	-1	-1	3.509	236.05
DISH 4.nd2	82.268	77	-1	-1	3.522	235.79
DISH 4.nd2	83.386	78	-1	-1	3.553	233.99
DISH 4.nd2	84.518	79	-1	-1	3.545	234.55
DISH 4.nd2	85.633	80	-1	-1	3.552	234.27
DISH 4.nd2	86.777	81	-1	-1	3.574	232.56
DISH 4.nd2	87.856	82	-1	-1	3.629	228.8
DISH 4.nd2	89.047	83	-1	-1	3.6	230.94
DISH 4.nd2	90.186	84	-1	-1	3.641	228.46
DISH 4.nd2	91.21	85	-1	-1	3.657	227.77
DISH 4.nd2	92.319	86	-1	-1	3.649	228.26
DISH 4.nd2	93.474	87	-1	-1	3.677	226.28
DISH 4.nd2	94.619	88	-1	-1	3.695	224.98
DISH 4.nd2	95.692	89	-1	-1	3.709	224.02
DISH 4.nd2	96.949	90	-1	-1	3.737	222.13
DISH 4.nd2	98.142	91	-1	-1	3.733	222.63
DISH 4.nd2	99.172	92	-1	-1	3.725	222.35
DISH 4.nd2	100.203	93	-1	-1	3.742	221.22
DISH 4.nd2	101.366	94	-1	-1	3.749	221.19
DISH 4.nd2	102.584	95	-1	-1	3.79	218.49
DISH 4.nd2	103.72	96	-1	-1	3.807	217.53
DISH 4.nd2	104.923	97	-1	-1	3.807	217.03
DISH 4.nd2	106.115	98	-1	-1	3.824	215.98
DISH 4.nd2	107.35	99	-1	-1	3.815	216
DISH 4.nd2	108.416	100	-1	-1	3.794	216.97
DISH 4.nd2	109.448	101	-1	-1	3.818	215.53
DISH 4.nd2	110.602	102	-1	-1	3.806	216.27
DISH 4.nd2	111.697	103	-1	-1	3.823	215.14
DISH 4.nd2	112.908	104	-1	-1	3.83	214.64
DISH 4.nd2	114.112	105	-1	-1	3.848	213.04
DISH 4.nd2	115.227	106	-1	-1	3.817	214.78
DISH 4.nd2	116.405	107	-1	-1	3.829	213.75
DISH 4.nd2	117.632	108	-1	-1	3.792	216.22
DISH 4.nd2	118.763	109	-1	-1	3.862	212.1
DISH 4.nd2	119.794	110	-1	-1	3.835	213.48
DISH 4.nd2	120.83	111	-1	-1	3.831	212.96
DISH 4.nd2	121.847	112	-1	-1	3.839	212.71
DISH 4.nd2	122.885	113	-1	-1	3.836	212.97
DISH 4.nd2	123.921	114	-1	-1	3.844	211.79
DISH 4.nd2	124.976	115	-1	-1	3.875	210.34
DISH 4.nd2	126.05	116	-1	-1	3.872	210.25
DISH 4.nd2	127.211	117	-1	-1	3.862	210.61
DISH 4.nd2	128.333	118	-1	-1	3.854	210.9
DISH 4.nd2	129.505	119	-1	-1	3.846	211.43
DISH 4.nd2	130.77	120	-1	-1	3.854	210.49
DISH 4.nd2	132.046	121	-1	-1	3.854	210.81
DISH 4.nd2	133.308	122	-1	-1	3.878	208.55
DISH 4.nd2	134.447	123	-1	-1	3.852	210.03
DISH 4.nd2	135.508	124	-1	-1	3.881	208.08
DISH 4.nd2	136.579	125	-1	-1	3.853	209.69
DISH 4.nd2	137.686	126	-1	-1	3.865	209.72
DISH 4.nd2	138.764	127	-1	-1	3.863	209.19
DISH 4.nd2	139.844	128	-1	-1	3.869	208.93
DISH 4.nd2	141.073	129	-1	-1	3.872	208.38
DISH 4.nd2	142.236	130	-1	-1	3.895	207.42
DISH 4.nd2	143.328	131	-1	-1	3.849	209.83
DISH 4.nd2	144.578	132	-1	-1	3.861	209.03
DISH 4.nd2	145.751	133	-1	-1	3.873	208.28
DISH 4.nd2	146.861	134	-1	-1	3.939	204.51
DISH 4.nd2	148.126	135	-1	-1	3.844	209.69
DISH 4.nd2	149.308	136	-1	-1	3.855	208.63
DISH 4.nd2	150.574	137	-1	-1	3.861	208.29
DISH 4.nd2	151.912	138	-1	-1	3.885	206.84
DISH 4.nd2	153.271	139	-1	-1	3.855	208.64
DISH 4.nd2	154.63	140	-1	-1	3.876	206.49
DISH 4.nd2	155.821	141	-1	-1	3.873	206.53
DISH 4.nd2	157.122	142	-1	-1	3.867	207.12
DISH 4.nd2	158.316	143	-1	-1	3.871	207.15
DISH 4.nd2	159.611	144	-1	-1	3.842	207.97
DISH 4.nd2	160.806	145	-1	-1	3.903	204.23
DISH 4.nd2	161.913	146	-1	-1	3.852	207.26
DISH 4.nd2	163.018	147	-1	-1	3.835	208.09
DISH 4.nd2	164.167	148	-1	-1	3.851	206.57
DISH 4.nd2	165.315	149	-1	-1	3.838	207.63
DISH 4.nd2	166.462	150	-1	-1	3.855	206.44
DISH 4.nd2	167.585	151	-1	-1	3.878	205.09
DISH 4.nd2	168.733	152	-1	-1	3.854	205.97
DISH 4.nd2	169.878	153	-1	-1	3.852	206.17
DISH 4.nd2	171.015	154	-1	-1	3.858	205.68
DISH 4.nd2	172.196	155	-1	-1	3.863	205.08
DISH 4.nd2	173.304	156	-1	-1	3.871	204.31
DISH 4.nd2	174.486	157	-1	-1	3.852	205.13
DISH 4.nd2	175.681	158	-1	-1	3.856	204.62
DISH 4.nd2	176.855	159	-1	-1	3.835	206.02
DISH 4.nd2	178.037	160	-1	-1	3.838	205.1
DISH 4.nd2	179.222	161	-1	-1	3.852	204.42
DISH 4.nd2	180.348	162	-1	-1	3.845	204.73
DISH 4.nd2	181.538	163	-1	-1	3.828	204.91
DISH 4.nd2	182.706	164	-1	-1	3.846	204.36
DISH 4.nd2	183.894	165	-1	-1	3.819	205.5
DISH 4.nd2	185.09	166	-1	-1	3.845	204.28
DISH 4.nd2	186.314	167	-1	-1	3.888	201.85
DISH 4.nd2	187.538	168	-1	-1	3.863	202.65
DISH 4.nd2	188.743	169	-1	-1	3.879	200.92
DISH 4.nd2	189.88	170	-1	-1	3.822	203.98
DISH 4.nd2	191.109	171	-1	-1	3.85	202.37
DISH 4.nd2	192.355	172	-1	-1	3.831	203.22
DISH 4.nd2	193.578	173	-1	-1	3.833	203.27
DISH 4.nd2	194.813	174	-1	-1	3.824	203.54
DISH 4.nd2	196.064	175	-1	-1	3.843	202.5
DISH 4.nd2	197.311	176	-1	-1	3.848	201.23
DISH 4.nd2	198.538	177	-1	-1	3.833	202.51
DISH 4.nd2	199.794	178	-1	-1	3.837	202.21
DISH 4.nd2	201.065	179	-1	-1	3.844	201.47
DISH 4.nd2	202.305	180	-1	-1	3.847	200.95
DISH 4.nd2	203.492	181	-1	-1	3.799	203.59
DISH 4.nd2	204.756	182	-1	-1	3.803	203.09
DISH 4.nd2	206.005	183	-1	-1	3.808	203.02
DISH 4.nd2	207.216	184	-1	-1	3.781	203.71
DISH 4.nd2	208.474	185	-1	-1	3.827	201.12
DISH 4.nd2	209.758	186	-1	-1	3.837	200.27
DISH 4.nd2	211.036	187	-1	-1	3.805	201.99
DISH 4.nd2	212.244	188	-1	-1	3.806	201.69
DISH 4.nd2	213.547	189	-1	-1	3.786	202.62
DISH 4.nd2	214.826	190	-1	-1	3.829	200.04
DISH 4.nd2	216.124	191	-1	-1	3.829	199.74
DISH 4.nd2	217.412	192	-1	-1	3.828	199.28
DISH 4.nd2	218.689	193	-1	-1	3.786	201.49
DISH 4.nd2	219.985	194	-1	-1	3.759	203.01
DISH 4.nd2	221.291	195	-1	-1	3.768	202.27
DISH 4.nd2	222.591	196	-1	-1	3.77	201.95
DISH 4.nd2	223.881	197	-1	-1	3.778	200.96
DISH 4.nd2	225.175	198	-1	-1	3.787	200.28
DISH 4.nd2	226.488	199	-1	-1	3.775	200.13
DISH 4.nd2	227.805	200	-1	-1	3.747	201.56
DISH 4.nd2	229.11	201	-1	-1	3.792	199.21
DISH 4.nd2	230.459	202	-1	-1	3.806	198.29
DISH 4.nd2	231.79	203	-1	-1	3.794	198.6
DISH 4.nd2	233.119	204	-1	-1	3.794	198.12
DISH 4.nd2	234.444	205	-1	-1	3.779	198.9
DISH 4.nd2	235.775	206	-1	-1	3.773	199.02
DISH 4.nd2	237.086	207	-1	-1	3.748	199.66
DISH 4.nd2	238.439	208	-1	-1	3.743	199.67
DISH 4.nd2	239.786	209	-1	-1	3.751	199.61
DISH 4.nd2	241.129	210	-1	-1	3.766	198.33
DISH 4.nd2	242.494	211	-1	-1	3.731	199.71
DISH 4.nd2	243.848	212	-1	-1	3.721	200.47
DISH 4.nd2	245.19	213	-1	-1	3.733	199.2
DISH 4.nd2	246.548	214	-1	-1	3.728	199.52
DISH 4.nd2	247.896	215	-1	-1	3.726	198.83
DISH 4.nd2	249.262	216	-1	-1	3.724	199
DISH 4.nd2	250.631	217	-1	-1	3.705	199.49
DISH 4.nd2	252.002	218	-1	-1	3.718	198.45
DISH 4.nd2	253.371	219	-1	-1	3.714	198.68
DISH 4.nd2	254.744	220	-1	-1	3.687	200.07
DISH 4.nd2	256.109	221	-1	-1	3.693	198.79
DISH 4.nd2	257.492	222	-1	-1	3.692	199.25
DISH 4.nd2	258.883	223	-1	-1	3.721	197.07
DISH 4.nd2	260.269	224	-1	-1	3.67	199.84
DISH 4.nd2	261.658	225	-1	-1	3.697	197.8
DISH 4.nd2	263.055	226	-1	-1	3.701	197.74
DISH 4.nd2	264.452	227	-1	-1	3.7	197.39
DISH 4.nd2	265.859	228	-1	-1	3.705	197.11
DISH 4.nd2	267.25	229	-1	-1	3.665	199.23
DISH 4.nd2	268.652	230	-1	-1	3.66	199.1
DISH 4.nd2	270.066	231	-1	-1	3.645	199.57
DISH 4.nd2	271.48	232	-1	-1	3.64	199.14
DISH 4.nd2	272.896	233	-1	-1	3.649	198.32
DISH 4.nd2	274.318	234	-1	-1	3.66	197.78
DISH 4.nd2	275.744	235	-1	-1	3.645	198.35
DISH 4.nd2	277.176	236	-1	-1	3.658	197.51
DISH 4.nd2	278.606	237	-1	-1	3.61	199.66
DISH 4.nd2	280.039	238	-1	-1	3.622	198.43
DISH 4.nd2	281.475	239	-1	-1	3.631	198.02
DISH 4.nd2	282.918	240	-1	-1	3.648	196.34
DISH 4.nd2	284.356	241	-1	-1	3.619	197.81
DISH 4.nd2	285.8	242	-1	-1	3.597	198.09
DISH 4.nd2	287.246	243	-1	-1	3.64	195.74
DISH 4.nd2	288.69	244	-1	-1	3.632	196.11
DISH 4.nd2	290.134	245	-1	-1	3.643	195.21
DISH 4.nd2	291.609	246	-1	-1	3.612	196.74
DISH 4.nd2	293.066	247	-1	-1	3.63	195.19
DISH 4.nd2	294.469	248	-1	-1	3.617	195.39
DISH 4.nd2	295.926	249	-1	-1	3.58	197.58
DISH 4.nd2	297.417	250	-1	-1	3.588	197.04
DISH 4.nd2	298.887	251	-1	-1	3.618	194.52
DISH 4.nd2	300.361	252	-1	-1	3.654	192.35
DISH 4.nd2	301.829	253	-1	-1	3.61	194.43
DISH 4.nd2	303.302	254	-1	-1	3.61	194.23
DISH 4.nd2	304.794	255	-1	-1	3.605	194.28
DISH 4.nd2	306.281	256	-1	-1	3.614	193.66
DISH 4.nd2	307.695	257	-1	-1	3.624	192.66
DISH 4.nd2	309.213	258	-1	-1	3.601	193.66
DISH 4.nd2	310.713	259	-1	-1	3.604	193.19
DISH 4.nd2	312.146	260	-1	-1	3.6	192.97
DISH 4.nd2	313.649	261	-1	-1	3.613	192.07
DISH 4.nd2	315.161	262	-1	-1	3.59	192.6
DISH 4.nd2	316.677	263	-1	-1	3.564	194.3
DISH 4.nd2	318.175	264	-1	-1	3.56	194.34
DISH 4.nd2	319.703	265	-1	-1	3.544	194.48
DISH 4.nd2	321.212	266	-1	-1	3.562	193.05
DISH 4.nd2	322.662	267	-1	-1	3.552	193.29
DISH 4.nd2	324.209	268	-1	-1	3.56	192.42
DISH 4.nd2	325.751	269	-1	-1	3.557	192.3
DISH 4.nd2	327.219	270	-1	-1	3.521	194.34
DISH 4.nd2	328.771	271	-1	-1	3.503	195
DISH 4.nd2	330.256	272	-1	-1	3.507	194.17
DISH 4.nd2	331.802	273	-1	-1	3.502	194.62
DISH 4.nd2	333.343	274	-1	-1	3.505	194.01
DISH 4.nd2	334.889	275	-1	-1	3.5	193.71
DISH 4.nd2	336.432	276	-1	-1	3.473	195.09
DISH 4.nd2	337.974	277	-1	-1	3.51	192.73
DISH 4.nd2	339.532	278	-1	-1	3.453	195.74
DISH 4.nd2	341.085	279	-1	-1	3.482	193.6
DISH 4.nd2	342.658	280	-1	-1	3.482	193.15
DISH 4.nd2	344.231	281	-1	-1	3.443	195.24
DISH 4.nd2	345.796	282	-1	-1	3.461	193.52
DISH 4.nd2	347.36	283	-1	-1	3.458	193.22
DISH 4.nd2	348.933	284	-1	-1	3.533	189.3
DISH 4.nd2	350.496	285	-1	-1	3.483	191.42
DISH 4.nd2	352.079	286	-1	-1	3.495	190.76
DISH 4.nd2	353.656	287	-1	-1	3.467	192.3
DISH 4.nd2	355.252	288	-1	-1	3.477	191.2
DISH 4.nd2	356.872	289	-1	-1	3.467	191.22
DISH 4.nd2	358.483	290	-1	-1	3.457	192.04
DISH 4.nd2	360.107	291	-1	-1	3.421	193.6
DISH 4.nd2	361.729	292	-1	-1	3.434	192.57
DISH 4.nd2	363.375	293	-1	-1	3.432	192.44
DISH 4.nd2	364.993	294	-1	-1	3.467	190.2
DISH 4.nd2	366.593	295	-1	-1	3.452	190.49
DISH 4.nd2	368.199	296	-1	-1	3.457	189.9
DISH 4.nd2	369.82	297	-1	-1	3.442	190.37
DISH 4.nd2	371.433	298	-1	-1	3.426	190.27
DISH 4.nd2	373.047	299	-1	-1	3.431	190.09
DISH 4.nd2	374.665	300	-1	-1	3.416	190.38
DISH 4.nd2	376.229	301	-1	-1	3.39	191.82
DISH 4.nd2	377.858	302	-1	-1	3.389	191.51
DISH 4.nd2	379.475	303	-1	-1	3.38	192.23
DISH 4.nd2	381.11	304	-1	-1	3.421	189.68
DISH 4.nd2	382.68	305	-1	-1	3.419	189.34
DISH 4.nd2	384.342	306	-1	-1	3.423	188.76
DISH 4.nd2	385.984	307	-1	-1	3.425	188.34
DISH 4.nd2	387.627	308	-1	-1	3.381	190.09
DISH 4.nd2	389.208	309	-1	-1	3.383	190.41
DISH 4.nd2	390.862	310	-1	-1	3.384	189.7
DISH 4.nd2	392.503	311	-1	-1	3.382	189.65
DISH 4.nd2	394.146	312	-1	-1	3.35	190.96
DISH 4.nd2	395.74	313	-1	-1	3.366	189.81
DISH 4.nd2	397.417	314	-1	-1	3.341	190.49
DISH 4.nd2	399.085	315	-1	-1	3.376	188.1
DISH 4.nd2	400.763	316	-1	-1	3.342	189.87
DISH 4.nd2	402.423	317	-1	-1	3.328	190.62
DISH 4.nd2	404.02	318	-1	-1	3.333	189.62
DISH 4.nd2	405.728	319	-1	-1	3.342	189.01
DISH 4.nd2	407.407	320	-1	-1	3.356	188.11
DISH 4.nd2	409.091	321	-1	-1	3.355	187.72
DISH 4.nd2	410.778	322	-1	-1	3.381	186.22
DISH 4.nd2	412.484	323	-1	-1	3.351	187.61
DISH 4.nd2	414.177	324	-1	-1	3.345	187.81
DISH 4.nd2	415.891	325	-1	-1	3.308	189.66
DISH 4.nd2	417.595	326	-1	-1	3.301	189.66
DISH 4.nd2	419.311	327	-1	-1	3.332	187.75
DISH 4.nd2	421.033	328	-1	-1	3.308	188.71
DISH 4.nd2	422.736	329	-1	-1	3.289	189.7
DISH 4.nd2	424.462	330	-1	-1	3.303	188.42
DISH 4.nd2	426.171	331	-1	-1	3.321	187.15
