# Supplementary material for: NFATc1 drives Orai3 transcription and proteolysis by harnessing epigenome differences in the MARCH8 promoter
Source: EMBO J. 2025 Sep 29;44(21):6137–67. doi: 10.1038/s44318-025-00572-4 (PMC12583688; doi:10.1038/s44318-025-00572-4)
Supplement: Supplementary file 6 — Source data Fig. 4 [file 44318_2025_572_MOESM6_ESM.zip › Figure 4/Figure 4I/Figure 4I.xlsx]

## Sheet: Sheet1
EV Dish 1	EV Dish 2	EV Dish 3		M8 Dish 1	M8 Dish 2	M8 Dish 3		M8-CS Dish 1	M8-CS Dish 2	M8-CS Dish 3
5.119	3.299	0.462		5.206	0.479	3.962		5.6	0.411	3.962
3.174	5.099	0.349		0.846	0.265	2.156		2.764	0.402	2.156
6.948	3.144	0.295		1.176	0.179	3.537		3.766	0.428	3.537
4.242	4.856	1.666		1.981	0.161	3.24		3.741	2.531	3.24
3.546	8.186	1.545		1.158	0.084	4.95		0.854	2.119	4.95
2.596	2.71	1.555		2.818	0.307	1.172		3.797	1.613	1.172
4.088	1.333	4.34		0.784	0.352	4.365		6.555	2.682	4.365
4.768	6.976	4.975		1.554	0.736	3.503		4.565	1.044	3.503
2.164	4.058	5.423		2.247	0.851	4.904		4.54	0.457	4.904
3.253	2.15	4.002		3.877	3.085	2.817		3.276	0.438	2.817
3.616	2.452	2.795		1.943	3.352	5.706		3.079	0.456	5.706
1.67	0.14	0.681		1.189	0.736	3.843		3.474	0.288	3.843
5.011	0.739	3.419		2.598	0.638	4.278		3.197	0.144	4.278
3.213	0.969	4.602		1.51	0.332	3.689		3.479	0.192	3.689
2.931	0.961	0.763		1.355	1.097	4.554		2.629	0.728	4.554
1.374	1.348	0.54		1.13	0.838	3.365		2.868	0.447	3.365
1.192	0.882	0.659		0.574	2.613	2.971		1.5	0.876	2.971
0.701	0.806	0.366		0.567	1.788	3.749		3.161	0.722	3.749
3.667	0.501	0.761		0.465	0.719	4.089		1.581	1.228	4.089
3.842	0.699	0.622		0.98	0.426	2.651		0.873	1.687	2.651
0.245	0.656	0.683		0.797	0.916	3.814		0.369	1.899	3.814
3.352	0.418	0.46		1.025	1.094	2.356		0.571	2.08	2.356
2.336	0.214	0.339		0.681	0.642	4.365		2.844	2.108	4.365
3.259	0.086	0.612		0.979	0.357	3.278		1.621	1.245	3.278
1.639	0.546	0.455		0.278	0.225	5.878		2.718	2.115	5.878
1.138	0.756	0.205		0.214	1.121	2.46		2.226	1.162	2.46
0.502	1.261	0.676		0.955	3.657	0.955		3.899	1.021	0.955
0.651	3.402	1.016		0.75	0.814	1.63		0.574	1.222	1.63
1.129	2.83	1.219		1.758	2.725	0.445		0.779	1.395	0.445
0.291	0.189	1.113		0.508	0.149	0.426		0.24	2.769	0.426
0.228	0.773	2.914		0.636	3.897	0.832		1.12	2.412	0.832
0.302	2.071	3.088		0.842	2.013	0.334		0.809	1.943	0.334
0.391	4.358	1.534		0.908	2.607	0.193		0.412	2.964	0.193
1.442	2.896	8.465		2.963	0.652	0.127		0.309	1.621	0.127
3.801	7.899	8.412		3.677	0.892	0.355		0.331	2.07	0.355
4.076	5.341	7.102		0.901	0.494	0.299		0.394	2.087	0.299
1.048	1.468	4.204		1.941	0.364	0.314		0.439	1.958	0.314
1.668	1.339	6.258		2.242	0.974	0.3		0.384	1.364	0.3
3.529	1.179	6.035		2.575	0.442	0.86		1.21	1.793	0.86
4.155	0.872	2.121		2.615	0.704	0.278		2.248	1.54	0.278
3.56	0.561	1.873		0.465	0.363	0.97		2.037	1.223	0.97
4.973	2.239	0.981		1.017	2.178	1.534		2.532	2.246	1.534
2.614	1.147	1.48		0.208	2.244	1.1		2.909	6.462	1.1
3.997	1.843	0.35		0.317	1.692	1.382		2.575	3.036	1.382
2.926	2.249	1.994		0.209	1.632	0.949		3.076	5.613	0.949
2.652	1.873	2.464		0.405	1.681	1.73		3.982	4.842	1.73
2.368	0.064	4.146		0.27	2.383	3.521		6.933	4.576	3.521
3.65	0.043	1.487		0.103	0.33	1.102		0.621	4.2	1.102
4.582	1.834	4.921		0.271	0.218	0.989		3.019	4.399	0.989
0.883	1.936	4.268		0.075	0.263	1.013		1.907	3.235	1.013
1.208	2.373	5.123		0.377	0.205	0.605		2.768	0.938	0.605
1.037	0.027	3.278		0.791	0.239	0.616		1.665	2.927	0.616
1.316		1.948		0.5	0.275	1.171		0.802	2.404	1.171
1.878		6.307		0.212	1.664	0.62		3.896	1.703	0.62
0.136		1.828		1.61	0.782	0.333		4.297	4.088	0.333
0.345		1.041		1.105	0.426	0.391		1.081	2.347	0.391
2.933		1.1		0.231	0.484	0.238		0.579	1.164	0.238
1.432		1.064		0.082	0.502	0.577		2.17	4.742	0.577
0.696		0.745		0.477	1.015	0.304		1.21	3.263	0.304
1.607		0.485		0.003	3.51	0.213		0.4	1.774	0.213
6.221		1.59		0.387	1.041	0.296		0.14	2.11	0.296
5.408		3.817		0.007	0.708	0.431		3.834	4.647	0.431
1.023		1.4			0.533	0.388		5.521	3.464	0.388
0.928		5.11			1.299	0.265		6.567	3.204	0.265
1.416		3.566			1.613	0.384		5.345	4.221	0.384
0.875		4.234			0.067	1.097		3.335	0.357	1.097
2.359		0.047				0.621		1.982	1.962	0.621
0.022						1.613		1.331	2.045	1.613
						0.408		3.105	6.65	0.408
						0.281		0.084	2.786	0.281
						0.169			1.191	0.169
						0.184			0.039	0.184
						0.164				0.164
						2.479				2.479
						0.123				0.123
						0.35				0.35
						0.8				0.8
						0.023				0.023
