# Supplementary material for: NFATc1 drives Orai3 transcription and proteolysis by harnessing epigenome differences in the MARCH8 promoter
Source: EMBO J. 2025 Sep 29;44(21):6137–67. doi: 10.1038/s44318-025-00572-4 (PMC12583688; doi:10.1038/s44318-025-00572-4)
Supplement: Supplementary file 6 — Source data Fig. 4 [file 44318_2025_572_MOESM6_ESM.zip › Figure 4/Figure 4K/Figure 4K.xlsx]

## Sheet: Sheet1
B1						B2						B3
	Orai3	B Actin		Fold Change			Orai3	B Actin		Fold Change			Orai3	B Actin		Fold Change
EGFP	47622.6	36264.3	1.31321	1		EGFP	26790.3	37869.9	0.707429	1		EGFP	38450.9	18802.9	2.04494	1
M8	37030.3	40446.2	0.915544	0.697182		M8	21952.7	43518.1	0.504449	0.713073		M8	29925.6	23388.5	1.2795	0.625692
M8-CS	42704.5	44883.1	0.951461	0.724532		M8-CS	30621.5	39647.4	0.772344	1.09176		M8-CS	37717.4	24822.1	1.5195	0.743055
