# Supplementary material for: NFATc1 drives Orai3 transcription and proteolysis by harnessing epigenome differences in the MARCH8 promoter
Source: EMBO J. 2025 Sep 29;44(21):6137–67. doi: 10.1038/s44318-025-00572-4 (PMC12583688; doi:10.1038/s44318-025-00572-4)
Supplement: Supplementary file 6 — Source data Fig. 4 [file 44318_2025_572_MOESM6_ESM.zip › Figure 4/Figure 4L/EV.xlsx]

## Sheet: Data (Channels)
Name	Time [s]	ND.T	ND.Z	ND.M	Ratio 340nm/380nm
DISH 8.nd2	2.581	1	-1	-1	0.831
DISH 8.nd2	3.191	2	-1	-1	0.835
DISH 8.nd2	3.693	3	-1	-1	0.841
DISH 8.nd2	4.286	4	-1	-1	0.845
DISH 8.nd2	4.826	5	-1	-1	0.847
DISH 8.nd2	5.327	6	-1	-1	0.844
DISH 8.nd2	5.866	7	-1	-1	0.845
DISH 8.nd2	6.385	8	-1	-1	0.845
DISH 8.nd2	6.887	9	-1	-1	0.841
DISH 8.nd2	7.427	10	-1	-1	0.845
DISH 8.nd2	7.959	11	-1	-1	0.842
DISH 8.nd2	8.465	12	-1	-1	0.842
DISH 8.nd2	8.991	13	-1	-1	0.836
DISH 8.nd2	9.492	14	-1	-1	0.84
DISH 8.nd2	10.011	15	-1	-1	0.841
DISH 8.nd2	10.519	16	-1	-1	0.845
DISH 8.nd2	11.062	17	-1	-1	0.845
DISH 8.nd2	11.607	18	-1	-1	0.84
DISH 8.nd2	12.134	19	-1	-1	0.84
DISH 8.nd2	12.684	20	-1	-1	0.84
DISH 8.nd2	13.223	21	-1	-1	0.842
DISH 8.nd2	13.761	22	-1	-1	0.842
DISH 8.nd2	14.258	23	-1	-1	0.843
DISH 8.nd2	14.777	24	-1	-1	0.839
DISH 8.nd2	15.261	25	-1	-1	0.837
DISH 8.nd2	15.75	26	-1	-1	0.839
DISH 8.nd2	16.276	27	-1	-1	0.835
DISH 8.nd2	16.785	28	-1	-1	0.837
DISH 8.nd2	17.269	29	-1	-1	0.838
DISH 8.nd2	17.807	30	-1	-1	0.838
DISH 8.nd2	18.285	31	-1	-1	0.837
DISH 8.nd2	18.795	32	-1	-1	0.835
DISH 8.nd2	19.314	33	-1	-1	0.837
DISH 8.nd2	19.811	34	-1	-1	0.837
DISH 8.nd2	20.333	35	-1	-1	0.835
DISH 8.nd2	20.888	36	-1	-1	0.835
DISH 8.nd2	21.402	37	-1	-1	0.839
DISH 8.nd2	21.879	38	-1	-1	0.842
DISH 8.nd2	22.42	39	-1	-1	0.843
DISH 8.nd2	22.987	40	-1	-1	0.843
DISH 8.nd2	23.515	41	-1	-1	0.84
DISH 8.nd2	24.016	42	-1	-1	0.848
DISH 8.nd2	24.554	43	-1	-1	0.84
DISH 8.nd2	25.055	44	-1	-1	0.839
DISH 8.nd2	25.54	45	-1	-1	0.836
DISH 8.nd2	26.062	46	-1	-1	0.835
DISH 8.nd2	26.581	47	-1	-1	0.84
DISH 8.nd2	27.138	48	-1	-1	0.838
DISH 8.nd2	27.7	49	-1	-1	0.835
DISH 8.nd2	28.187	50	-1	-1	0.838
DISH 8.nd2	28.714	51	-1	-1	0.843
DISH 8.nd2	29.21	52	-1	-1	0.841
DISH 8.nd2	29.713	53	-1	-1	0.838
DISH 8.nd2	30.227	54	-1	-1	0.837
DISH 8.nd2	30.736	55	-1	-1	0.835
DISH 8.nd2	31.231	56	-1	-1	0.835
DISH 8.nd2	31.775	57	-1	-1	0.838
DISH 8.nd2	32.286	58	-1	-1	0.838
DISH 8.nd2	32.837	59	-1	-1	0.844
DISH 8.nd2	33.441	60	-1	-1	0.84
DISH 8.nd2	34.03	61	-1	-1	0.843
DISH 8.nd2	34.586	62	-1	-1	0.839
DISH 8.nd2	35.107	63	-1	-1	0.839
DISH 8.nd2	35.616	64	-1	-1	0.84
DISH 8.nd2	36.125	65	-1	-1	0.839
DISH 8.nd2	36.685	66	-1	-1	0.837
DISH 8.nd2	37.284	67	-1	-1	0.837
DISH 8.nd2	37.8	68	-1	-1	0.841
DISH 8.nd2	38.32	69	-1	-1	0.841
DISH 8.nd2	38.791	70	-1	-1	0.837
DISH 8.nd2	39.319	71	-1	-1	0.837
DISH 8.nd2	39.862	72	-1	-1	0.841
DISH 8.nd2	40.341	73	-1	-1	0.831
DISH 8.nd2	40.868	74	-1	-1	0.837
DISH 8.nd2	41.341	75	-1	-1	0.836
DISH 8.nd2	41.877	76	-1	-1	0.837
DISH 8.nd2	42.349	77	-1	-1	0.835
DISH 8.nd2	42.887	78	-1	-1	0.836
DISH 8.nd2	43.371	79	-1	-1	0.834
DISH 8.nd2	43.938	80	-1	-1	0.838
DISH 8.nd2	44.476	81	-1	-1	0.837
DISH 8.nd2	45.034	82	-1	-1	0.84
DISH 8.nd2	45.589	83	-1	-1	0.839
DISH 8.nd2	46.145	84	-1	-1	0.838
DISH 8.nd2	46.646	85	-1	-1	0.837
DISH 8.nd2	47.203	86	-1	-1	0.838
DISH 8.nd2	47.793	87	-1	-1	0.84
DISH 8.nd2	48.379	88	-1	-1	0.84
DISH 8.nd2	48.886	89	-1	-1	0.839
DISH 8.nd2	49.453	90	-1	-1	0.837
DISH 8.nd2	50.05	91	-1	-1	0.835
DISH 8.nd2	50.62	92	-1	-1	0.838
DISH 8.nd2	51.148	93	-1	-1	0.838
DISH 8.nd2	51.759	94	-1	-1	0.837
DISH 8.nd2	52.351	95	-1	-1	0.839
DISH 8.nd2	52.929	96	-1	-1	0.834
DISH 8.nd2	53.486	97	-1	-1	0.834
DISH 8.nd2	54.108	98	-1	-1	0.837
DISH 8.nd2	54.708	99	-1	-1	0.838
DISH 8.nd2	55.331	100	-1	-1	0.833
DISH 8.nd2	55.915	101	-1	-1	0.837
DISH 8.nd2	56.514	102	-1	-1	0.836
DISH 8.nd2	57.155	103	-1	-1	0.837
DISH 8.nd2	57.757	104	-1	-1	0.835
DISH 8.nd2	58.412	105	-1	-1	0.835
DISH 8.nd2	58.961	106	-1	-1	0.827
DISH 8.nd2	59.607	107	-1	-1	0.843
DISH 8.nd2	60.222	108	-1	-1	0.847
DISH 8.nd2	60.838	109	-1	-1	0.861
DISH 8.nd2	61.394	110	-1	-1	0.879
DISH 8.nd2	62.052	111	-1	-1	0.893
DISH 8.nd2	62.669	112	-1	-1	0.911
DISH 8.nd2	63.298	113	-1	-1	0.926
DISH 8.nd2	64.107	114	-1	-1	0.944
DISH 8.nd2	64.678	115	-1	-1	0.961
DISH 8.nd2	65.318	116	-1	-1	0.979
DISH 8.nd2	65.988	117	-1	-1	0.994
DISH 8.nd2	66.592	118	-1	-1	1.017
DISH 8.nd2	67.231	119	-1	-1	1.035
DISH 8.nd2	67.878	120	-1	-1	1.048
DISH 8.nd2	68.477	121	-1	-1	1.055
DISH 8.nd2	69.161	122	-1	-1	1.064
DISH 8.nd2	69.818	123	-1	-1	1.069
DISH 8.nd2	70.463	124	-1	-1	1.081
DISH 8.nd2	71.121	125	-1	-1	1.084
DISH 8.nd2	71.712	126	-1	-1	1.093
DISH 8.nd2	72.436	127	-1	-1	1.111
DISH 8.nd2	73.119	128	-1	-1	1.117
DISH 8.nd2	73.782	129	-1	-1	1.119
DISH 8.nd2	74.482	130	-1	-1	1.124
DISH 8.nd2	75.135	131	-1	-1	1.13
DISH 8.nd2	75.806	132	-1	-1	1.141
DISH 8.nd2	76.511	133	-1	-1	1.143
DISH 8.nd2	77.139	134	-1	-1	1.143
DISH 8.nd2	77.815	135	-1	-1	1.151
DISH 8.nd2	78.514	136	-1	-1	1.154
DISH 8.nd2	79.21	137	-1	-1	1.154
DISH 8.nd2	79.832	138	-1	-1	1.17
DISH 8.nd2	80.534	139	-1	-1	1.171
DISH 8.nd2	81.233	140	-1	-1	1.175
DISH 8.nd2	81.861	141	-1	-1	1.179
DISH 8.nd2	82.573	142	-1	-1	1.179
DISH 8.nd2	83.281	143	-1	-1	1.186
DISH 8.nd2	83.987	144	-1	-1	1.183
DISH 8.nd2	84.691	145	-1	-1	1.182
DISH 8.nd2	85.351	146	-1	-1	1.19
DISH 8.nd2	86.061	147	-1	-1	1.191
DISH 8.nd2	86.779	148	-1	-1	1.2
DISH 8.nd2	87.497	149	-1	-1	1.197
DISH 8.nd2	88.216	150	-1	-1	1.194
DISH 8.nd2	88.88	151	-1	-1	1.2
DISH 8.nd2	89.612	152	-1	-1	1.206
DISH 8.nd2	90.335	153	-1	-1	1.208
DISH 8.nd2	91.071	154	-1	-1	1.21
DISH 8.nd2	91.808	155	-1	-1	1.213
DISH 8.nd2	92.552	156	-1	-1	1.217
DISH 8.nd2	93.294	157	-1	-1	1.217
DISH 8.nd2	94.038	158	-1	-1	1.223
DISH 8.nd2	94.778	159	-1	-1	1.217
DISH 8.nd2	95.53	160	-1	-1	1.221
DISH 8.nd2	96.278	161	-1	-1	1.223
DISH 8.nd2	97.028	162	-1	-1	1.214
DISH 8.nd2	97.77	163	-1	-1	1.217
DISH 8.nd2	98.526	164	-1	-1	1.222
DISH 8.nd2	99.291	165	-1	-1	1.22
DISH 8.nd2	100.057	166	-1	-1	1.233
DISH 8.nd2	100.822	167	-1	-1	1.231
DISH 8.nd2	101.594	168	-1	-1	1.229
DISH 8.nd2	102.378	169	-1	-1	1.227
DISH 8.nd2	103.149	170	-1	-1	1.235
DISH 8.nd2	103.951	171	-1	-1	1.238
DISH 8.nd2	104.691	172	-1	-1	1.239
DISH 8.nd2	105.471	173	-1	-1	1.239
DISH 8.nd2	106.281	174	-1	-1	1.239
DISH 8.nd2	107.101	175	-1	-1	1.245
DISH 8.nd2	107.893	176	-1	-1	1.243
DISH 8.nd2	108.696	177	-1	-1	1.243
DISH 8.nd2	109.522	178	-1	-1	1.243
DISH 8.nd2	110.317	179	-1	-1	1.239
DISH 8.nd2	111.143	180	-1	-1	1.24
DISH 8.nd2	111.933	181	-1	-1	1.237
DISH 8.nd2	112.766	182	-1	-1	1.242
DISH 8.nd2	113.611	183	-1	-1	1.242
DISH 8.nd2	114.415	184	-1	-1	1.245
DISH 8.nd2	115.215	185	-1	-1	1.249
DISH 8.nd2	116.052	186	-1	-1	1.246
DISH 8.nd2	116.868	187	-1	-1	1.242
DISH 8.nd2	117.688	188	-1	-1	1.245
DISH 8.nd2	118.545	189	-1	-1	1.251
DISH 8.nd2	119.36	190	-1	-1	1.25
DISH 8.nd2	120.182	191	-1	-1	1.241
DISH 8.nd2	120.984	192	-1	-1	1.239
DISH 8.nd2	121.823	193	-1	-1	1.244
DISH 8.nd2	122.684	194	-1	-1	1.251
DISH 8.nd2	123.45	195	-1	-1	1.253
DISH 8.nd2	124.281	196	-1	-1	1.246
DISH 8.nd2	125.138	197	-1	-1	1.256
DISH 8.nd2	125.983	198	-1	-1	1.249
DISH 8.nd2	126.83	199	-1	-1	1.252
DISH 8.nd2	127.703	200	-1	-1	1.256
DISH 8.nd2	128.552	201	-1	-1	1.257
DISH 8.nd2	129.4	202	-1	-1	1.256
DISH 8.nd2	130.285	203	-1	-1	1.257
DISH 8.nd2	131.172	204	-1	-1	1.258
DISH 8.nd2	132.033	205	-1	-1	1.252
DISH 8.nd2	132.894	206	-1	-1	1.246
DISH 8.nd2	133.755	207	-1	-1	1.262
DISH 8.nd2	134.66	208	-1	-1	1.26
DISH 8.nd2	135.529	209	-1	-1	1.246
DISH 8.nd2	136.391	210	-1	-1	1.253
DISH 8.nd2	137.267	211	-1	-1	1.254
DISH 8.nd2	138.141	212	-1	-1	1.249
DISH 8.nd2	139.02	213	-1	-1	1.247
DISH 8.nd2	139.898	214	-1	-1	1.251
DISH 8.nd2	140.818	215	-1	-1	1.25
DISH 8.nd2	141.742	216	-1	-1	1.252
DISH 8.nd2	142.622	217	-1	-1	1.256
DISH 8.nd2	143.509	218	-1	-1	1.264
DISH 8.nd2	144.393	219	-1	-1	1.259
DISH 8.nd2	145.286	220	-1	-1	1.258
DISH 8.nd2	146.179	221	-1	-1	1.266
DISH 8.nd2	147.082	222	-1	-1	1.257
DISH 8.nd2	147.995	223	-1	-1	1.257
DISH 8.nd2	148.904	224	-1	-1	1.26
DISH 8.nd2	149.816	225	-1	-1	1.256
DISH 8.nd2	150.768	226	-1	-1	1.25
DISH 8.nd2	151.683	227	-1	-1	1.262
DISH 8.nd2	152.606	228	-1	-1	1.255
DISH 8.nd2	153.523	229	-1	-1	1.259
DISH 8.nd2	154.392	230	-1	-1	1.249
DISH 8.nd2	155.314	231	-1	-1	1.261
DISH 8.nd2	156.239	232	-1	-1	1.265
DISH 8.nd2	157.174	233	-1	-1	1.262
DISH 8.nd2	158.108	234	-1	-1	1.252
DISH 8.nd2	159.046	235	-1	-1	1.256
DISH 8.nd2	159.941	236	-1	-1	1.264
DISH 8.nd2	160.888	237	-1	-1	1.256
DISH 8.nd2	161.835	238	-1	-1	1.258
DISH 8.nd2	162.788	239	-1	-1	1.254
DISH 8.nd2	163.758	240	-1	-1	1.255
DISH 8.nd2	164.717	241	-1	-1	1.258
DISH 8.nd2	165.673	242	-1	-1	1.253
DISH 8.nd2	166.633	243	-1	-1	1.256
DISH 8.nd2	167.605	244	-1	-1	1.263
DISH 8.nd2	168.296	245	-1	-1	1.259
DISH 8.nd2	168.794	246	-1	-1	1.269
DISH 8.nd2	169.295	247	-1	-1	1.267
DISH 8.nd2	169.782	248	-1	-1	1.265
DISH 8.nd2	170.292	249	-1	-1	1.263
DISH 8.nd2	170.784	250	-1	-1	1.265
DISH 8.nd2	171.292	251	-1	-1	1.267
DISH 8.nd2	171.777	252	-1	-1	1.263
DISH 8.nd2	172.299	253	-1	-1	1.258
DISH 8.nd2	172.783	254	-1	-1	1.257
DISH 8.nd2	173.273	255	-1	-1	1.259
DISH 8.nd2	173.788	256	-1	-1	1.258
DISH 8.nd2	174.332	257	-1	-1	1.257
DISH 8.nd2	174.853	258	-1	-1	1.259
DISH 8.nd2	175.338	259	-1	-1	1.26
DISH 8.nd2	175.852	260	-1	-1	1.262
DISH 8.nd2	176.372	261	-1	-1	1.263
DISH 8.nd2	176.892	262	-1	-1	1.261
DISH 8.nd2	177.424	263	-1	-1	1.266
DISH 8.nd2	177.926	264	-1	-1	1.267
DISH 8.nd2	178.501	265	-1	-1	1.268
DISH 8.nd2	179.015	266	-1	-1	1.267
DISH 8.nd2	179.53	267	-1	-1	1.26
DISH 8.nd2	180.635	268	-1	-1	1.256
DISH 8.nd2	181.605	269	-1	-1	1.253
DISH 8.nd2	182.63	270	-1	-1	1.261
DISH 8.nd2	183.618	271	-1	-1	1.255
DISH 8.nd2	184.601	272	-1	-1	1.26
DISH 8.nd2	185.57	273	-1	-1	1.26
DISH 8.nd2	186.601	274	-1	-1	1.261
DISH 8.nd2	187.644	275	-1	-1	1.257
DISH 8.nd2	188.636	276	-1	-1	1.253
DISH 8.nd2	189.695	277	-1	-1	1.261
DISH 8.nd2	190.69	278	-1	-1	1.258
DISH 8.nd2	191.68	279	-1	-1	1.255
DISH 8.nd2	192.741	280	-1	-1	1.261
DISH 8.nd2	193.796	281	-1	-1	1.261
DISH 8.nd2	194.792	282	-1	-1	1.272
DISH 8.nd2	195.789	283	-1	-1	1.262
DISH 8.nd2	196.794	284	-1	-1	1.26
DISH 8.nd2	197.848	285	-1	-1	1.259
DISH 8.nd2	198.855	286	-1	-1	1.258
DISH 8.nd2	199.86	287	-1	-1	1.254
DISH 8.nd2	200.867	288	-1	-1	1.26
DISH 8.nd2	201.872	289	-1	-1	1.267
DISH 8.nd2	202.879	290	-1	-1	1.264
DISH 8.nd2	203.904	291	-1	-1	1.254
DISH 8.nd2	205.015	292	-1	-1	1.26
DISH 8.nd2	206.03	293	-1	-1	1.261
DISH 8.nd2	207.074	294	-1	-1	1.258
DISH 8.nd2	208.189	295	-1	-1	1.259
DISH 8.nd2	209.229	296	-1	-1	1.261
DISH 8.nd2	210.291	297	-1	-1	1.261
DISH 8.nd2	211.334	298	-1	-1	1.259
DISH 8.nd2	212.4	299	-1	-1	1.266
DISH 8.nd2	213.477	300	-1	-1	1.265
DISH 8.nd2	214.585	301	-1	-1	1.26
DISH 8.nd2	215.639	302	-1	-1	1.27
DISH 8.nd2	216.696	303	-1	-1	1.271
DISH 8.nd2	217.768	304	-1	-1	1.267
DISH 8.nd2	218.889	305	-1	-1	1.276
DISH 8.nd2	219.961	306	-1	-1	1.272
DISH 8.nd2	221.111	307	-1	-1	1.272
DISH 8.nd2	222.183	308	-1	-1	1.277
DISH 8.nd2	223.244	309	-1	-1	1.265
DISH 8.nd2	224.346	310	-1	-1	1.262
DISH 8.nd2	225.42	311	-1	-1	1.269
DISH 8.nd2	226.562	312	-1	-1	1.275
DISH 8.nd2	227.653	313	-1	-1	1.276
DISH 8.nd2	228.738	314	-1	-1	1.275
DISH 8.nd2	229.847	315	-1	-1	1.273
DISH 8.nd2	230.96	316	-1	-1	1.273
DISH 8.nd2	232.115	317	-1	-1	1.28
DISH 8.nd2	233.211	318	-1	-1	1.273
DISH 8.nd2	234.326	319	-1	-1	1.269
DISH 8.nd2	235.434	320	-1	-1	1.269
DISH 8.nd2	236.584	321	-1	-1	1.266
DISH 8.nd2	237.698	322	-1	-1	1.263
DISH 8.nd2	238.803	323	-1	-1	1.264
DISH 8.nd2	239.91	324	-1	-1	1.27
DISH 8.nd2	241.054	325	-1	-1	1.268
DISH 8.nd2	242.218	326	-1	-1	1.276
DISH 8.nd2	243.333	327	-1	-1	1.269
DISH 8.nd2	244.46	328	-1	-1	1.273
DISH 8.nd2	245.635	329	-1	-1	1.265
DISH 8.nd2	246.761	330	-1	-1	1.267
DISH 8.nd2	247.882	331	-1	-1	1.267
DISH 8.nd2	249.003	332	-1	-1	1.268
DISH 8.nd2	250.129	333	-1	-1	1.264
DISH 8.nd2	251.261	334	-1	-1	1.262
DISH 8.nd2	252.455	335	-1	-1	1.266
DISH 8.nd2	253.592	336	-1	-1	1.267
DISH 8.nd2	254.795	337	-1	-1	1.267
DISH 8.nd2	255.926	338	-1	-1	1.275
DISH 8.nd2	257.075	339	-1	-1	1.274
DISH 8.nd2	258.219	340	-1	-1	1.277
DISH 8.nd2	259.382	341	-1	-1	1.273
DISH 8.nd2	260.572	342	-1	-1	1.278
DISH 8.nd2	261.722	343	-1	-1	1.275
DISH 8.nd2	262.877	344	-1	-1	1.274
DISH 8.nd2	264.025	345	-1	-1	1.27
DISH 8.nd2	265.185	346	-1	-1	1.271
DISH 8.nd2	266.346	347	-1	-1	1.275
DISH 8.nd2	267.508	348	-1	-1	1.272
DISH 8.nd2	268.748	349	-1	-1	1.273
DISH 8.nd2	269.929	350	-1	-1	1.269
DISH 8.nd2	271.097	351	-1	-1	1.267
DISH 8.nd2	272.266	352	-1	-1	1.27
DISH 8.nd2	273.439	353	-1	-1	1.274
DISH 8.nd2	274.655	354	-1	-1	1.274
DISH 8.nd2	275.844	355	-1	-1	1.277
DISH 8.nd2	277.026	356	-1	-1	1.278
DISH 8.nd2	278.269	357	-1	-1	1.275
DISH 8.nd2	279.461	358	-1	-1	1.277
DISH 8.nd2	280.682	359	-1	-1	1.272
DISH 8.nd2	281.883	360	-1	-1	1.277
DISH 8.nd2	282.704	361	-1	-1	1.275
DISH 8.nd2	283.915	362	-1	-1	1.276
DISH 8.nd2	285.15	363	-1	-1	1.28
DISH 8.nd2	286.413	364	-1	-1	1.272
DISH 8.nd2	287.624	365	-1	-1	1.281
DISH 8.nd2	288.893	366	-1	-1	1.279
DISH 8.nd2	290.17	367	-1	-1	1.283
DISH 8.nd2	291.392	368	-1	-1	1.282
DISH 8.nd2	292.615	369	-1	-1	1.271
DISH 8.nd2	293.845	370	-1	-1	1.279
DISH 8.nd2	295.075	371	-1	-1	1.277
DISH 8.nd2	296.387	372	-1	-1	1.273
DISH 8.nd2	297.618	373	-1	-1	1.277
DISH 8.nd2	298.847	374	-1	-1	1.266
DISH 8.nd2	300.074	375	-1	-1	1.275
DISH 8.nd2	301.385	376	-1	-1	1.275
DISH 8.nd2	302.63	377	-1	-1	1.272
DISH 8.nd2	303.901	378	-1	-1	1.282
DISH 8.nd2	305.161	379	-1	-1	1.275
DISH 8.nd2	306.402	380	-1	-1	1.279
DISH 8.nd2	307.748	381	-1	-1	1.28
DISH 8.nd2	309.012	382	-1	-1	1.275
DISH 8.nd2	310.274	383	-1	-1	1.277
DISH 8.nd2	311.541	384	-1	-1	1.27
DISH 8.nd2	312.805	385	-1	-1	1.27
DISH 8.nd2	314.126	386	-1	-1	1.274
DISH 8.nd2	315.392	387	-1	-1	1.274
DISH 8.nd2	316.663	388	-1	-1	1.277
DISH 8.nd2	317.939	389	-1	-1	1.277
DISH 8.nd2	319.268	390	-1	-1	1.272
DISH 8.nd2	320.548	391	-1	-1	1.272
DISH 8.nd2	321.822	392	-1	-1	1.27
DISH 8.nd2	323.172	393	-1	-1	1.271
DISH 8.nd2	324.474	394	-1	-1	1.275
DISH 8.nd2	325.843	395	-1	-1	1.267
DISH 8.nd2	327.131	396	-1	-1	1.273
DISH 8.nd2	328.412	397	-1	-1	1.272
DISH 8.nd2	329.707	398	-1	-1	1.272
DISH 8.nd2	331.007	399	-1	-1	1.277
DISH 8.nd2	332.299	400	-1	-1	1.277
DISH 8.nd2	333.664	401	-1	-1	1.273
DISH 8.nd2	334.961	402	-1	-1	1.27
DISH 8.nd2	336.261	403	-1	-1	1.271
DISH 8.nd2	337.565	404	-1	-1	1.273
DISH 8.nd2	338.884	405	-1	-1	1.275
DISH 8.nd2	340.257	406	-1	-1	1.275
DISH 8.nd2	341.581	407	-1	-1	1.274
DISH 8.nd2	342.953	408	-1	-1	1.278
DISH 8.nd2	344.283	409	-1	-1	1.283
DISH 8.nd2	345.17	410	-1	-1	1.278
DISH 8.nd2	346.492	411	-1	-1	1.279
DISH 8.nd2	347.822	412	-1	-1	1.277
DISH 8.nd2	349.159	413	-1	-1	1.276
DISH 8.nd2	350.503	414	-1	-1	1.276
DISH 8.nd2	351.851	415	-1	-1	1.273
DISH 8.nd2	353.254	416	-1	-1	1.27
DISH 8.nd2	354.595	417	-1	-1	1.271
DISH 8.nd2	355.967	418	-1	-1	1.276
DISH 8.nd2	357.315	419	-1	-1	1.281
DISH 8.nd2	358.67	420	-1	-1	1.273
DISH 8.nd2	360.011	421	-1	-1	1.271
DISH 8.nd2	360.909	422	-1	-1	1.271
DISH 8.nd2	362.319	423	-1	-1	1.269
DISH 8.nd2	363.746	424	-1	-1	1.276
DISH 8.nd2	365.106	425	-1	-1	1.271
DISH 8.nd2	366.475	426	-1	-1	1.272
DISH 8.nd2	367.899	427	-1	-1	1.28
DISH 8.nd2	369.259	428	-1	-1	1.278
DISH 8.nd2	370.628	429	-1	-1	1.279
DISH 8.nd2	372.001	430	-1	-1	1.284
DISH 8.nd2	373.432	431	-1	-1	1.281
DISH 8.nd2	374.857	432	-1	-1	1.278
DISH 8.nd2	376.246	433	-1	-1	1.279
DISH 8.nd2	377.619	434	-1	-1	1.282
DISH 8.nd2	379.005	435	-1	-1	1.281
DISH 8.nd2	380.407	436	-1	-1	1.277
DISH 8.nd2	381.885	437	-1	-1	1.28
DISH 8.nd2	383.282	438	-1	-1	1.279
DISH 8.nd2	384.756	439	-1	-1	1.276
DISH 8.nd2	386.153	440	-1	-1	1.276
DISH 8.nd2	387.566	441	-1	-1	1.278
DISH 8.nd2	389.036	442	-1	-1	1.271
DISH 8.nd2	390.448	443	-1	-1	1.273
DISH 8.nd2	391.855	444	-1	-1	1.27
DISH 8.nd2	393.268	445	-1	-1	1.281
DISH 8.nd2	394.687	446	-1	-1	1.273
DISH 8.nd2	396.105	447	-1	-1	1.278
DISH 8.nd2	397.586	448	-1	-1	1.277
DISH 8.nd2	399.067	449	-1	-1	1.276
DISH 8.nd2	400.553	450	-1	-1	1.28
DISH 8.nd2	401.986	451	-1	-1	1.282
DISH 8.nd2	403.425	452	-1	-1	1.279
DISH 8.nd2	404.861	453	-1	-1	1.286
DISH 8.nd2	406.292	454	-1	-1	1.276
DISH 8.nd2	407.76	455	-1	-1	1.27
DISH 8.nd2	409.203	456	-1	-1	1.274
DISH 8.nd2	410.654	457	-1	-1	1.277
DISH 8.nd2	412.117	458	-1	-1	1.274
DISH 8.nd2	413.586	459	-1	-1	1.276
DISH 8.nd2	415.105	460	-1	-1	1.275
DISH 8.nd2	416.57	461	-1	-1	1.276
DISH 8.nd2	418.04	462	-1	-1	1.279
DISH 8.nd2	419.552	463	-1	-1	1.284
DISH 8.nd2	421.076	464	-1	-1	1.284
DISH 8.nd2	422.568	465	-1	-1	1.282
DISH 8.nd2	424.097	466	-1	-1	1.291
DISH 8.nd2	425.559	467	-1	-1	1.284
DISH 8.nd2	427.094	468	-1	-1	1.282
DISH 8.nd2	428.579	469	-1	-1	1.277
DISH 8.nd2	430.053	470	-1	-1	1.282
DISH 8.nd2	431.534	471	-1	-1	1.277
DISH 8.nd2	433.016	472	-1	-1	1.285
DISH 8.nd2	434.52	473	-1	-1	1.28
DISH 8.nd2	436.017	474	-1	-1	1.287
DISH 8.nd2	437.585	475	-1	-1	1.285
