# Supplementary material for: NFATc1 drives Orai3 transcription and proteolysis by harnessing epigenome differences in the MARCH8 promoter
Source: EMBO J. 2025 Sep 29;44(21):6137–67. doi: 10.1038/s44318-025-00572-4 (PMC12583688; doi:10.1038/s44318-025-00572-4)
Supplement: Supplementary file 6 — Source data Fig. 4 [file 44318_2025_572_MOESM6_ESM.zip › Figure 4/Figure 4L/MARCH8-CS.xlsx]

## Sheet: Data (Channels)
Name	Time [s]	ND.T	ND.Z	ND.M	Ratio 340nm/380nm
DISH 6.nd2	2.61	1	-1	-1	0.902
DISH 6.nd2	3.16	2	-1	-1	0.901
DISH 6.nd2	3.632	3	-1	-1	0.906
DISH 6.nd2	4.332	4	-1	-1	0.904
DISH 6.nd2	4.865	5	-1	-1	0.903
DISH 6.nd2	5.355	6	-1	-1	0.904
DISH 6.nd2	5.901	7	-1	-1	0.903
DISH 6.nd2	6.396	8	-1	-1	0.904
DISH 6.nd2	6.99	9	-1	-1	0.901
DISH 6.nd2	7.528	10	-1	-1	0.9
DISH 6.nd2	8.014	11	-1	-1	0.902
DISH 6.nd2	8.576	12	-1	-1	0.906
DISH 6.nd2	9.096	13	-1	-1	0.906
DISH 6.nd2	9.573	14	-1	-1	0.903
DISH 6.nd2	10.106	15	-1	-1	0.906
DISH 6.nd2	10.705	16	-1	-1	0.906
DISH 6.nd2	11.243	17	-1	-1	0.908
DISH 6.nd2	11.757	18	-1	-1	0.901
DISH 6.nd2	12.259	19	-1	-1	0.901
DISH 6.nd2	12.776	20	-1	-1	0.904
DISH 6.nd2	13.286	21	-1	-1	0.903
DISH 6.nd2	13.805	22	-1	-1	0.91
DISH 6.nd2	14.312	23	-1	-1	0.907
DISH 6.nd2	14.823	24	-1	-1	0.909
DISH 6.nd2	15.324	25	-1	-1	0.91
DISH 6.nd2	15.832	26	-1	-1	0.908
DISH 6.nd2	16.345	27	-1	-1	0.908
DISH 6.nd2	16.897	28	-1	-1	0.905
DISH 6.nd2	17.418	29	-1	-1	0.906
DISH 6.nd2	17.999	30	-1	-1	0.907
DISH 6.nd2	18.532	31	-1	-1	0.905
DISH 6.nd2	19.108	32	-1	-1	0.909
DISH 6.nd2	19.61	33	-1	-1	0.907
DISH 6.nd2	20.106	34	-1	-1	0.908
DISH 6.nd2	20.607	35	-1	-1	0.905
DISH 6.nd2	21.121	36	-1	-1	0.906
DISH 6.nd2	21.682	37	-1	-1	0.909
DISH 6.nd2	22.168	38	-1	-1	0.909
DISH 6.nd2	22.683	39	-1	-1	0.911
DISH 6.nd2	23.195	40	-1	-1	0.908
DISH 6.nd2	23.709	41	-1	-1	0.909
DISH 6.nd2	24.202	42	-1	-1	0.916
DISH 6.nd2	24.7	43	-1	-1	0.916
DISH 6.nd2	25.246	44	-1	-1	0.916
DISH 6.nd2	25.772	45	-1	-1	0.911
DISH 6.nd2	26.288	46	-1	-1	0.911
DISH 6.nd2	26.837	47	-1	-1	0.907
DISH 6.nd2	27.404	48	-1	-1	0.911
DISH 6.nd2	27.955	49	-1	-1	0.91
DISH 6.nd2	28.47	50	-1	-1	0.907
DISH 6.nd2	28.992	51	-1	-1	0.91
DISH 6.nd2	29.58	52	-1	-1	0.913
DISH 6.nd2	30.208	53	-1	-1	0.907
DISH 6.nd2	30.794	54	-1	-1	0.903
DISH 6.nd2	31.285	55	-1	-1	0.901
DISH 6.nd2	31.845	56	-1	-1	0.904
DISH 6.nd2	32.359	57	-1	-1	0.91
DISH 6.nd2	32.874	58	-1	-1	0.914
DISH 6.nd2	33.402	59	-1	-1	0.908
DISH 6.nd2	33.959	60	-1	-1	0.908
DISH 6.nd2	34.479	61	-1	-1	0.912
DISH 6.nd2	35.046	62	-1	-1	0.907
DISH 6.nd2	35.577	63	-1	-1	0.91
DISH 6.nd2	36.114	64	-1	-1	0.91
DISH 6.nd2	36.645	65	-1	-1	0.908
DISH 6.nd2	37.212	66	-1	-1	0.909
DISH 6.nd2	37.751	67	-1	-1	0.91
DISH 6.nd2	38.288	68	-1	-1	0.907
DISH 6.nd2	38.827	69	-1	-1	0.91
DISH 6.nd2	39.373	70	-1	-1	0.911
DISH 6.nd2	39.93	71	-1	-1	0.906
DISH 6.nd2	40.426	72	-1	-1	0.909
DISH 6.nd2	40.989	73	-1	-1	0.908
DISH 6.nd2	41.582	74	-1	-1	0.903
DISH 6.nd2	42.157	75	-1	-1	0.902
DISH 6.nd2	42.663	76	-1	-1	0.901
DISH 6.nd2	43.27	77	-1	-1	0.905
DISH 6.nd2	43.845	78	-1	-1	0.901
DISH 6.nd2	44.429	79	-1	-1	0.903
DISH 6.nd2	45.009	80	-1	-1	0.899
DISH 6.nd2	45.634	81	-1	-1	0.902
DISH 6.nd2	46.202	82	-1	-1	0.904
DISH 6.nd2	46.819	83	-1	-1	0.904
DISH 6.nd2	47.424	84	-1	-1	0.903
DISH 6.nd2	48.022	85	-1	-1	0.903
DISH 6.nd2	48.646	86	-1	-1	0.904
DISH 6.nd2	49.225	87	-1	-1	0.901
DISH 6.nd2	49.858	88	-1	-1	0.904
DISH 6.nd2	50.468	89	-1	-1	0.904
DISH 6.nd2	51.085	90	-1	-1	0.903
DISH 6.nd2	51.731	91	-1	-1	0.906
DISH 6.nd2	52.359	92	-1	-1	0.905
DISH 6.nd2	52.985	93	-1	-1	0.904
DISH 6.nd2	53.637	94	-1	-1	0.906
DISH 6.nd2	54.272	95	-1	-1	0.9
DISH 6.nd2	54.93	96	-1	-1	0.909
DISH 6.nd2	55.51	97	-1	-1	0.907
DISH 6.nd2	56.155	98	-1	-1	0.9
DISH 6.nd2	56.825	99	-1	-1	0.904
DISH 6.nd2	57.462	100	-1	-1	0.901
DISH 6.nd2	58.11	101	-1	-1	0.903
DISH 6.nd2	58.786	102	-1	-1	0.898
DISH 6.nd2	59.436	103	-1	-1	0.901
DISH 6.nd2	60.028	104	-1	-1	0.899
DISH 6.nd2	60.7	105	-1	-1	0.899
DISH 6.nd2	61.423	106	-1	-1	0.885
DISH 6.nd2	62.072	107	-1	-1	0.934
DISH 6.nd2	62.753	108	-1	-1	0.931
DISH 6.nd2	63.435	109	-1	-1	0.951
DISH 6.nd2	64.129	110	-1	-1	0.978
DISH 6.nd2	64.804	111	-1	-1	0.999
DISH 6.nd2	65.485	112	-1	-1	1.013
DISH 6.nd2	66.349	113	-1	-1	1.031
DISH 6.nd2	67.023	114	-1	-1	1.045
DISH 6.nd2	67.738	115	-1	-1	1.06
DISH 6.nd2	68.432	116	-1	-1	1.076
DISH 6.nd2	69.116	117	-1	-1	1.087
DISH 6.nd2	69.803	118	-1	-1	1.104
DISH 6.nd2	70.504	119	-1	-1	1.109
DISH 6.nd2	71.206	120	-1	-1	1.118
DISH 6.nd2	71.918	121	-1	-1	1.127
DISH 6.nd2	72.63	122	-1	-1	1.137
DISH 6.nd2	73.348	123	-1	-1	1.145
DISH 6.nd2	74.061	124	-1	-1	1.152
DISH 6.nd2	74.791	125	-1	-1	1.16
DISH 6.nd2	75.546	126	-1	-1	1.158
DISH 6.nd2	76.288	127	-1	-1	1.164
DISH 6.nd2	77.022	128	-1	-1	1.178
DISH 6.nd2	77.746	129	-1	-1	1.175
DISH 6.nd2	78.481	130	-1	-1	1.182
DISH 6.nd2	79.211	131	-1	-1	1.179
DISH 6.nd2	79.955	132	-1	-1	1.193
DISH 6.nd2	80.698	133	-1	-1	1.192
DISH 6.nd2	81.441	134	-1	-1	1.195
DISH 6.nd2	82.186	135	-1	-1	1.198
DISH 6.nd2	82.934	136	-1	-1	1.201
DISH 6.nd2	83.653	137	-1	-1	1.206
DISH 6.nd2	84.438	138	-1	-1	1.209
DISH 6.nd2	85.191	139	-1	-1	1.218
DISH 6.nd2	85.95	140	-1	-1	1.217
DISH 6.nd2	86.717	141	-1	-1	1.218
DISH 6.nd2	87.498	142	-1	-1	1.221
DISH 6.nd2	88.277	143	-1	-1	1.218
DISH 6.nd2	89.055	144	-1	-1	1.217
DISH 6.nd2	89.774	145	-1	-1	1.22
DISH 6.nd2	90.562	146	-1	-1	1.224
DISH 6.nd2	91.353	147	-1	-1	1.226
DISH 6.nd2	92.144	148	-1	-1	1.225
DISH 6.nd2	92.911	149	-1	-1	1.234
DISH 6.nd2	93.744	150	-1	-1	1.235
DISH 6.nd2	94.54	151	-1	-1	1.235
DISH 6.nd2	95.355	152	-1	-1	1.233
DISH 6.nd2	96.151	153	-1	-1	1.232
DISH 6.nd2	96.983	154	-1	-1	1.238
DISH 6.nd2	97.791	155	-1	-1	1.239
DISH 6.nd2	98.608	156	-1	-1	1.238
DISH 6.nd2	99.364	157	-1	-1	1.238
DISH 6.nd2	100.183	158	-1	-1	1.241
DISH 6.nd2	101.031	159	-1	-1	1.243
DISH 6.nd2	101.864	160	-1	-1	1.242
DISH 6.nd2	102.703	161	-1	-1	1.247
DISH 6.nd2	103.535	162	-1	-1	1.246
DISH 6.nd2	104.367	163	-1	-1	1.246
DISH 6.nd2	105.213	164	-1	-1	1.248
DISH 6.nd2	105.991	165	-1	-1	1.249
DISH 6.nd2	106.834	166	-1	-1	1.246
DISH 6.nd2	107.685	167	-1	-1	1.255
DISH 6.nd2	108.467	168	-1	-1	1.258
DISH 6.nd2	109.323	169	-1	-1	1.249
DISH 6.nd2	110.18	170	-1	-1	1.251
DISH 6.nd2	111.028	171	-1	-1	1.255
DISH 6.nd2	111.883	172	-1	-1	1.257
DISH 6.nd2	112.759	173	-1	-1	1.256
DISH 6.nd2	113.657	174	-1	-1	1.255
DISH 6.nd2	114.524	175	-1	-1	1.257
DISH 6.nd2	115.405	176	-1	-1	1.254
DISH 6.nd2	116.284	177	-1	-1	1.251
DISH 6.nd2	117.164	178	-1	-1	1.253
DISH 6.nd2	118.074	179	-1	-1	1.254
DISH 6.nd2	118.958	180	-1	-1	1.262
DISH 6.nd2	119.857	181	-1	-1	1.257
DISH 6.nd2	120.754	182	-1	-1	1.258
DISH 6.nd2	121.676	183	-1	-1	1.256
DISH 6.nd2	122.593	184	-1	-1	1.257
DISH 6.nd2	123.496	185	-1	-1	1.253
DISH 6.nd2	124.4	186	-1	-1	1.255
DISH 6.nd2	125.25	187	-1	-1	1.258
DISH 6.nd2	126.161	188	-1	-1	1.259
DISH 6.nd2	127.064	189	-1	-1	1.262
DISH 6.nd2	127.986	190	-1	-1	1.262
DISH 6.nd2	128.911	191	-1	-1	1.268
DISH 6.nd2	129.777	192	-1	-1	1.267
DISH 6.nd2	130.706	193	-1	-1	1.267
DISH 6.nd2	131.669	194	-1	-1	1.263
DISH 6.nd2	132.61	195	-1	-1	1.261
DISH 6.nd2	133.543	196	-1	-1	1.26
DISH 6.nd2	134.484	197	-1	-1	1.26
DISH 6.nd2	135.422	198	-1	-1	1.26
DISH 6.nd2	136.368	199	-1	-1	1.259
DISH 6.nd2	137.315	200	-1	-1	1.26
DISH 6.nd2	138.261	201	-1	-1	1.263
DISH 6.nd2	139.224	202	-1	-1	1.263
DISH 6.nd2	140.133	203	-1	-1	1.263
DISH 6.nd2	141.09	204	-1	-1	1.259
DISH 6.nd2	142.06	205	-1	-1	1.265
DISH 6.nd2	143.026	206	-1	-1	1.272
DISH 6.nd2	143.992	207	-1	-1	1.263
DISH 6.nd2	144.973	208	-1	-1	1.269
DISH 6.nd2	145.949	209	-1	-1	1.267
DISH 6.nd2	146.889	210	-1	-1	1.261
DISH 6.nd2	147.882	211	-1	-1	1.271
DISH 6.nd2	148.87	212	-1	-1	1.264
DISH 6.nd2	149.858	213	-1	-1	1.26
DISH 6.nd2	150.85	214	-1	-1	1.258
DISH 6.nd2	151.855	215	-1	-1	1.262
DISH 6.nd2	152.854	216	-1	-1	1.265
DISH 6.nd2	153.853	217	-1	-1	1.265
DISH 6.nd2	154.853	218	-1	-1	1.263
DISH 6.nd2	155.856	219	-1	-1	1.264
DISH 6.nd2	156.871	220	-1	-1	1.259
DISH 6.nd2	157.897	221	-1	-1	1.262
DISH 6.nd2	158.926	222	-1	-1	1.265
DISH 6.nd2	159.961	223	-1	-1	1.27
DISH 6.nd2	160.99	224	-1	-1	1.258
DISH 6.nd2	161.967	225	-1	-1	1.267
DISH 6.nd2	163.015	226	-1	-1	1.266
DISH 6.nd2	164.058	227	-1	-1	1.268
DISH 6.nd2	165.106	228	-1	-1	1.268
DISH 6.nd2	166.144	229	-1	-1	1.26
DISH 6.nd2	167.2	230	-1	-1	1.262
DISH 6.nd2	168.204	231	-1	-1	1.266
DISH 6.nd2	169.275	232	-1	-1	1.264
DISH 6.nd2	170.342	233	-1	-1	1.263
DISH 6.nd2	171.401	234	-1	-1	1.263
DISH 6.nd2	172.462	235	-1	-1	1.265
DISH 6.nd2	173.515	236	-1	-1	1.261
DISH 6.nd2	174.503	237	-1	-1	1.27
DISH 6.nd2	175.563	238	-1	-1	1.271
DISH 6.nd2	176.646	239	-1	-1	1.267
DISH 6.nd2	177.728	240	-1	-1	1.263
DISH 6.nd2	178.832	241	-1	-1	1.266
DISH 6.nd2	179.935	242	-1	-1	1.261
DISH 6.nd2	181.03	243	-1	-1	1.262
DISH 6.nd2	182.121	244	-1	-1	1.265
DISH 6.nd2	183.218	245	-1	-1	1.265
DISH 6.nd2	184.316	246	-1	-1	1.263
DISH 6.nd2	185.375	247	-1	-1	1.261
DISH 6.nd2	186.477	248	-1	-1	1.264
DISH 6.nd2	187.591	249	-1	-1	1.267
DISH 6.nd2	188.736	250	-1	-1	1.268
DISH 6.nd2	189.873	251	-1	-1	1.27
DISH 6.nd2	190.999	252	-1	-1	1.267
DISH 6.nd2	192.133	253	-1	-1	1.264
DISH 6.nd2	193.254	254	-1	-1	1.269
DISH 6.nd2	194.378	255	-1	-1	1.265
DISH 6.nd2	195.528	256	-1	-1	1.266
DISH 6.nd2	196.668	257	-1	-1	1.26
DISH 6.nd2	197.806	258	-1	-1	1.26
DISH 6.nd2	198.928	259	-1	-1	1.268
DISH 6.nd2	200.078	260	-1	-1	1.267
DISH 6.nd2	201.228	261	-1	-1	1.264
DISH 6.nd2	202.402	262	-1	-1	1.261
DISH 6.nd2	203.581	263	-1	-1	1.268
DISH 6.nd2	204.73	264	-1	-1	1.266
DISH 6.nd2	205.89	265	-1	-1	1.271
DISH 6.nd2	207.066	266	-1	-1	1.265
DISH 6.nd2	208.166	267	-1	-1	1.267
DISH 6.nd2	209.327	268	-1	-1	1.268
DISH 6.nd2	210.498	269	-1	-1	1.268
DISH 6.nd2	211.671	270	-1	-1	1.269
DISH 6.nd2	212.852	271	-1	-1	1.262
DISH 6.nd2	214.027	272	-1	-1	1.259
DISH 6.nd2	215.225	273	-1	-1	1.267
DISH 6.nd2	216.405	274	-1	-1	1.26
DISH 6.nd2	217.602	275	-1	-1	1.263
DISH 6.nd2	218.802	276	-1	-1	1.267
DISH 6.nd2	220.005	277	-1	-1	1.262
DISH 6.nd2	221.248	278	-1	-1	1.265
DISH 6.nd2	222.503	279	-1	-1	1.259
DISH 6.nd2	223.719	280	-1	-1	1.262
DISH 6.nd2	224.946	281	-1	-1	1.269
DISH 6.nd2	226.181	282	-1	-1	1.265
DISH 6.nd2	227.402	283	-1	-1	1.263
DISH 6.nd2	228.607	284	-1	-1	1.264
DISH 6.nd2	229.759	285	-1	-1	1.265
DISH 6.nd2	230.963	286	-1	-1	1.264
DISH 6.nd2	232.18	287	-1	-1	1.267
DISH 6.nd2	233.395	288	-1	-1	1.259
DISH 6.nd2	234.555	289	-1	-1	1.261
DISH 6.nd2	235.789	290	-1	-1	1.256
DISH 6.nd2	237.017	291	-1	-1	1.259
DISH 6.nd2	238.262	292	-1	-1	1.257
DISH 6.nd2	239.503	293	-1	-1	1.259
DISH 6.nd2	240.732	294	-1	-1	1.253
DISH 6.nd2	241.917	295	-1	-1	1.261
DISH 6.nd2	243.156	296	-1	-1	1.256
DISH 6.nd2	244.396	297	-1	-1	1.254
DISH 6.nd2	245.583	298	-1	-1	1.257
DISH 6.nd2	246.828	299	-1	-1	1.254
DISH 6.nd2	248.094	300	-1	-1	1.258
DISH 6.nd2	249.351	301	-1	-1	1.257
DISH 6.nd2	250.62	302	-1	-1	1.257
DISH 6.nd2	251.879	303	-1	-1	1.255
DISH 6.nd2	253.156	304	-1	-1	1.257
DISH 6.nd2	254.377	305	-1	-1	1.259
DISH 6.nd2	255.66	306	-1	-1	1.259
DISH 6.nd2	256.874	307	-1	-1	1.262
DISH 6.nd2	258.175	308	-1	-1	1.265
DISH 6.nd2	259.396	309	-1	-1	1.261
DISH 6.nd2	260.69	310	-1	-1	1.261
DISH 6.nd2	261.991	311	-1	-1	1.259
DISH 6.nd2	263.279	312	-1	-1	1.258
DISH 6.nd2	264.535	313	-1	-1	1.258
DISH 6.nd2	265.852	314	-1	-1	1.257
DISH 6.nd2	267.146	315	-1	-1	1.26
DISH 6.nd2	268.453	316	-1	-1	1.265
DISH 6.nd2	269.764	317	-1	-1	1.258
DISH 6.nd2	271.02	318	-1	-1	1.258
DISH 6.nd2	272.337	319	-1	-1	1.263
DISH 6.nd2	273.677	320	-1	-1	1.264
DISH 6.nd2	274.557	321	-1	-1	1.264
DISH 6.nd2	275.071	322	-1	-1	1.262
DISH 6.nd2	275.645	323	-1	-1	1.261
DISH 6.nd2	276.192	324	-1	-1	1.264
DISH 6.nd2	276.731	325	-1	-1	1.265
DISH 6.nd2	277.292	326	-1	-1	1.264
DISH 6.nd2	277.804	327	-1	-1	1.263
DISH 6.nd2	278.346	328	-1	-1	1.268
DISH 6.nd2	278.822	329	-1	-1	1.261
DISH 6.nd2	280.248	330	-1	-1	1.259
DISH 6.nd2	281.543	331	-1	-1	1.263
DISH 6.nd2	282.912	332	-1	-1	1.263
DISH 6.nd2	284.224	333	-1	-1	1.259
DISH 6.nd2	285.589	334	-1	-1	1.263
DISH 6.nd2	286.954	335	-1	-1	1.261
DISH 6.nd2	288.269	336	-1	-1	1.265
DISH 6.nd2	289.629	337	-1	-1	1.261
DISH 6.nd2	290.942	338	-1	-1	1.259
DISH 6.nd2	292.262	339	-1	-1	1.261
DISH 6.nd2	293.58	340	-1	-1	1.261
DISH 6.nd2	294.899	341	-1	-1	1.263
DISH 6.nd2	296.235	342	-1	-1	1.256
DISH 6.nd2	297.635	343	-1	-1	1.252
DISH 6.nd2	298.96	344	-1	-1	1.254
DISH 6.nd2	300.303	345	-1	-1	1.255
DISH 6.nd2	301.636	346	-1	-1	1.254
DISH 6.nd2	302.977	347	-1	-1	1.255
DISH 6.nd2	304.32	348	-1	-1	1.254
DISH 6.nd2	305.657	349	-1	-1	1.253
DISH 6.nd2	307.061	350	-1	-1	1.254
DISH 6.nd2	308.422	351	-1	-1	1.255
DISH 6.nd2	309.85	352	-1	-1	1.253
DISH 6.nd2	311.27	353	-1	-1	1.253
DISH 6.nd2	312.624	354	-1	-1	1.253
DISH 6.nd2	313.995	355	-1	-1	1.257
DISH 6.nd2	315.409	356	-1	-1	1.254
DISH 6.nd2	316.782	357	-1	-1	1.248
DISH 6.nd2	318.158	358	-1	-1	1.25
DISH 6.nd2	319.536	359	-1	-1	1.251
DISH 6.nd2	320.914	360	-1	-1	1.251
DISH 6.nd2	322.315	361	-1	-1	1.252
DISH 6.nd2	323.693	362	-1	-1	1.253
DISH 6.nd2	325.127	363	-1	-1	1.252
DISH 6.nd2	326.539	364	-1	-1	1.259
DISH 6.nd2	327.99	365	-1	-1	1.252
DISH 6.nd2	329.411	366	-1	-1	1.253
DISH 6.nd2	330.825	367	-1	-1	1.252
DISH 6.nd2	332.288	368	-1	-1	1.257
DISH 6.nd2	333.757	369	-1	-1	1.257
DISH 6.nd2	335.179	370	-1	-1	1.258
DISH 6.nd2	336.671	371	-1	-1	1.259
DISH 6.nd2	338.097	372	-1	-1	1.259
DISH 6.nd2	339.533	373	-1	-1	1.259
DISH 6.nd2	340.959	374	-1	-1	1.254
DISH 6.nd2	342.404	375	-1	-1	1.252
DISH 6.nd2	343.861	376	-1	-1	1.257
DISH 6.nd2	345.331	377	-1	-1	1.256
DISH 6.nd2	346.782	378	-1	-1	1.255
DISH 6.nd2	348.306	379	-1	-1	1.258
DISH 6.nd2	349.827	380	-1	-1	1.251
DISH 6.nd2	351.302	381	-1	-1	1.254
DISH 6.nd2	352.771	382	-1	-1	1.248
DISH 6.nd2	354.246	383	-1	-1	1.254
DISH 6.nd2	355.715	384	-1	-1	1.257
DISH 6.nd2	357.244	385	-1	-1	1.255
DISH 6.nd2	358.713	386	-1	-1	1.26
DISH 6.nd2	360.272	387	-1	-1	1.254
DISH 6.nd2	361.751	388	-1	-1	1.248
DISH 6.nd2	363.217	389	-1	-1	1.25
DISH 6.nd2	364.755	390	-1	-1	1.254
DISH 6.nd2	366.284	391	-1	-1	1.248
DISH 6.nd2	367.758	392	-1	-1	1.251
DISH 6.nd2	369.237	393	-1	-1	1.255
DISH 6.nd2	370.747	394	-1	-1	1.252
DISH 6.nd2	372.239	395	-1	-1	1.251
DISH 6.nd2	373.791	396	-1	-1	1.253
DISH 6.nd2	375.344	397	-1	-1	1.254
DISH 6.nd2	376.866	398	-1	-1	1.252
DISH 6.nd2	378.43	399	-1	-1	1.259
DISH 6.nd2	379.928	400	-1	-1	1.261
DISH 6.nd2	381.45	401	-1	-1	1.253
DISH 6.nd2	383.037	402	-1	-1	1.255
DISH 6.nd2	384.571	403	-1	-1	1.257
DISH 6.nd2	386.159	404	-1	-1	1.258
DISH 6.nd2	387.677	405	-1	-1	1.258
DISH 6.nd2	389.192	406	-1	-1	1.259
DISH 6.nd2	390.783	407	-1	-1	1.255
DISH 6.nd2	392.317	408	-1	-1	1.252
DISH 6.nd2	393.846	409	-1	-1	1.255
DISH 6.nd2	395.381	410	-1	-1	1.249
DISH 6.nd2	396.908	411	-1	-1	1.255
DISH 6.nd2	398.449	412	-1	-1	1.252
DISH 6.nd2	400.007	413	-1	-1	1.253
DISH 6.nd2	401.563	414	-1	-1	1.255
DISH 6.nd2	403.193	415	-1	-1	1.251
DISH 6.nd2	404.749	416	-1	-1	1.25
DISH 6.nd2	406.314	417	-1	-1	1.258
DISH 6.nd2	407.878	418	-1	-1	1.261
DISH 6.nd2	409.462	419	-1	-1	1.261
DISH 6.nd2	411.128	420	-1	-1	1.256
DISH 6.nd2	412.699	421	-1	-1	1.253
DISH 6.nd2	414.264	422	-1	-1	1.259
DISH 6.nd2	415.881	423	-1	-1	1.253
DISH 6.nd2	417.474	424	-1	-1	1.257
DISH 6.nd2	419.116	425	-1	-1	1.258
DISH 6.nd2	420.698	426	-1	-1	1.254
DISH 6.nd2	422.283	427	-1	-1	1.256
