# Supplementary material for: NFATc1 drives Orai3 transcription and proteolysis by harnessing epigenome differences in the MARCH8 promoter
Source: EMBO J. 2025 Sep 29;44(21):6137–67. doi: 10.1038/s44318-025-00572-4 (PMC12583688; doi:10.1038/s44318-025-00572-4)
Supplement: Supplementary file 6 — Source data Fig. 4 [file 44318_2025_572_MOESM6_ESM.zip › Figure 4/Figure 4L/MARCH8.xlsx]

## Sheet: Data (Channels)
Name	Time [s]	ND.T	ND.Z	ND.M	Ratio 340nm/380nm
DISH 3.nd2	2.657	1	-1	-1	0.845
DISH 3.nd2	3.129	2	-1	-1	0.845
DISH 3.nd2	3.681	3	-1	-1	0.849
DISH 3.nd2	4.211	4	-1	-1	0.845
DISH 3.nd2	4.785	5	-1	-1	0.847
DISH 3.nd2	5.307	6	-1	-1	0.85
DISH 3.nd2	5.815	7	-1	-1	0.849
DISH 3.nd2	6.382	8	-1	-1	0.848
DISH 3.nd2	6.903	9	-1	-1	0.847
DISH 3.nd2	7.404	10	-1	-1	0.851
DISH 3.nd2	7.96	11	-1	-1	0.851
DISH 3.nd2	8.492	12	-1	-1	0.853
DISH 3.nd2	9.006	13	-1	-1	0.854
DISH 3.nd2	9.495	14	-1	-1	0.85
DISH 3.nd2	10.094	15	-1	-1	0.854
DISH 3.nd2	10.601	16	-1	-1	0.855
DISH 3.nd2	11.116	17	-1	-1	0.856
DISH 3.nd2	11.655	18	-1	-1	0.853
DISH 3.nd2	12.125	19	-1	-1	0.851
DISH 3.nd2	12.609	20	-1	-1	0.858
DISH 3.nd2	13.117	21	-1	-1	0.855
DISH 3.nd2	13.72	22	-1	-1	0.854
DISH 3.nd2	14.234	23	-1	-1	0.859
DISH 3.nd2	14.761	24	-1	-1	0.86
DISH 3.nd2	15.266	25	-1	-1	0.862
DISH 3.nd2	15.769	26	-1	-1	0.856
DISH 3.nd2	16.318	27	-1	-1	0.859
DISH 3.nd2	16.827	28	-1	-1	0.858
DISH 3.nd2	17.342	29	-1	-1	0.858
DISH 3.nd2	17.855	30	-1	-1	0.857
DISH 3.nd2	18.382	31	-1	-1	0.857
DISH 3.nd2	18.87	32	-1	-1	0.86
DISH 3.nd2	19.367	33	-1	-1	0.861
DISH 3.nd2	19.886	34	-1	-1	0.861
DISH 3.nd2	20.412	35	-1	-1	0.859
DISH 3.nd2	20.981	36	-1	-1	0.856
DISH 3.nd2	21.475	37	-1	-1	0.855
DISH 3.nd2	22.043	38	-1	-1	0.857
DISH 3.nd2	22.582	39	-1	-1	0.86
DISH 3.nd2	23.091	40	-1	-1	0.857
DISH 3.nd2	23.67	41	-1	-1	0.857
DISH 3.nd2	24.262	42	-1	-1	0.864
DISH 3.nd2	24.884	43	-1	-1	0.861
DISH 3.nd2	25.348	44	-1	-1	0.863
DISH 3.nd2	25.893	45	-1	-1	0.86
DISH 3.nd2	26.416	46	-1	-1	0.861
DISH 3.nd2	26.896	47	-1	-1	0.86
DISH 3.nd2	27.424	48	-1	-1	0.866
DISH 3.nd2	27.904	49	-1	-1	0.866
DISH 3.nd2	28.443	50	-1	-1	0.861
DISH 3.nd2	28.921	51	-1	-1	0.859
DISH 3.nd2	29.454	52	-1	-1	0.864
DISH 3.nd2	29.945	53	-1	-1	0.864
DISH 3.nd2	30.523	54	-1	-1	0.863
DISH 3.nd2	31.087	55	-1	-1	0.861
DISH 3.nd2	31.647	56	-1	-1	0.861
DISH 3.nd2	32.217	57	-1	-1	0.861
DISH 3.nd2	32.786	58	-1	-1	0.864
DISH 3.nd2	33.378	59	-1	-1	0.862
DISH 3.nd2	33.962	60	-1	-1	0.858
DISH 3.nd2	34.475	61	-1	-1	0.859
DISH 3.nd2	35.086	62	-1	-1	0.858
DISH 3.nd2	35.668	63	-1	-1	0.857
DISH 3.nd2	36.257	64	-1	-1	0.857
DISH 3.nd2	36.818	65	-1	-1	0.86
DISH 3.nd2	37.446	66	-1	-1	0.861
DISH 3.nd2	38.044	67	-1	-1	0.859
DISH 3.nd2	38.649	68	-1	-1	0.863
DISH 3.nd2	39.261	69	-1	-1	0.861
DISH 3.nd2	39.851	70	-1	-1	0.86
DISH 3.nd2	40.466	71	-1	-1	0.862
DISH 3.nd2	41.099	72	-1	-1	0.857
DISH 3.nd2	41.722	73	-1	-1	0.859
DISH 3.nd2	42.327	74	-1	-1	0.859
DISH 3.nd2	42.964	75	-1	-1	0.857
DISH 3.nd2	43.609	76	-1	-1	0.858
DISH 3.nd2	44.262	77	-1	-1	0.858
DISH 3.nd2	44.909	78	-1	-1	0.859
DISH 3.nd2	45.502	79	-1	-1	0.857
DISH 3.nd2	46.183	80	-1	-1	0.862
DISH 3.nd2	46.861	81	-1	-1	0.863
DISH 3.nd2	47.55	82	-1	-1	0.863
DISH 3.nd2	48.19	83	-1	-1	0.859
DISH 3.nd2	48.86	84	-1	-1	0.861
DISH 3.nd2	49.536	85	-1	-1	0.86
DISH 3.nd2	50.226	86	-1	-1	0.862
DISH 3.nd2	50.85	87	-1	-1	0.865
DISH 3.nd2	51.396	88	-1	-1	0.86
DISH 3.nd2	52.121	89	-1	-1	0.862
DISH 3.nd2	52.82	90	-1	-1	0.864
DISH 3.nd2	53.465	91	-1	-1	0.865
DISH 3.nd2	54.178	92	-1	-1	0.864
DISH 3.nd2	54.878	93	-1	-1	0.866
DISH 3.nd2	55.584	94	-1	-1	0.865
DISH 3.nd2	56.315	95	-1	-1	0.865
DISH 3.nd2	57.044	96	-1	-1	0.867
DISH 3.nd2	57.775	97	-1	-1	0.863
DISH 3.nd2	58.5	98	-1	-1	0.864
DISH 3.nd2	59.195	99	-1	-1	0.861
DISH 3.nd2	59.985	100	-1	-1	0.831
DISH 3.nd2	60.733	101	-1	-1	0.878
DISH 3.nd2	61.529	102	-1	-1	0.883
DISH 3.nd2	62.309	103	-1	-1	0.897
DISH 3.nd2	63.049	104	-1	-1	0.909
DISH 3.nd2	63.816	105	-1	-1	0.925
DISH 3.nd2	64.791	106	-1	-1	0.933
DISH 3.nd2	65.55	107	-1	-1	0.945
DISH 3.nd2	66.311	108	-1	-1	0.96
DISH 3.nd2	67.089	109	-1	-1	0.968
DISH 3.nd2	67.851	110	-1	-1	0.979
DISH 3.nd2	68.625	111	-1	-1	0.99
DISH 3.nd2	69.408	112	-1	-1	0.997
DISH 3.nd2	70.206	113	-1	-1	1.014
DISH 3.nd2	70.996	114	-1	-1	1.015
DISH 3.nd2	71.803	115	-1	-1	1.023
DISH 3.nd2	72.606	116	-1	-1	1.031
DISH 3.nd2	73.409	117	-1	-1	1.032
DISH 3.nd2	74.241	118	-1	-1	1.041
DISH 3.nd2	74.981	119	-1	-1	1.043
DISH 3.nd2	75.819	120	-1	-1	1.048
DISH 3.nd2	76.633	121	-1	-1	1.053
DISH 3.nd2	77.449	122	-1	-1	1.057
DISH 3.nd2	78.276	123	-1	-1	1.061
DISH 3.nd2	79.107	124	-1	-1	1.062
DISH 3.nd2	79.939	125	-1	-1	1.066
DISH 3.nd2	80.766	126	-1	-1	1.068
DISH 3.nd2	81.63	127	-1	-1	1.071
DISH 3.nd2	82.461	128	-1	-1	1.078
DISH 3.nd2	83.311	129	-1	-1	1.078
DISH 3.nd2	84.149	130	-1	-1	1.085
DISH 3.nd2	84.993	131	-1	-1	1.082
DISH 3.nd2	85.79	132	-1	-1	1.086
DISH 3.nd2	86.651	133	-1	-1	1.087
DISH 3.nd2	87.513	134	-1	-1	1.091
DISH 3.nd2	88.353	135	-1	-1	1.086
DISH 3.nd2	89.223	136	-1	-1	1.089
DISH 3.nd2	90.104	137	-1	-1	1.096
DISH 3.nd2	90.976	138	-1	-1	1.093
DISH 3.nd2	91.857	139	-1	-1	1.101
DISH 3.nd2	92.737	140	-1	-1	1.1
DISH 3.nd2	93.628	141	-1	-1	1.103
DISH 3.nd2	94.529	142	-1	-1	1.099
DISH 3.nd2	95.367	143	-1	-1	1.104
DISH 3.nd2	96.26	144	-1	-1	1.1
DISH 3.nd2	97.167	145	-1	-1	1.102
DISH 3.nd2	98.078	146	-1	-1	1.102
DISH 3.nd2	98.987	147	-1	-1	1.105
DISH 3.nd2	99.838	148	-1	-1	1.109
DISH 3.nd2	100.761	149	-1	-1	1.109
DISH 3.nd2	101.693	150	-1	-1	1.111
DISH 3.nd2	102.621	151	-1	-1	1.112
DISH 3.nd2	103.561	152	-1	-1	1.112
DISH 3.nd2	104.496	153	-1	-1	1.113
DISH 3.nd2	105.443	154	-1	-1	1.111
DISH 3.nd2	106.385	155	-1	-1	1.112
DISH 3.nd2	107.332	156	-1	-1	1.11
DISH 3.nd2	108.277	157	-1	-1	1.106
DISH 3.nd2	109.175	158	-1	-1	1.11
DISH 3.nd2	110.137	159	-1	-1	1.115
DISH 3.nd2	111.103	160	-1	-1	1.112
DISH 3.nd2	112.062	161	-1	-1	1.118
DISH 3.nd2	113.028	162	-1	-1	1.118
DISH 3.nd2	114	163	-1	-1	1.112
DISH 3.nd2	114.922	164	-1	-1	1.113
DISH 3.nd2	115.909	165	-1	-1	1.113
DISH 3.nd2	116.899	166	-1	-1	1.113
DISH 3.nd2	117.894	167	-1	-1	1.119
DISH 3.nd2	118.891	168	-1	-1	1.113
DISH 3.nd2	119.893	169	-1	-1	1.114
DISH 3.nd2	120.894	170	-1	-1	1.115
DISH 3.nd2	121.902	171	-1	-1	1.115
DISH 3.nd2	122.914	172	-1	-1	1.116
DISH 3.nd2	123.928	173	-1	-1	1.114
DISH 3.nd2	124.947	174	-1	-1	1.113
DISH 3.nd2	125.97	175	-1	-1	1.118
DISH 3.nd2	126.999	176	-1	-1	1.115
DISH 3.nd2	128.035	177	-1	-1	1.12
DISH 3.nd2	129.01	178	-1	-1	1.118
DISH 3.nd2	130.049	179	-1	-1	1.116
DISH 3.nd2	131.09	180	-1	-1	1.119
DISH 3.nd2	132.155	181	-1	-1	1.116
DISH 3.nd2	133.219	182	-1	-1	1.119
DISH 3.nd2	134.28	183	-1	-1	1.116
DISH 3.nd2	135.275	184	-1	-1	1.119
DISH 3.nd2	136.358	185	-1	-1	1.117
DISH 3.nd2	137.43	186	-1	-1	1.122
DISH 3.nd2	138.496	187	-1	-1	1.117
DISH 3.nd2	139.528	188	-1	-1	1.117
DISH 3.nd2	140.605	189	-1	-1	1.121
DISH 3.nd2	141.727	190	-1	-1	1.124
DISH 3.nd2	142.815	191	-1	-1	1.122
DISH 3.nd2	143.845	192	-1	-1	1.123
DISH 3.nd2	144.953	193	-1	-1	1.123
DISH 3.nd2	146.055	194	-1	-1	1.123
DISH 3.nd2	147.177	195	-1	-1	1.121
DISH 3.nd2	148.293	196	-1	-1	1.125
DISH 3.nd2	149.355	197	-1	-1	1.124
DISH 3.nd2	150.475	198	-1	-1	1.117
DISH 3.nd2	151.602	199	-1	-1	1.119
DISH 3.nd2	152.746	200	-1	-1	1.123
DISH 3.nd2	153.885	201	-1	-1	1.122
DISH 3.nd2	154.964	202	-1	-1	1.116
DISH 3.nd2	156.1	203	-1	-1	1.116
DISH 3.nd2	157.249	204	-1	-1	1.12
DISH 3.nd2	158.404	205	-1	-1	1.121
DISH 3.nd2	159.576	206	-1	-1	1.121
DISH 3.nd2	160.672	207	-1	-1	1.121
DISH 3.nd2	161.841	208	-1	-1	1.122
DISH 3.nd2	162.992	209	-1	-1	1.122
DISH 3.nd2	164.147	210	-1	-1	1.125
DISH 3.nd2	165.34	211	-1	-1	1.124
DISH 3.nd2	166.538	212	-1	-1	1.127
DISH 3.nd2	167.711	213	-1	-1	1.125
DISH 3.nd2	168.894	214	-1	-1	1.125
DISH 3.nd2	170.067	215	-1	-1	1.121
DISH 3.nd2	171.258	216	-1	-1	1.125
DISH 3.nd2	172.448	217	-1	-1	1.124
DISH 3.nd2	173.633	218	-1	-1	1.124
DISH 3.nd2	174.831	219	-1	-1	1.122
DISH 3.nd2	175.977	220	-1	-1	1.121
DISH 3.nd2	177.182	221	-1	-1	1.116
DISH 3.nd2	178.391	222	-1	-1	1.124
DISH 3.nd2	179.613	223	-1	-1	1.116
DISH 3.nd2	180.835	224	-1	-1	1.119
DISH 3.nd2	182.011	225	-1	-1	1.118
DISH 3.nd2	183.239	226	-1	-1	1.119
DISH 3.nd2	184.468	227	-1	-1	1.121
DISH 3.nd2	185.701	228	-1	-1	1.117
DISH 3.nd2	186.941	229	-1	-1	1.114
DISH 3.nd2	188.176	230	-1	-1	1.12
DISH 3.nd2	189.427	231	-1	-1	1.122
DISH 3.nd2	190.678	232	-1	-1	1.122
DISH 3.nd2	191.931	233	-1	-1	1.116
DISH 3.nd2	193.188	234	-1	-1	1.119
DISH 3.nd2	194.457	235	-1	-1	1.118
DISH 3.nd2	195.715	236	-1	-1	1.123
DISH 3.nd2	196.986	237	-1	-1	1.122
DISH 3.nd2	198.252	238	-1	-1	1.119
DISH 3.nd2	199.535	239	-1	-1	1.119
DISH 3.nd2	200.834	240	-1	-1	1.119
DISH 3.nd2	202.141	241	-1	-1	1.115
DISH 3.nd2	203.477	242	-1	-1	1.118
DISH 3.nd2	204.765	243	-1	-1	1.12
DISH 3.nd2	206.065	244	-1	-1	1.119
DISH 3.nd2	207.397	245	-1	-1	1.119
DISH 3.nd2	208.704	246	-1	-1	1.122
DISH 3.nd2	210.009	247	-1	-1	1.122
DISH 3.nd2	211.321	248	-1	-1	1.126
DISH 3.nd2	212.633	249	-1	-1	1.119
DISH 3.nd2	213.958	250	-1	-1	1.125
DISH 3.nd2	215.286	251	-1	-1	1.122
DISH 3.nd2	216.622	252	-1	-1	1.122
DISH 3.nd2	217.946	253	-1	-1	1.122
DISH 3.nd2	219.281	254	-1	-1	1.123
DISH 3.nd2	220.641	255	-1	-1	1.128
DISH 3.nd2	221.917	256	-1	-1	1.125
DISH 3.nd2	223.27	257	-1	-1	1.123
DISH 3.nd2	224.625	258	-1	-1	1.124
DISH 3.nd2	225.92	259	-1	-1	1.12
DISH 3.nd2	227.284	260	-1	-1	1.118
DISH 3.nd2	228.649	261	-1	-1	1.116
DISH 3.nd2	229.98	262	-1	-1	1.124
DISH 3.nd2	231.353	263	-1	-1	1.124
DISH 3.nd2	232.761	264	-1	-1	1.124
DISH 3.nd2	234.134	265	-1	-1	1.122
DISH 3.nd2	235.471	266	-1	-1	1.124
DISH 3.nd2	236.861	267	-1	-1	1.13
DISH 3.nd2	238.255	268	-1	-1	1.125
DISH 3.nd2	239.67	269	-1	-1	1.119
DISH 3.nd2	241.073	270	-1	-1	1.12
DISH 3.nd2	242.408	271	-1	-1	1.118
DISH 3.nd2	243.812	272	-1	-1	1.122
DISH 3.nd2	245.217	273	-1	-1	1.119
DISH 3.nd2	246.627	274	-1	-1	1.121
DISH 3.nd2	247.98	275	-1	-1	1.118
DISH 3.nd2	249.4	276	-1	-1	1.121
DISH 3.nd2	250.862	277	-1	-1	1.122
DISH 3.nd2	252.294	278	-1	-1	1.119
DISH 3.nd2	253.738	279	-1	-1	1.118
DISH 3.nd2	255.183	280	-1	-1	1.119
DISH 3.nd2	256.572	281	-1	-1	1.117
DISH 3.nd2	258.018	282	-1	-1	1.116
DISH 3.nd2	259.463	283	-1	-1	1.119
DISH 3.nd2	260.943	284	-1	-1	1.12
DISH 3.nd2	262.394	285	-1	-1	1.118
DISH 3.nd2	263.861	286	-1	-1	1.124
DISH 3.nd2	265.329	287	-1	-1	1.117
DISH 3.nd2	266.801	288	-1	-1	1.123
DISH 3.nd2	268.277	289	-1	-1	1.125
DISH 3.nd2	269.751	290	-1	-1	1.123
DISH 3.nd2	271.254	291	-1	-1	1.126
DISH 3.nd2	272.748	292	-1	-1	1.119
DISH 3.nd2	274.245	293	-1	-1	1.121
DISH 3.nd2	275.747	294	-1	-1	1.122
DISH 3.nd2	277.265	295	-1	-1	1.126
DISH 3.nd2	278.769	296	-1	-1	1.124
DISH 3.nd2	280.282	297	-1	-1	1.122
DISH 3.nd2	281.795	298	-1	-1	1.123
DISH 3.nd2	283.312	299	-1	-1	1.123
DISH 3.nd2	284.842	300	-1	-1	1.119
DISH 3.nd2	286.377	301	-1	-1	1.128
DISH 3.nd2	287.899	302	-1	-1	1.125
DISH 3.nd2	289.422	303	-1	-1	1.122
DISH 3.nd2	290.977	304	-1	-1	1.124
DISH 3.nd2	292.539	305	-1	-1	1.123
DISH 3.nd2	294.072	306	-1	-1	1.123
DISH 3.nd2	295.612	307	-1	-1	1.123
DISH 3.nd2	297.109	308	-1	-1	1.126
DISH 3.nd2	298.654	309	-1	-1	1.126
DISH 3.nd2	300.223	310	-1	-1	1.126
DISH 3.nd2	301.798	311	-1	-1	1.126
DISH 3.nd2	303.366	312	-1	-1	1.126
DISH 3.nd2	304.918	313	-1	-1	1.124
DISH 3.nd2	306.601	314	-1	-1	1.123
DISH 3.nd2	308.25	315	-1	-1	1.121
DISH 3.nd2	309.843	316	-1	-1	1.123
DISH 3.nd2	311.455	317	-1	-1	1.129
DISH 3.nd2	313.012	318	-1	-1	1.131
DISH 3.nd2	314.656	319	-1	-1	1.13
DISH 3.nd2	316.261	320	-1	-1	1.123
DISH 3.nd2	317.899	321	-1	-1	1.124
DISH 3.nd2	319.481	322	-1	-1	1.119
DISH 3.nd2	321.116	323	-1	-1	1.125
DISH 3.nd2	322.901	324	-1	-1	1.121
DISH 3.nd2	324.554	325	-1	-1	1.128
DISH 3.nd2	326.197	326	-1	-1	1.125
DISH 3.nd2	327.821	327	-1	-1	1.122
DISH 3.nd2	329.458	328	-1	-1	1.128
DISH 3.nd2	331.105	329	-1	-1	1.127
DISH 3.nd2	332.764	330	-1	-1	1.124
DISH 3.nd2	334.406	331	-1	-1	1.125
DISH 3.nd2	336.111	332	-1	-1	1.129
DISH 3.nd2	337.789	333	-1	-1	1.129
DISH 3.nd2	339.402	334	-1	-1	1.127
DISH 3.nd2	341.074	335	-1	-1	1.128
DISH 3.nd2	342.743	336	-1	-1	1.127
DISH 3.nd2	344.412	337	-1	-1	1.126
DISH 3.nd2	346.085	338	-1	-1	1.127
DISH 3.nd2	347.824	339	-1	-1	1.122
DISH 3.nd2	349.526	340	-1	-1	1.126
DISH 3.nd2	351.258	341	-1	-1	1.129
DISH 3.nd2	352.984	342	-1	-1	1.127
DISH 3.nd2	354.614	343	-1	-1	1.13
DISH 3.nd2	356.311	344	-1	-1	1.126
DISH 3.nd2	358.025	345	-1	-1	1.125
DISH 3.nd2	359.744	346	-1	-1	1.125
DISH 3.nd2	361.398	347	-1	-1	1.124
DISH 3.nd2	363.113	348	-1	-1	1.124
DISH 3.nd2	364.831	349	-1	-1	1.125
DISH 3.nd2	366.551	350	-1	-1	1.126
DISH 3.nd2	368.292	351	-1	-1	1.127
DISH 3.nd2	370.023	352	-1	-1	1.127
DISH 3.nd2	371.778	353	-1	-1	1.127
DISH 3.nd2	373.534	354	-1	-1	1.132
DISH 3.nd2	375.278	355	-1	-1	1.126
DISH 3.nd2	377.065	356	-1	-1	1.126
DISH 3.nd2	378.845	357	-1	-1	1.13
DISH 3.nd2	380.612	358	-1	-1	1.126
DISH 3.nd2	382.379	359	-1	-1	1.125
DISH 3.nd2	384.147	360	-1	-1	1.128
DISH 3.nd2	385.97	361	-1	-1	1.127
DISH 3.nd2	387.744	362	-1	-1	1.131
DISH 3.nd2	389.542	363	-1	-1	1.131
DISH 3.nd2	391.346	364	-1	-1	1.127
DISH 3.nd2	393.169	365	-1	-1	1.129
DISH 3.nd2	394.993	366	-1	-1	1.131
DISH 3.nd2	396.781	367	-1	-1	1.128
DISH 3.nd2	398.596	368	-1	-1	1.129
DISH 3.nd2	400.418	369	-1	-1	1.126
DISH 3.nd2	401.57	370	-1	-1	1.128
DISH 3.nd2	402.076	371	-1	-1	1.127
DISH 3.nd2	402.652	372	-1	-1	1.125
DISH 3.nd2	403.188	373	-1	-1	1.127
DISH 3.nd2	403.779	374	-1	-1	1.128
DISH 3.nd2	404.283	375	-1	-1	1.13
DISH 3.nd2	404.821	376	-1	-1	1.126
DISH 3.nd2	405.377	377	-1	-1	1.127
DISH 3.nd2	405.857	378	-1	-1	1.13
DISH 3.nd2	406.39	379	-1	-1	1.13
DISH 3.nd2	406.923	380	-1	-1	1.128
DISH 3.nd2	407.389	381	-1	-1	1.128
DISH 3.nd2	407.922	382	-1	-1	1.127
DISH 3.nd2	409.858	383	-1	-1	1.13
DISH 3.nd2	411.728	384	-1	-1	1.128
DISH 3.nd2	413.591	385	-1	-1	1.129
DISH 3.nd2	415.461	386	-1	-1	1.129
DISH 3.nd2	417.35	387	-1	-1	1.126
DISH 3.nd2	419.228	388	-1	-1	1.125
DISH 3.nd2	421.097	389	-1	-1	1.127
