# Supplementary material for: NFATc1 drives Orai3 transcription and proteolysis by harnessing epigenome differences in the MARCH8 promoter
Source: EMBO J. 2025 Sep 29;44(21):6137–67. doi: 10.1038/s44318-025-00572-4 (PMC12583688; doi:10.1038/s44318-025-00572-4)
Supplement: Supplementary file 6 — Source data Fig. 4 [file 44318_2025_572_MOESM6_ESM.zip › Figure 4/Figure 4M/Figure 4M.xlsx]

## Sheet: Sheet1
EV Dish 1	EV Dish 2	EV Dish 3		M8 Dish 1	M8 Dish 2	M8 Dish 3		M8-CS Dish 1	M8-CS Dish 2	M8-CS Dish 3
0.422	0.468	0.893		1.024	0.609	0.212		0.791	0.122	0.339
0.468	0.366	0.371		0.095	0.669	0.261		0.362	0.107	0.256
0.683	0.472	0.475		1.177	0.384	0.208		0.482	0.106	0.357
0.344	0.157	0.327		0.81	0.276	0.354		0.734	0.226	0.243
0.346	0.885	1.788		0.342	0.499	0.27		0.18	0.182	0.607
0.393	1.246	0.688		0.225	0.649	0.202		0.269	0.207	0.468
0.236	0.463	0.693		0.219	0.532	0.314		0.352	0.261	0.329
0.255	0.924	0.669		0.225	0.497	0.203		0.215	0.232	0.183
0.174	0.849	0.704		0.111	0.598	0.12		0.143	0.335	0.209
0.156	0.395	1.024		0.116	0.184	0.165		0.211	0.134	0.292
0.151	0.84	1.188		0.104	0.213	0.164		0.234	0.487	0.823
0.182	0.829	0.545		0.112	0.258	0.244		0.101	0.231	0.274
0.222	0.892	0.888		0.137	0.171	0.136		0.129	0.418	0.219
0.21	0.554	1.169		0.048	0.197	0.156		0.214	0.87	1.126
0.125	0.634	0.232		0.039	0.233	0.197		0.517	0.598	0.32
0.131	0.452	0.383		0.22	0.404	0.1		0.577	0.564	0.316
0.122	0.295	0.441		0.226	0.172	0.228		0.362	0.756	0.065
0.126	0.662	0.666		0.262	0.316	0.201		0.278	1.091	0.153
0.129	0.648	0.393		0.224	0.28	0.197		0.242	0.785	0.231
0.229	0.671	0.415		0.428	0.288	0.228		0.288	1.169	0.293
0.487	0.31	0.383		0.459	0.146	0.198		0.223	1.045	0.106
0.295	0.315	0.796		0.096	0.08	0.18		0.193	1.207	0.058
0.466	0.284	0.183		0.155	0.199	0.222		0.199	0.845	0.176
0.673	0.139	0.334		0.095	0.148	0.345		0.225	0.41	0.123
0.509	0.188	0.206		0.148	0.532	0.361		0.246	0.402	0.146
0.675	0.2	0.079		0.097	0.898	0.644		0.289	0.389	0.213
0.443	0.199	0.488		0.054	0.464	0.557		0.243	0.446	0.286
0.456	0.176	0.298		0.077	0.265	0.313		0.2	0.376	0.211
0.269	0.237	0.229		0.056	0.271	0.117		0.15	0.285	0.205
0.245	0.169	0.282		0.088	0.393	0.181		0.311	0.179	0.093
0.262	0.132	0.155		0.118	1.309	0.156		0.101	0.248	0.322
0.27	0.171	0.103		0.183	0.252	0.354		0.196	0.166	0.224
0.448	0.456	0.099		0.265	0.276	0.489		0.332	0.203	0.398
0.301	0.351	0.126		0.421	0.304	0.295		0.203	0.1	0.253
0.224	0.372	0.14		0.236	0.283	0.437		0.339	0.089	0.32
0.294	0.161	0.244		0.254	0.176	0.317		0.349	0.15	0.612
0.353	0.273	0.286		0.359	0.425	0.212		0.192	0.15	0.716
0.425	0.331	0.225		0.319	0.37	1.183		0.285	0.148	0.361
0.554	0.226	0.152		0.234	0.387	0.165		0.387	0.396	0.847
0.316	0.256	0.223		0.167	0.236	0.548		0.34	0.161	0.432
0.236	0.159	0.25		0.226	0.215	0.777		0.417	0.223	0.787
0.273	0.169	1.106		0.285	0.272	0.608		0.605	0.237	0.959
0.506	0.174	0.438		0.354	0.22	0.254		0.267	0.319	0.531
0.173	0.048	0.589		0.619	0.302	0.352		0.285	0.276	0.214
0.437	0.087	0.351		0.291	0.405	0.217		0.365	0.202	0.502
0.328	0.248	0.56		0.468	0.317	0.475		0.327	0.313	0.606
0.316	0.237	0.245		0.323	0.346	0.365		0.483	0.574	0.615
0.428	0.728	0.089		0.369	0.322	0.892		0.703	0.323	0.467
0.221	0.383	0.608		0.219	0.283	0.458		0.288	1.472	0.69
0.204	0.252	0.69		0.306	0.247	0.46		0.34	0.303	0.601
0.15	0.232	0.01		0.285	0.317	0.401		0.281	0.353	0.334
0.394	0.589			0.636	0.293	0.317		0.373	0.217	0.547
0.344	0.625			0.652	0.21	0.198		0.289	0.173	0.127
0.526	0.267			0.945	0.324	0.199		0.206	0.089	0.397
0.481	0.258			0.458	0.191	0.327		0.609	0.353	0.678
0.305	0.207			0.292	0.156	0.228		0.384	1.588	0.81
0.418	0.36			0.612	0.126	0.116		0.471	0.52	0.284
0.395	0.693			0.778	0.213			0.382	0.614	0.218
0.442	0.437			0.478	0.194			0.118	0.142	0.233
0.284	0.685			0.117	0.278			0.643	1.427	0.265
0.29	1.153			0.113	0.273			0.107	0.018	0.304
0.307	1.028			0.256	0.233			0.053		0.14
0.265	0.288			0.101	0.255			0.13		0.149
0.313	0.258			0.134	0.271			0.324		0.236
0.123	0.199			0.312	0.261			0.231		0.144
0.466	0.208			0.453	0.32			0.313		0.104
0.532	0.178			0.275	0.208			0.197		0.444
0.576	0.098			0.24	0.408			0.188		0.325
0.377	0.115			0.822	0.382			0.291		0.323
0.127	0.353			0.104	0.163			0.236		0.001
0.381	0.273			0.06	0.255			0.18
0.017	0.228			0.605	0.341			0.44
	0.461			0.846	0.289			0.208
	0.198			0.003	0.217			0.159
	0.698				0.295			0.174
	0.357				0.218			0.361
	0.006				0.399			0.351
					0.542			0.035
					0.166
					0.306
					0.572
					0.14
					0.337
					0.252
					0.128
					0.147
					0.384
					0.666
