# Supplementary material for: NFATc1 drives Orai3 transcription and proteolysis by harnessing epigenome differences in the MARCH8 promoter
Source: EMBO J. 2025 Sep 29;44(21):6137–67. doi: 10.1038/s44318-025-00572-4 (PMC12583688; doi:10.1038/s44318-025-00572-4)
Supplement: Supplementary file 6 — Source data Fig. 4 [file 44318_2025_572_MOESM6_ESM.zip › Figure 4/Figure 4O/Figure 4O.xlsx]

## Sheet: Sheet1
B1						B2						B3
	Orai3	B Actin		Fold Change			Orai3	B Actin		Fold Change			Orai3	B Actin		Fold Change
EGFP	33636	37019.1	0.908611	1		EGFP	37573.3	28538.6	1.31658	1		EGFP	42759.1	38129.5	1.12142	1
M8	16901.6	26147.2	0.6464	0.711415		M8	30335.2	30007.2	1.01093	0.767847		M8	30870.4	39859.9	0.774474	0.690619
M8-CS	29560.8	33790.8	0.874819	0.962808		M8-CS	37139.1	31522.9	1.17816	0.894867		M8-CS	39796.5	40957.4	0.971657	0.866453
