# Supplementary material for: NFATc1 drives Orai3 transcription and proteolysis by harnessing epigenome differences in the MARCH8 promoter
Source: EMBO J. 2025 Sep 29;44(21):6137–67. doi: 10.1038/s44318-025-00572-4 (PMC12583688; doi:10.1038/s44318-025-00572-4)
Supplement: Supplementary file 6 — Source data Fig. 4 [file 44318_2025_572_MOESM6_ESM.zip › Figure 4/Figure 4P/EV.xlsx]

## Sheet: Data (Channels)
Name	Time [s]	ND.T	ND.Z	ND.M	Ratio 340nm/380nm
DISH 1.nd2	0.275	1	-1	-1	2.552
DISH 1.nd2	0.748	2	-1	-1	2.575
DISH 1.nd2	1.36	3	-1	-1	2.552
DISH 1.nd2	1.891	4	-1	-1	2.552
DISH 1.nd2	2.381	5	-1	-1	2.569
DISH 1.nd2	2.87	6	-1	-1	2.555
DISH 1.nd2	3.396	7	-1	-1	2.565
DISH 1.nd2	3.928	8	-1	-1	2.54
DISH 1.nd2	4.477	9	-1	-1	2.558
DISH 1.nd2	4.979	10	-1	-1	2.558
DISH 1.nd2	5.562	11	-1	-1	2.572
DISH 1.nd2	6.058	12	-1	-1	2.545
DISH 1.nd2	6.568	13	-1	-1	2.564
DISH 1.nd2	7.057	14	-1	-1	2.529
DISH 1.nd2	7.548	15	-1	-1	2.539
DISH 1.nd2	8.051	16	-1	-1	2.562
DISH 1.nd2	8.542	17	-1	-1	2.549
DISH 1.nd2	9.044	18	-1	-1	2.555
DISH 1.nd2	9.552	19	-1	-1	2.56
DISH 1.nd2	10.035	20	-1	-1	2.544
DISH 1.nd2	10.626	21	-1	-1	2.577
DISH 1.nd2	11.165	22	-1	-1	2.579
DISH 1.nd2	11.648	23	-1	-1	2.591
DISH 1.nd2	12.17	24	-1	-1	2.596
DISH 1.nd2	12.631	25	-1	-1	2.575
DISH 1.nd2	13.156	26	-1	-1	2.587
DISH 1.nd2	13.666	27	-1	-1	2.582
DISH 1.nd2	14.167	28	-1	-1	2.573
DISH 1.nd2	14.662	29	-1	-1	2.555
DISH 1.nd2	15.164	30	-1	-1	2.57
DISH 1.nd2	15.63	31	-1	-1	2.585
DISH 1.nd2	16.127	32	-1	-1	2.599
DISH 1.nd2	16.637	33	-1	-1	2.57
DISH 1.nd2	17.086	34	-1	-1	2.559
DISH 1.nd2	17.714	35	-1	-1	2.551
DISH 1.nd2	18.252	36	-1	-1	2.56
DISH 1.nd2	18.771	37	-1	-1	2.556
DISH 1.nd2	19.22	38	-1	-1	2.58
DISH 1.nd2	19.701	39	-1	-1	2.541
DISH 1.nd2	20.202	40	-1	-1	2.543
DISH 1.nd2	20.677	41	-1	-1	2.543
DISH 1.nd2	21.162	42	-1	-1	2.555
DISH 1.nd2	21.663	43	-1	-1	2.563
DISH 1.nd2	22.201	44	-1	-1	2.55
DISH 1.nd2	22.697	45	-1	-1	2.572
DISH 1.nd2	23.18	46	-1	-1	2.557
DISH 1.nd2	23.656	47	-1	-1	2.557
DISH 1.nd2	24.117	48	-1	-1	2.562
DISH 1.nd2	24.614	49	-1	-1	2.541
DISH 1.nd2	25.1	50	-1	-1	2.551
DISH 1.nd2	25.615	51	-1	-1	2.57
DISH 1.nd2	26.11	52	-1	-1	2.58
DISH 1.nd2	26.611	53	-1	-1	2.585
DISH 1.nd2	27.137	54	-1	-1	2.565
DISH 1.nd2	27.679	55	-1	-1	2.581
DISH 1.nd2	28.204	56	-1	-1	2.585
DISH 1.nd2	28.748	57	-1	-1	2.574
DISH 1.nd2	29.255	58	-1	-1	2.574
DISH 1.nd2	29.817	59	-1	-1	2.56
DISH 1.nd2	30.292	60	-1	-1	2.576
DISH 1.nd2	30.794	61	-1	-1	2.551
DISH 1.nd2	31.267	62	-1	-1	2.571
DISH 1.nd2	31.816	63	-1	-1	2.525
DISH 1.nd2	32.313	64	-1	-1	2.505
DISH 1.nd2	32.841	65	-1	-1	2.602
DISH 1.nd2	33.331	66	-1	-1	2.576
DISH 1.nd2	33.791	67	-1	-1	2.552
DISH 1.nd2	34.269	68	-1	-1	2.527
DISH 1.nd2	34.747	69	-1	-1	2.55
DISH 1.nd2	35.279	70	-1	-1	2.566
DISH 1.nd2	35.817	71	-1	-1	2.564
DISH 1.nd2	36.277	72	-1	-1	2.573
DISH 1.nd2	36.761	73	-1	-1	2.564
DISH 1.nd2	37.297	74	-1	-1	2.536
DISH 1.nd2	37.848	75	-1	-1	2.537
DISH 1.nd2	38.346	76	-1	-1	2.547
DISH 1.nd2	38.842	77	-1	-1	2.55
DISH 1.nd2	39.366	78	-1	-1	2.547
DISH 1.nd2	39.858	79	-1	-1	2.56
DISH 1.nd2	40.349	80	-1	-1	2.559
DISH 1.nd2	40.874	81	-1	-1	2.569
DISH 1.nd2	41.454	82	-1	-1	2.568
DISH 1.nd2	41.963	83	-1	-1	2.565
DISH 1.nd2	42.49	84	-1	-1	2.546
DISH 1.nd2	43.002	85	-1	-1	2.536
DISH 1.nd2	43.548	86	-1	-1	2.513
DISH 1.nd2	44.127	87	-1	-1	2.527
DISH 1.nd2	44.616	88	-1	-1	2.515
DISH 1.nd2	45.166	89	-1	-1	2.521
DISH 1.nd2	45.694	90	-1	-1	2.529
DISH 1.nd2	46.31	91	-1	-1	2.538
DISH 1.nd2	46.865	92	-1	-1	2.534
DISH 1.nd2	47.489	93	-1	-1	2.524
DISH 1.nd2	48.013	94	-1	-1	2.527
DISH 1.nd2	48.557	95	-1	-1	2.518
DISH 1.nd2	49.12	96	-1	-1	2.509
DISH 1.nd2	49.69	97	-1	-1	2.554
DISH 1.nd2	50.229	98	-1	-1	2.524
DISH 1.nd2	50.78	99	-1	-1	2.564
DISH 1.nd2	51.33	100	-1	-1	2.558
DISH 1.nd2	51.958	101	-1	-1	2.547
DISH 1.nd2	52.507	102	-1	-1	2.585
DISH 1.nd2	53.057	103	-1	-1	2.565
DISH 1.nd2	53.609	104	-1	-1	2.542
DISH 1.nd2	54.22	105	-1	-1	2.522
DISH 1.nd2	54.834	106	-1	-1	2.557
DISH 1.nd2	55.416	107	-1	-1	2.543
DISH 1.nd2	55.951	108	-1	-1	2.52
DISH 1.nd2	56.504	109	-1	-1	2.521
DISH 1.nd2	56.983	110	-1	-1	2.533
DISH 1.nd2	57.55	111	-1	-1	2.563
DISH 1.nd2	58.117	112	-1	-1	2.549
DISH 1.nd2	58.699	113	-1	-1	2.514
DISH 1.nd2	59.225	114	-1	-1	2.525
DISH 1.nd2	59.815	115	-1	-1	2.561
DISH 1.nd2	60.391	116	-1	-1	2.534
DISH 1.nd2	60.991	117	-1	-1	2.515
DISH 1.nd2	61.58	118	-1	-1	2.52
DISH 1.nd2	62.099	119	-1	-1	2.518
DISH 1.nd2	62.604	120	-1	-1	2.514
DISH 1.nd2	63.214	121	-1	-1	2.546
DISH 1.nd2	63.802	122	-1	-1	2.538
DISH 1.nd2	64.4	123	-1	-1	2.543
DISH 1.nd2	64.907	124	-1	-1	2.513
DISH 1.nd2	65.505	125	-1	-1	2.535
DISH 1.nd2	66.105	126	-1	-1	2.54
DISH 1.nd2	66.619	127	-1	-1	2.516
DISH 1.nd2	67.225	128	-1	-1	2.528
DISH 1.nd2	67.828	129	-1	-1	2.451
DISH 1.nd2	68.444	130	-1	-1	2.497
DISH 1.nd2	69.122	131	-1	-1	2.506
DISH 1.nd2	69.649	132	-1	-1	2.536
DISH 1.nd2	70.263	133	-1	-1	2.579
DISH 1.nd2	70.878	134	-1	-1	2.631
DISH 1.nd2	71.552	135	-1	-1	2.699
DISH 1.nd2	72.187	136	-1	-1	2.826
DISH 1.nd2	72.733	137	-1	-1	2.885
DISH 1.nd2	73.536	138	-1	-1	3.02
DISH 1.nd2	74.176	139	-1	-1	3.124
DISH 1.nd2	74.733	140	-1	-1	3.229
DISH 1.nd2	75.354	141	-1	-1	3.376
DISH 1.nd2	76.003	142	-1	-1	3.51
DISH 1.nd2	76.649	143	-1	-1	3.616
DISH 1.nd2	77.301	144	-1	-1	3.733
DISH 1.nd2	77.977	145	-1	-1	3.848
DISH 1.nd2	78.639	146	-1	-1	3.982
DISH 1.nd2	79.297	147	-1	-1	4.118
DISH 1.nd2	79.967	148	-1	-1	4.207
DISH 1.nd2	80.518	149	-1	-1	4.289
DISH 1.nd2	81.172	150	-1	-1	4.391
DISH 1.nd2	81.856	151	-1	-1	4.503
DISH 1.nd2	82.512	152	-1	-1	4.594
DISH 1.nd2	83.182	153	-1	-1	4.666
DISH 1.nd2	83.859	154	-1	-1	4.712
DISH 1.nd2	84.536	155	-1	-1	4.791
DISH 1.nd2	85.26	156	-1	-1	4.848
DISH 1.nd2	85.938	157	-1	-1	4.924
DISH 1.nd2	86.615	158	-1	-1	5.015
DISH 1.nd2	87.298	159	-1	-1	5.043
DISH 1.nd2	88.032	160	-1	-1	5.13
DISH 1.nd2	88.727	161	-1	-1	5.19
DISH 1.nd2	89.413	162	-1	-1	5.253
DISH 1.nd2	90.131	163	-1	-1	5.304
DISH 1.nd2	90.675	164	-1	-1	5.299
DISH 1.nd2	91.355	165	-1	-1	5.29
DISH 1.nd2	92.062	166	-1	-1	5.355
DISH 1.nd2	92.77	167	-1	-1	5.395
DISH 1.nd2	93.469	168	-1	-1	5.372
DISH 1.nd2	94.171	169	-1	-1	5.44
DISH 1.nd2	94.744	170	-1	-1	5.474
DISH 1.nd2	95.443	171	-1	-1	5.527
DISH 1.nd2	96.162	172	-1	-1	5.517
DISH 1.nd2	96.88	173	-1	-1	5.527
DISH 1.nd2	97.599	174	-1	-1	5.56
DISH 1.nd2	98.306	175	-1	-1	5.536
DISH 1.nd2	99.019	176	-1	-1	5.549
DISH 1.nd2	99.793	177	-1	-1	5.535
DISH 1.nd2	100.524	178	-1	-1	5.595
DISH 1.nd2	101.243	179	-1	-1	5.632
DISH 1.nd2	102.027	180	-1	-1	5.602
DISH 1.nd2	102.753	181	-1	-1	5.62
DISH 1.nd2	103.479	182	-1	-1	5.626
DISH 1.nd2	104.084	183	-1	-1	5.648
DISH 1.nd2	104.816	184	-1	-1	5.674
DISH 1.nd2	105.581	185	-1	-1	5.658
DISH 1.nd2	106.373	186	-1	-1	5.664
DISH 1.nd2	107.567	187	-1	-1	5.728
DISH 1.nd2	108.427	188	-1	-1	5.706
DISH 1.nd2	109.232	189	-1	-1	5.708
DISH 1.nd2	109.977	190	-1	-1	5.754
DISH 1.nd2	110.811	191	-1	-1	5.728
DISH 1.nd2	111.619	192	-1	-1	5.729
DISH 1.nd2	112.205	193	-1	-1	5.752
DISH 1.nd2	112.955	194	-1	-1	5.768
DISH 1.nd2	113.714	195	-1	-1	5.739
DISH 1.nd2	114.501	196	-1	-1	5.812
DISH 1.nd2	115.114	197	-1	-1	5.8
DISH 1.nd2	115.888	198	-1	-1	5.806
DISH 1.nd2	116.655	199	-1	-1	5.773
DISH 1.nd2	117.418	200	-1	-1	5.833
DISH 1.nd2	118.197	201	-1	-1	5.829
DISH 1.nd2	118.787	202	-1	-1	5.851
DISH 1.nd2	119.553	203	-1	-1	5.807
DISH 1.nd2	120.328	204	-1	-1	5.83
DISH 1.nd2	121.142	205	-1	-1	5.811
DISH 1.nd2	121.928	206	-1	-1	5.838
DISH 1.nd2	122.536	207	-1	-1	5.839
DISH 1.nd2	123.326	208	-1	-1	5.79
DISH 1.nd2	124.176	209	-1	-1	5.792
DISH 1.nd2	125.031	210	-1	-1	5.795
DISH 1.nd2	125.835	211	-1	-1	5.813
DISH 1.nd2	126.438	212	-1	-1	5.807
DISH 1.nd2	127.226	213	-1	-1	5.793
DISH 1.nd2	128.021	214	-1	-1	5.824
DISH 1.nd2	128.836	215	-1	-1	5.835
DISH 1.nd2	129.698	216	-1	-1	5.851
DISH 1.nd2	130.505	217	-1	-1	5.821
DISH 1.nd2	131.318	218	-1	-1	5.825
DISH 1.nd2	132.161	219	-1	-1	5.82
DISH 1.nd2	132.976	220	-1	-1	5.842
DISH 1.nd2	133.842	221	-1	-1	5.851
DISH 1.nd2	134.667	222	-1	-1	5.848
DISH 1.nd2	135.498	223	-1	-1	5.877
DISH 1.nd2	136.131	224	-1	-1	5.837
DISH 1.nd2	136.953	225	-1	-1	5.85
DISH 1.nd2	137.851	226	-1	-1	5.873
DISH 1.nd2	138.498	227	-1	-1	5.898
DISH 1.nd2	139.33	228	-1	-1	5.876
DISH 1.nd2	139.956	229	-1	-1	5.826
DISH 1.nd2	140.794	230	-1	-1	5.872
DISH 1.nd2	141.639	231	-1	-1	5.872
DISH 1.nd2	142.495	232	-1	-1	5.876
DISH 1.nd2	143.35	233	-1	-1	5.896
DISH 1.nd2	144.224	234	-1	-1	5.897
DISH 1.nd2	145.08	235	-1	-1	5.867
DISH 1.nd2	145.994	236	-1	-1	5.871
DISH 1.nd2	146.855	237	-1	-1	5.871
DISH 1.nd2	147.795	238	-1	-1	5.87
DISH 1.nd2	148.675	239	-1	-1	5.884
DISH 1.nd2	149.531	240	-1	-1	5.863
DISH 1.nd2	150.397	241	-1	-1	5.865
DISH 1.nd2	151.259	242	-1	-1	5.87
DISH 1.nd2	152.2	243	-1	-1	5.819
DISH 1.nd2	153.07	244	-1	-1	5.838
DISH 1.nd2	153.937	245	-1	-1	5.829
DISH 1.nd2	154.811	246	-1	-1	5.807
DISH 1.nd2	155.741	247	-1	-1	5.789
DISH 1.nd2	156.628	248	-1	-1	5.805
DISH 1.nd2	157.283	249	-1	-1	5.825
DISH 1.nd2	158.147	250	-1	-1	5.846
DISH 1.nd2	159.045	251	-1	-1	5.863
DISH 1.nd2	159.703	252	-1	-1	5.826
DISH 1.nd2	160.579	253	-1	-1	5.839
DISH 1.nd2	161.238	254	-1	-1	5.85
DISH 1.nd2	162.125	255	-1	-1	5.856
DISH 1.nd2	163.029	256	-1	-1	5.832
DISH 1.nd2	163.922	257	-1	-1	5.872
DISH 1.nd2	164.831	258	-1	-1	5.838
DISH 1.nd2	165.807	259	-1	-1	5.854
DISH 1.nd2	166.465	260	-1	-1	5.852
DISH 1.nd2	167.364	261	-1	-1	5.853
DISH 1.nd2	168.334	262	-1	-1	5.839
DISH 1.nd2	169.257	263	-1	-1	5.811
DISH 1.nd2	170.173	264	-1	-1	5.835
DISH 1.nd2	170.838	265	-1	-1	5.839
DISH 1.nd2	171.75	266	-1	-1	5.834
DISH 1.nd2	172.42	267	-1	-1	5.827
DISH 1.nd2	173.33	268	-1	-1	5.813
DISH 1.nd2	174.26	269	-1	-1	5.841
DISH 1.nd2	175.247	270	-1	-1	5.85
DISH 1.nd2	176.186	271	-1	-1	5.847
DISH 1.nd2	177.137	272	-1	-1	5.829
DISH 1.nd2	178.066	273	-1	-1	5.838
DISH 1.nd2	178.999	274	-1	-1	5.816
DISH 1.nd2	179.987	275	-1	-1	5.847
DISH 1.nd2	180.939	276	-1	-1	5.839
DISH 1.nd2	181.894	277	-1	-1	5.806
DISH 1.nd2	182.9	278	-1	-1	5.825
DISH 1.nd2	183.918	279	-1	-1	5.848
DISH 1.nd2	184.922	280	-1	-1	5.831
DISH 1.nd2	185.611	281	-1	-1	5.826
DISH 1.nd2	186.567	282	-1	-1	5.785
DISH 1.nd2	187.579	283	-1	-1	5.825
DISH 1.nd2	188.266	284	-1	-1	5.79
DISH 1.nd2	189.212	285	-1	-1	5.789
DISH 1.nd2	190.187	286	-1	-1	5.805
DISH 1.nd2	191.152	287	-1	-1	5.775
DISH 1.nd2	192.118	288	-1	-1	5.775
DISH 1.nd2	193.085	289	-1	-1	5.822
DISH 1.nd2	194.063	290	-1	-1	5.778
DISH 1.nd2	195.08	291	-1	-1	5.804
DISH 1.nd2	196.058	292	-1	-1	5.762
DISH 1.nd2	197.1	293	-1	-1	5.811
DISH 1.nd2	198.089	294	-1	-1	5.803
DISH 1.nd2	199.07	295	-1	-1	5.835
DISH 1.nd2	200.059	296	-1	-1	5.842
DISH 1.nd2	201.1	297	-1	-1	5.805
DISH 1.nd2	202.1	298	-1	-1	5.805
DISH 1.nd2	203.096	299	-1	-1	5.819
DISH 1.nd2	204.085	300	-1	-1	5.823
DISH 1.nd2	205.087	301	-1	-1	5.83
DISH 1.nd2	206.091	302	-1	-1	5.846
DISH 1.nd2	206.804	303	-1	-1	5.816
DISH 1.nd2	207.821	304	-1	-1	5.813
DISH 1.nd2	208.848	305	-1	-1	5.785
DISH 1.nd2	209.864	306	-1	-1	5.786
DISH 1.nd2	210.877	307	-1	-1	5.813
DISH 1.nd2	211.599	308	-1	-1	5.759
DISH 1.nd2	212.604	309	-1	-1	5.8
DISH 1.nd2	213.348	310	-1	-1	5.809
DISH 1.nd2	214.353	311	-1	-1	5.821
DISH 1.nd2	215.443	312	-1	-1	5.796
DISH 1.nd2	216.481	313	-1	-1	5.778
DISH 1.nd2	217.213	314	-1	-1	5.787
DISH 1.nd2	218.231	315	-1	-1	5.806
DISH 1.nd2	219.276	316	-1	-1	5.785
DISH 1.nd2	220.33	317	-1	-1	5.779
DISH 1.nd2	221.065	318	-1	-1	5.755
DISH 1.nd2	222.117	319	-1	-1	5.763
DISH 1.nd2	223.261	320	-1	-1	5.762
DISH 1.nd2	223.709	321	-1	-1	5.759
DISH 1.nd2	224.205	322	-1	-1	5.778
DISH 1.nd2	224.689	323	-1	-1	5.767
DISH 1.nd2	225.194	324	-1	-1	5.786
DISH 1.nd2	225.648	325	-1	-1	5.787
DISH 1.nd2	226.108	326	-1	-1	5.737
DISH 1.nd2	226.634	327	-1	-1	5.775
DISH 1.nd2	227.105	328	-1	-1	5.765
DISH 1.nd2	227.598	329	-1	-1	5.768
DISH 1.nd2	228.137	330	-1	-1	5.752
DISH 1.nd2	228.625	331	-1	-1	5.76
DISH 1.nd2	229.133	332	-1	-1	5.775
DISH 1.nd2	230.348	333	-1	-1	5.802
DISH 1.nd2	231.416	334	-1	-1	5.781
DISH 1.nd2	232.164	335	-1	-1	5.748
DISH 1.nd2	233.229	336	-1	-1	5.76
DISH 1.nd2	234.314	337	-1	-1	5.78
DISH 1.nd2	235.399	338	-1	-1	5.794
DISH 1.nd2	236.491	339	-1	-1	5.759
DISH 1.nd2	237.275	340	-1	-1	5.778
DISH 1.nd2	238.36	341	-1	-1	5.763
DISH 1.nd2	239.444	342	-1	-1	5.743
DISH 1.nd2	240.227	343	-1	-1	5.769
DISH 1.nd2	241.326	344	-1	-1	5.778
DISH 1.nd2	242.434	345	-1	-1	5.766
DISH 1.nd2	243.213	346	-1	-1	5.788
DISH 1.nd2	244.338	347	-1	-1	5.756
DISH 1.nd2	245.466	348	-1	-1	5.764
DISH 1.nd2	246.6	349	-1	-1	5.771
DISH 1.nd2	247.788	350	-1	-1	5.749
DISH 1.nd2	248.913	351	-1	-1	5.743
DISH 1.nd2	250.045	352	-1	-1	5.753
DISH 1.nd2	251.175	353	-1	-1	5.718
DISH 1.nd2	252.302	354	-1	-1	5.744
DISH 1.nd2	253.448	355	-1	-1	5.713
DISH 1.nd2	254.641	356	-1	-1	5.738
DISH 1.nd2	255.789	357	-1	-1	5.713
DISH 1.nd2	256.947	358	-1	-1	5.718
DISH 1.nd2	258.11	359	-1	-1	5.7
DISH 1.nd2	259.312	360	-1	-1	5.712
DISH 1.nd2	260.481	361	-1	-1	5.715
DISH 1.nd2	261.64	362	-1	-1	5.71
DISH 1.nd2	262.437	363	-1	-1	5.725
DISH 1.nd2	263.582	364	-1	-1	5.7
DISH 1.nd2	264.743	365	-1	-1	5.744
DISH 1.nd2	265.912	366	-1	-1	5.712
DISH 1.nd2	266.725	367	-1	-1	5.709
DISH 1.nd2	267.905	368	-1	-1	5.736
DISH 1.nd2	269.087	369	-1	-1	5.763
DISH 1.nd2	270.268	370	-1	-1	5.761
DISH 1.nd2	271.499	371	-1	-1	5.711
DISH 1.nd2	272.675	372	-1	-1	5.676
DISH 1.nd2	273.855	373	-1	-1	5.745
DISH 1.nd2	275.101	374	-1	-1	5.687
DISH 1.nd2	276.27	375	-1	-1	5.727
DISH 1.nd2	277.073	376	-1	-1	5.73
DISH 1.nd2	278.264	377	-1	-1	5.691
DISH 1.nd2	279.435	378	-1	-1	5.686
DISH 1.nd2	280.688	379	-1	-1	5.718
DISH 1.nd2	281.872	380	-1	-1	5.733
DISH 1.nd2	282.679	381	-1	-1	5.744
DISH 1.nd2	283.869	382	-1	-1	5.712
DISH 1.nd2	285.073	383	-1	-1	5.701
DISH 1.nd2	286.323	384	-1	-1	5.729
DISH 1.nd2	287.664	385	-1	-1	5.724
DISH 1.nd2	288.865	386	-1	-1	5.722
DISH 1.nd2	290.08	387	-1	-1	5.698
DISH 1.nd2	291.271	388	-1	-1	5.715
DISH 1.nd2	292.481	389	-1	-1	5.701
DISH 1.nd2	293.692	390	-1	-1	5.732
DISH 1.nd2	294.904	391	-1	-1	5.734
DISH 1.nd2	295.725	392	-1	-1	5.73
DISH 1.nd2	296.923	393	-1	-1	5.716
DISH 1.nd2	297.756	394	-1	-1	5.7
DISH 1.nd2	298.959	395	-1	-1	5.689
DISH 1.nd2	300.181	396	-1	-1	5.72
DISH 1.nd2	301	397	-1	-1	5.736
DISH 1.nd2	302.235	398	-1	-1	5.732
DISH 1.nd2	303.081	399	-1	-1	5.734
DISH 1.nd2	304.316	400	-1	-1	5.648
DISH 1.nd2	305.543	401	-1	-1	5.689
DISH 1.nd2	306.784	402	-1	-1	5.659
DISH 1.nd2	308.03	403	-1	-1	5.715
DISH 1.nd2	309.319	404	-1	-1	5.716
DISH 1.nd2	310.566	405	-1	-1	5.732
DISH 1.nd2	311.807	406	-1	-1	5.712
DISH 1.nd2	313.107	407	-1	-1	5.711
DISH 1.nd2	314.358	408	-1	-1	5.704
DISH 1.nd2	315.658	409	-1	-1	5.685
DISH 1.nd2	316.915	410	-1	-1	5.7
DISH 1.nd2	317.761	411	-1	-1	5.706
DISH 1.nd2	319.001	412	-1	-1	5.697
DISH 1.nd2	320.262	413	-1	-1	5.732
DISH 1.nd2	321.539	414	-1	-1	5.692
DISH 1.nd2	322.377	415	-1	-1	5.697
DISH 1.nd2	323.622	416	-1	-1	5.688
DISH 1.nd2	324.889	417	-1	-1	5.642
DISH 1.nd2	326.171	418	-1	-1	5.633
DISH 1.nd2	327.488	419	-1	-1	5.655
DISH 1.nd2	328.759	420	-1	-1	5.61
DISH 1.nd2	330.022	421	-1	-1	5.657
DISH 1.nd2	331.303	422	-1	-1	5.682
DISH 1.nd2	332.161	423	-1	-1	5.693
DISH 1.nd2	333.456	424	-1	-1	5.678
DISH 1.nd2	334.739	425	-1	-1	5.63
DISH 1.nd2	336.086	426	-1	-1	5.666
DISH 1.nd2	337.374	427	-1	-1	5.689
DISH 1.nd2	338.669	428	-1	-1	5.645
DISH 1.nd2	339.514	429	-1	-1	5.634
DISH 1.nd2	340.823	430	-1	-1	5.663
DISH 1.nd2	341.687	431	-1	-1	5.654
DISH 1.nd2	342.97	432	-1	-1	5.63
DISH 1.nd2	343.814	433	-1	-1	5.694
DISH 1.nd2	345.109	434	-1	-1	5.662
DISH 1.nd2	346.421	435	-1	-1	5.665
DISH 1.nd2	347.289	436	-1	-1	5.659
DISH 1.nd2	348.57	437	-1	-1	5.659
DISH 1.nd2	349.936	438	-1	-1	5.648
DISH 1.nd2	351.261	439	-1	-1	5.633
DISH 1.nd2	352.587	440	-1	-1	5.672
DISH 1.nd2	353.905	441	-1	-1	5.683
DISH 1.nd2	355.246	442	-1	-1	5.632
DISH 1.nd2	356.569	443	-1	-1	5.64
DISH 1.nd2	357.91	444	-1	-1	5.651
DISH 1.nd2	359.293	445	-1	-1	5.655
DISH 1.nd2	360.173	446	-1	-1	5.694
DISH 1.nd2	361.495	447	-1	-1	5.622
DISH 1.nd2	362.831	448	-1	-1	5.65
DISH 1.nd2	364.154	449	-1	-1	5.618
DISH 1.nd2	365.488	450	-1	-1	5.682
DISH 1.nd2	366.897	451	-1	-1	5.655
DISH 1.nd2	368.235	452	-1	-1	5.657
DISH 1.nd2	369.584	453	-1	-1	5.615
DISH 1.nd2	370.943	454	-1	-1	5.695
DISH 1.nd2	372.297	455	-1	-1	5.641
DISH 1.nd2	373.655	456	-1	-1	5.613
DISH 1.nd2	375.028	457	-1	-1	5.626
DISH 1.nd2	376.388	458	-1	-1	5.671
DISH 1.nd2	377.749	459	-1	-1	5.649
DISH 1.nd2	379.103	460	-1	-1	5.651
DISH 1.nd2	380.547	461	-1	-1	5.652
DISH 1.nd2	381.967	462	-1	-1	5.681
DISH 1.nd2	383.346	463	-1	-1	5.644
DISH 1.nd2	384.723	464	-1	-1	5.693
DISH 1.nd2	386.095	465	-1	-1	5.66
DISH 1.nd2	387.481	466	-1	-1	5.659
DISH 1.nd2	388.858	467	-1	-1	5.656
DISH 1.nd2	389.762	468	-1	-1	5.657
DISH 1.nd2	391.139	469	-1	-1	5.697
DISH 1.nd2	392.063	470	-1	-1	5.698
DISH 1.nd2	393.451	471	-1	-1	5.682
DISH 1.nd2	394.36	472	-1	-1	5.664
DISH 1.nd2	395.726	473	-1	-1	5.638
DISH 1.nd2	397.115	474	-1	-1	5.66
DISH 1.nd2	398.509	475	-1	-1	5.659
DISH 1.nd2	399.894	476	-1	-1	5.679
DISH 1.nd2	401.298	477	-1	-1	5.651
DISH 1.nd2	402.7	478	-1	-1	5.665
DISH 1.nd2	403.622	479	-1	-1	5.678
DISH 1.nd2	405.024	480	-1	-1	5.636
DISH 1.nd2	406.431	481	-1	-1	5.62
DISH 1.nd2	407.845	482	-1	-1	5.621
DISH 1.nd2	409.253	483	-1	-1	5.616
DISH 1.nd2	410.668	484	-1	-1	5.659
DISH 1.nd2	412.07	485	-1	-1	5.672
DISH 1.nd2	412.986	486	-1	-1	5.652
DISH 1.nd2	414.401	487	-1	-1	5.667
DISH 1.nd2	415.823	488	-1	-1	5.626
DISH 1.nd2	417.293	489	-1	-1	5.653
DISH 1.nd2	418.731	490	-1	-1	5.642
DISH 1.nd2	420.175	491	-1	-1	5.648
DISH 1.nd2	421.664	492	-1	-1	5.646
