# Supplementary material for: NFATc1 drives Orai3 transcription and proteolysis by harnessing epigenome differences in the MARCH8 promoter
Source: EMBO J. 2025 Sep 29;44(21):6137–67. doi: 10.1038/s44318-025-00572-4 (PMC12583688; doi:10.1038/s44318-025-00572-4)
Supplement: Supplementary file 6 — Source data Fig. 4 [file 44318_2025_572_MOESM6_ESM.zip › Figure 4/Figure 4P/MARCH8-CS.xlsx]

## Sheet: Data (Channels)
Name	Time [s]	ND.T	ND.Z	ND.M	Ratio 340nm/380nm
DISH 6.nd2	0.168	1	-1	-1	3.219
DISH 6.nd2	0.688	2	-1	-1	3.217
DISH 6.nd2	1.255	3	-1	-1	3.223
DISH 6.nd2	1.763	4	-1	-1	3.201
DISH 6.nd2	2.356	5	-1	-1	3.209
DISH 6.nd2	2.822	6	-1	-1	3.204
DISH 6.nd2	3.409	7	-1	-1	3.189
DISH 6.nd2	3.925	8	-1	-1	3.192
DISH 6.nd2	4.44	9	-1	-1	3.19
DISH 6.nd2	5.042	10	-1	-1	3.182
DISH 6.nd2	5.566	11	-1	-1	3.174
DISH 6.nd2	6.032	12	-1	-1	3.178
DISH 6.nd2	6.53	13	-1	-1	3.155
DISH 6.nd2	7.022	14	-1	-1	3.183
DISH 6.nd2	7.53	15	-1	-1	3.178
DISH 6.nd2	8.032	16	-1	-1	3.181
DISH 6.nd2	8.524	17	-1	-1	3.175
DISH 6.nd2	9.02	18	-1	-1	3.172
DISH 6.nd2	9.486	19	-1	-1	3.163
DISH 6.nd2	9.982	20	-1	-1	3.179
DISH 6.nd2	10.488	21	-1	-1	3.196
DISH 6.nd2	11.002	22	-1	-1	3.163
DISH 6.nd2	11.521	23	-1	-1	3.193
DISH 6.nd2	12.047	24	-1	-1	3.165
DISH 6.nd2	12.574	25	-1	-1	3.167
DISH 6.nd2	13.06	26	-1	-1	3.182
DISH 6.nd2	13.56	27	-1	-1	3.245
DISH 6.nd2	14.042	28	-1	-1	3.207
DISH 6.nd2	14.559	29	-1	-1	3.191
DISH 6.nd2	15.06	30	-1	-1	3.201
DISH 6.nd2	15.58	31	-1	-1	3.2
DISH 6.nd2	16.051	32	-1	-1	3.211
DISH 6.nd2	16.565	33	-1	-1	3.202
DISH 6.nd2	17.068	34	-1	-1	3.203
DISH 6.nd2	17.57	35	-1	-1	3.196
DISH 6.nd2	18.077	36	-1	-1	3.214
DISH 6.nd2	18.567	37	-1	-1	3.195
DISH 6.nd2	19.082	38	-1	-1	3.192
DISH 6.nd2	19.573	39	-1	-1	3.195
DISH 6.nd2	20.085	40	-1	-1	3.159
DISH 6.nd2	20.587	41	-1	-1	3.173
DISH 6.nd2	21.083	42	-1	-1	3.217
DISH 6.nd2	21.591	43	-1	-1	3.181
DISH 6.nd2	22.087	44	-1	-1	3.187
DISH 6.nd2	22.595	45	-1	-1	3.175
DISH 6.nd2	23.104	46	-1	-1	3.189
DISH 6.nd2	23.616	47	-1	-1	3.198
DISH 6.nd2	24.149	48	-1	-1	3.198
DISH 6.nd2	24.664	49	-1	-1	3.18
DISH 6.nd2	25.219	50	-1	-1	3.18
DISH 6.nd2	25.723	51	-1	-1	3.166
DISH 6.nd2	26.287	52	-1	-1	3.199
DISH 6.nd2	26.813	53	-1	-1	3.171
DISH 6.nd2	27.377	54	-1	-1	3.12
DISH 6.nd2	27.9	55	-1	-1	3.149
DISH 6.nd2	28.481	56	-1	-1	3.132
DISH 6.nd2	28.948	57	-1	-1	3.14
DISH 6.nd2	29.528	58	-1	-1	3.111
DISH 6.nd2	29.993	59	-1	-1	3.133
DISH 6.nd2	30.483	60	-1	-1	3.127
DISH 6.nd2	31.035	61	-1	-1	3.124
DISH 6.nd2	31.587	62	-1	-1	3.15
DISH 6.nd2	32.056	63	-1	-1	3.16
DISH 6.nd2	32.54	64	-1	-1	3.118
DISH 6.nd2	33.024	65	-1	-1	3.157
DISH 6.nd2	33.489	66	-1	-1	3.174
DISH 6.nd2	33.983	67	-1	-1	3.166
DISH 6.nd2	34.549	68	-1	-1	3.189
DISH 6.nd2	35.129	69	-1	-1	3.154
DISH 6.nd2	35.691	70	-1	-1	3.169
DISH 6.nd2	36.264	71	-1	-1	3.133
DISH 6.nd2	36.826	72	-1	-1	3.168
DISH 6.nd2	37.436	73	-1	-1	3.141
DISH 6.nd2	38.017	74	-1	-1	3.146
DISH 6.nd2	38.597	75	-1	-1	3.15
DISH 6.nd2	39.064	76	-1	-1	3.147
DISH 6.nd2	39.578	77	-1	-1	3.111
DISH 6.nd2	40.176	78	-1	-1	3.121
DISH 6.nd2	40.767	79	-1	-1	3.135
DISH 6.nd2	41.353	80	-1	-1	3.137
DISH 6.nd2	41.831	81	-1	-1	3.15
DISH 6.nd2	42.369	82	-1	-1	3.142
DISH 6.nd2	42.844	83	-1	-1	3.127
DISH 6.nd2	43.395	84	-1	-1	3.126
DISH 6.nd2	43.873	85	-1	-1	3.109
DISH 6.nd2	44.411	86	-1	-1	3.142
DISH 6.nd2	45.034	87	-1	-1	3.126
DISH 6.nd2	45.649	88	-1	-1	3.125
DISH 6.nd2	46.138	89	-1	-1	3.124
DISH 6.nd2	46.689	90	-1	-1	3.139
DISH 6.nd2	47.314	91	-1	-1	3.134
DISH 6.nd2	47.959	92	-1	-1	3.141
DISH 6.nd2	48.581	93	-1	-1	3.147
DISH 6.nd2	49.209	94	-1	-1	3.128
DISH 6.nd2	49.837	95	-1	-1	3.152
DISH 6.nd2	50.507	96	-1	-1	3.119
DISH 6.nd2	51.155	97	-1	-1	3.129
DISH 6.nd2	51.652	98	-1	-1	3.133
DISH 6.nd2	52.234	99	-1	-1	3.172
DISH 6.nd2	52.873	100	-1	-1	3.171
DISH 6.nd2	53.507	101	-1	-1	3.149
DISH 6.nd2	54.15	102	-1	-1	3.129
DISH 6.nd2	54.821	103	-1	-1	3.111
DISH 6.nd2	55.473	104	-1	-1	3.118
DISH 6.nd2	56.132	105	-1	-1	3.099
DISH 6.nd2	56.802	106	-1	-1	3.111
DISH 6.nd2	57.477	107	-1	-1	3.168
DISH 6.nd2	58.022	108	-1	-1	3.137
DISH 6.nd2	58.539	109	-1	-1	3.121
DISH 6.nd2	59.155	110	-1	-1	3.139
DISH 6.nd2	59.848	111	-1	-1	3.142
DISH 6.nd2	60.513	112	-1	-1	3.097
DISH 6.nd2	61.19	113	-1	-1	3.114
DISH 6.nd2	61.71	114	-1	-1	3.116
DISH 6.nd2	62.355	115	-1	-1	3.103
DISH 6.nd2	63.062	116	-1	-1	3.14
DISH 6.nd2	63.751	117	-1	-1	3.174
DISH 6.nd2	64.446	118	-1	-1	3.231
DISH 6.nd2	64.971	119	-1	-1	3.174
DISH 6.nd2	65.604	120	-1	-1	3.197
DISH 6.nd2	66.309	121	-1	-1	3.221
DISH 6.nd2	67.177	122	-1	-1	3.296
DISH 6.nd2	67.879	123	-1	-1	3.346
DISH 6.nd2	68.586	124	-1	-1	3.414
DISH 6.nd2	69.309	125	-1	-1	3.507
DISH 6.nd2	70.021	126	-1	-1	3.609
DISH 6.nd2	70.73	127	-1	-1	3.668
DISH 6.nd2	71.27	128	-1	-1	3.713
DISH 6.nd2	71.932	129	-1	-1	3.838
DISH 6.nd2	72.655	130	-1	-1	3.894
DISH 6.nd2	73.386	131	-1	-1	3.937
DISH 6.nd2	74.132	132	-1	-1	4.058
DISH 6.nd2	74.869	133	-1	-1	4.127
DISH 6.nd2	75.606	134	-1	-1	4.195
DISH 6.nd2	76.371	135	-1	-1	4.274
DISH 6.nd2	77.102	136	-1	-1	4.327
DISH 6.nd2	77.85	137	-1	-1	4.431
DISH 6.nd2	78.588	138	-1	-1	4.476
DISH 6.nd2	79.334	139	-1	-1	4.554
DISH 6.nd2	80.094	140	-1	-1	4.596
DISH 6.nd2	80.844	141	-1	-1	4.62
DISH 6.nd2	81.602	142	-1	-1	4.642
DISH 6.nd2	82.37	143	-1	-1	4.724
DISH 6.nd2	83.136	144	-1	-1	4.778
DISH 6.nd2	83.9	145	-1	-1	4.787
DISH 6.nd2	84.69	146	-1	-1	4.797
DISH 6.nd2	85.455	147	-1	-1	4.885
DISH 6.nd2	86.245	148	-1	-1	4.917
DISH 6.nd2	87.028	149	-1	-1	4.975
DISH 6.nd2	87.812	150	-1	-1	4.975
DISH 6.nd2	88.592	151	-1	-1	5.091
DISH 6.nd2	89.37	152	-1	-1	5.128
DISH 6.nd2	90.162	153	-1	-1	5.105
DISH 6.nd2	90.97	154	-1	-1	5.157
DISH 6.nd2	91.75	155	-1	-1	5.189
DISH 6.nd2	92.544	156	-1	-1	5.192
DISH 6.nd2	93.111	157	-1	-1	5.21
DISH 6.nd2	93.843	158	-1	-1	5.221
DISH 6.nd2	94.639	159	-1	-1	5.238
DISH 6.nd2	95.452	160	-1	-1	5.294
DISH 6.nd2	96.249	161	-1	-1	5.363
DISH 6.nd2	97.076	162	-1	-1	5.352
DISH 6.nd2	97.662	163	-1	-1	5.393
DISH 6.nd2	98.404	164	-1	-1	5.41
DISH 6.nd2	99.204	165	-1	-1	5.43
DISH 6.nd2	100.009	166	-1	-1	5.488
DISH 6.nd2	100.819	167	-1	-1	5.457
DISH 6.nd2	101.423	168	-1	-1	5.5
DISH 6.nd2	102.189	169	-1	-1	5.508
DISH 6.nd2	103.021	170	-1	-1	5.525
DISH 6.nd2	103.854	171	-1	-1	5.539
DISH 6.nd2	104.691	172	-1	-1	5.506
DISH 6.nd2	105.523	173	-1	-1	5.528
DISH 6.nd2	106.348	174	-1	-1	5.569
DISH 6.nd2	107.18	175	-1	-1	5.525
DISH 6.nd2	108.02	176	-1	-1	5.585
DISH 6.nd2	108.858	177	-1	-1	5.605
DISH 6.nd2	109.704	178	-1	-1	5.57
DISH 6.nd2	110.566	179	-1	-1	5.589
DISH 6.nd2	111.178	180	-1	-1	5.572
DISH 6.nd2	111.97	181	-1	-1	5.641
DISH 6.nd2	112.834	182	-1	-1	5.652
DISH 6.nd2	113.457	183	-1	-1	5.602
DISH 6.nd2	114.255	184	-1	-1	5.593
DISH 6.nd2	115.118	185	-1	-1	5.602
DISH 6.nd2	115.741	186	-1	-1	5.653
DISH 6.nd2	116.549	187	-1	-1	5.664
DISH 6.nd2	117.431	188	-1	-1	5.65
DISH 6.nd2	118.3	189	-1	-1	5.701
DISH 6.nd2	119.18	190	-1	-1	5.674
DISH 6.nd2	120.06	191	-1	-1	5.683
DISH 6.nd2	120.935	192	-1	-1	5.659
DISH 6.nd2	121.82	193	-1	-1	5.703
DISH 6.nd2	122.718	194	-1	-1	5.76
DISH 6.nd2	123.609	195	-1	-1	5.741
DISH 6.nd2	124.251	196	-1	-1	5.724
DISH 6.nd2	125.088	197	-1	-1	5.682
DISH 6.nd2	125.718	198	-1	-1	5.727
DISH 6.nd2	126.555	199	-1	-1	5.724
DISH 6.nd2	127.458	200	-1	-1	5.749
DISH 6.nd2	128.389	201	-1	-1	5.787
DISH 6.nd2	129.022	202	-1	-1	5.766
DISH 6.nd2	129.877	203	-1	-1	5.706
DISH 6.nd2	130.513	204	-1	-1	5.739
DISH 6.nd2	131.37	205	-1	-1	5.701
DISH 6.nd2	132.004	206	-1	-1	5.701
DISH 6.nd2	132.86	207	-1	-1	5.703
DISH 6.nd2	133.517	208	-1	-1	5.692
DISH 6.nd2	134.433	209	-1	-1	5.709
DISH 6.nd2	135.104	210	-1	-1	5.746
DISH 6.nd2	136.001	211	-1	-1	5.726
DISH 6.nd2	136.961	212	-1	-1	5.792
DISH 6.nd2	137.913	213	-1	-1	5.752
DISH 6.nd2	138.578	214	-1	-1	5.774
DISH 6.nd2	139.477	215	-1	-1	5.768
DISH 6.nd2	140.423	216	-1	-1	5.792
DISH 6.nd2	141.38	217	-1	-1	5.777
DISH 6.nd2	142.031	218	-1	-1	5.779
DISH 6.nd2	142.948	219	-1	-1	5.771
DISH 6.nd2	143.914	220	-1	-1	5.811
DISH 6.nd2	144.583	221	-1	-1	5.778
DISH 6.nd2	145.521	222	-1	-1	5.799
DISH 6.nd2	146.504	223	-1	-1	5.701
DISH 6.nd2	147.508	224	-1	-1	5.768
DISH 6.nd2	148.478	225	-1	-1	5.719
DISH 6.nd2	149.454	226	-1	-1	5.725
DISH 6.nd2	150.437	227	-1	-1	5.733
DISH 6.nd2	151.113	228	-1	-1	5.761
DISH 6.nd2	152.049	229	-1	-1	5.764
DISH 6.nd2	153.048	230	-1	-1	5.775
DISH 6.nd2	154.044	231	-1	-1	5.775
DISH 6.nd2	155.035	232	-1	-1	5.757
DISH 6.nd2	156.036	233	-1	-1	5.728
DISH 6.nd2	157.032	234	-1	-1	5.792
DISH 6.nd2	158.033	235	-1	-1	5.805
DISH 6.nd2	159.037	236	-1	-1	5.763
DISH 6.nd2	160.042	237	-1	-1	5.735
DISH 6.nd2	161.043	238	-1	-1	5.739
DISH 6.nd2	162.042	239	-1	-1	5.738
DISH 6.nd2	163.054	240	-1	-1	5.745
DISH 6.nd2	164.061	241	-1	-1	5.724
DISH 6.nd2	165.086	242	-1	-1	5.73
DISH 6.nd2	166.106	243	-1	-1	5.756
DISH 6.nd2	167.13	244	-1	-1	5.726
DISH 6.nd2	168.159	245	-1	-1	5.798
DISH 6.nd2	169.178	246	-1	-1	5.719
DISH 6.nd2	170.154	247	-1	-1	5.775
DISH 6.nd2	171.179	248	-1	-1	5.749
DISH 6.nd2	171.882	249	-1	-1	5.81
DISH 6.nd2	172.839	250	-1	-1	5.769
DISH 6.nd2	173.877	251	-1	-1	5.779
DISH 6.nd2	174.916	252	-1	-1	5.755
DISH 6.nd2	175.966	253	-1	-1	5.767
DISH 6.nd2	176.666	254	-1	-1	5.779
DISH 6.nd2	177.675	255	-1	-1	5.78
DISH 6.nd2	178.716	256	-1	-1	5.815
DISH 6.nd2	179.422	257	-1	-1	5.771
DISH 6.nd2	180.412	258	-1	-1	5.765
DISH 6.nd2	181.461	259	-1	-1	5.767
DISH 6.nd2	182.175	260	-1	-1	5.775
DISH 6.nd2	183.169	261	-1	-1	5.778
DISH 6.nd2	184.248	262	-1	-1	5.71
DISH 6.nd2	184.978	263	-1	-1	5.735
DISH 6.nd2	185.99	264	-1	-1	5.778
DISH 6.nd2	186.717	265	-1	-1	5.75
DISH 6.nd2	187.727	266	-1	-1	5.797
DISH 6.nd2	188.445	267	-1	-1	5.764
DISH 6.nd2	189.462	268	-1	-1	5.788
DISH 6.nd2	190.194	269	-1	-1	5.783
DISH 6.nd2	191.226	270	-1	-1	5.814
DISH 6.nd2	191.961	271	-1	-1	5.765
DISH 6.nd2	193.008	272	-1	-1	5.777
DISH 6.nd2	194.116	273	-1	-1	5.779
DISH 6.nd2	195.224	274	-1	-1	5.734
DISH 6.nd2	195.953	275	-1	-1	5.737
DISH 6.nd2	196.989	276	-1	-1	5.756
DISH 6.nd2	197.722	277	-1	-1	5.741
DISH 6.nd2	198.813	278	-1	-1	5.797
DISH 6.nd2	199.934	279	-1	-1	5.76
DISH 6.nd2	201.054	280	-1	-1	5.788
DISH 6.nd2	202.179	281	-1	-1	5.708
DISH 6.nd2	203.31	282	-1	-1	5.683
DISH 6.nd2	204.431	283	-1	-1	5.689
DISH 6.nd2	205.576	284	-1	-1	5.746
DISH 6.nd2	206.707	285	-1	-1	5.761
DISH 6.nd2	207.844	286	-1	-1	5.712
DISH 6.nd2	208.993	287	-1	-1	5.683
DISH 6.nd2	209.741	288	-1	-1	5.7
DISH 6.nd2	210.81	289	-1	-1	5.681
DISH 6.nd2	211.959	290	-1	-1	5.723
DISH 6.nd2	213.1	291	-1	-1	5.724
DISH 6.nd2	214.261	292	-1	-1	5.779
DISH 6.nd2	215.025	293	-1	-1	5.766
DISH 6.nd2	216.12	294	-1	-1	5.759
DISH 6.nd2	217.276	295	-1	-1	5.764
DISH 6.nd2	218.042	296	-1	-1	5.753
DISH 6.nd2	219.149	297	-1	-1	5.793
DISH 6.nd2	220.317	298	-1	-1	5.741
DISH 6.nd2	221.478	299	-1	-1	5.787
DISH 6.nd2	222.64	300	-1	-1	5.752
DISH 6.nd2	223.801	301	-1	-1	5.705
DISH 6.nd2	224.59	302	-1	-1	5.707
DISH 6.nd2	225.7	303	-1	-1	5.678
DISH 6.nd2	226.873	304	-1	-1	5.694
DISH 6.nd2	228.064	305	-1	-1	5.694
DISH 6.nd2	229.253	306	-1	-1	5.699
DISH 6.nd2	230.025	307	-1	-1	5.686
DISH 6.nd2	231.146	308	-1	-1	5.716
DISH 6.nd2	232.338	309	-1	-1	5.681
DISH 6.nd2	233.531	310	-1	-1	5.694
DISH 6.nd2	234.303	311	-1	-1	5.681
DISH 6.nd2	235.451	312	-1	-1	5.678
DISH 6.nd2	236.648	313	-1	-1	5.699
DISH 6.nd2	237.849	314	-1	-1	5.703
DISH 6.nd2	239.058	315	-1	-1	5.688
DISH 6.nd2	239.849	316	-1	-1	5.687
DISH 6.nd2	241.011	317	-1	-1	5.695
DISH 6.nd2	242.22	318	-1	-1	5.705
DISH 6.nd2	243.443	319	-1	-1	5.703
DISH 6.nd2	244.663	320	-1	-1	5.688
DISH 6.nd2	245.872	321	-1	-1	5.697
DISH 6.nd2	247.094	322	-1	-1	5.675
DISH 6.nd2	248.33	323	-1	-1	5.674
DISH 6.nd2	249.122	324	-1	-1	5.714
DISH 6.nd2	250.296	325	-1	-1	5.757
DISH 6.nd2	251.091	326	-1	-1	5.744
DISH 6.nd2	252.271	327	-1	-1	5.75
DISH 6.nd2	253.524	328	-1	-1	5.727
DISH 6.nd2	254.766	329	-1	-1	5.765
DISH 6.nd2	256	330	-1	-1	5.723
DISH 6.nd2	257.234	331	-1	-1	5.724
DISH 6.nd2	258.493	332	-1	-1	5.68
DISH 6.nd2	259.741	333	-1	-1	5.711
DISH 6.nd2	260.988	334	-1	-1	5.705
DISH 6.nd2	262.264	335	-1	-1	5.725
DISH 6.nd2	263.526	336	-1	-1	5.705
DISH 6.nd2	264.788	337	-1	-1	5.706
DISH 6.nd2	266.065	338	-1	-1	5.72
DISH 6.nd2	267.347	339	-1	-1	5.747
DISH 6.nd2	268.168	340	-1	-1	5.694
DISH 6.nd2	269.379	341	-1	-1	5.753
DISH 6.nd2	270.192	342	-1	-1	5.735
DISH 6.nd2	271.407	343	-1	-1	5.745
DISH 6.nd2	272.694	344	-1	-1	5.76
DISH 6.nd2	273.977	345	-1	-1	5.744
DISH 6.nd2	275.28	346	-1	-1	5.753
DISH 6.nd2	276.586	347	-1	-1	5.728
DISH 6.nd2	277.89	348	-1	-1	5.705
DISH 6.nd2	278.732	349	-1	-1	5.687
DISH 6.nd2	279.978	350	-1	-1	5.667
DISH 6.nd2	281.297	351	-1	-1	5.721
DISH 6.nd2	282.619	352	-1	-1	5.683
DISH 6.nd2	283.931	353	-1	-1	5.706
DISH 6.nd2	285.241	354	-1	-1	5.646
DISH 6.nd2	286.566	355	-1	-1	5.687
DISH 6.nd2	287.933	356	-1	-1	5.697
DISH 6.nd2	288.776	357	-1	-1	5.729
DISH 6.nd2	290.052	358	-1	-1	5.715
DISH 6.nd2	291.383	359	-1	-1	5.703
DISH 6.nd2	292.227	360	-1	-1	5.698
DISH 6.nd2	293.499	361	-1	-1	5.719
DISH 6.nd2	294.869	362	-1	-1	5.67
DISH 6.nd2	296.201	363	-1	-1	5.683
DISH 6.nd2	297.537	364	-1	-1	5.673
DISH 6.nd2	298.892	365	-1	-1	5.734
DISH 6.nd2	299.744	366	-1	-1	5.719
DISH 6.nd2	301.042	367	-1	-1	5.702
DISH 6.nd2	302.377	368	-1	-1	5.686
DISH 6.nd2	303.737	369	-1	-1	5.695
DISH 6.nd2	305.079	370	-1	-1	5.707
DISH 6.nd2	306.433	371	-1	-1	5.757
DISH 6.nd2	307.451	372	-1	-1	5.762
DISH 6.nd2	308.83	373	-1	-1	5.73
DISH 6.nd2	310.244	374	-1	-1	5.74
DISH 6.nd2	311.61	375	-1	-1	5.756
DISH 6.nd2	313.023	376	-1	-1	5.703
DISH 6.nd2	314.413	377	-1	-1	5.714
DISH 6.nd2	315.806	378	-1	-1	5.677
DISH 6.nd2	317.203	379	-1	-1	5.699
DISH 6.nd2	318.079	380	-1	-1	5.709
DISH 6.nd2	319.41	381	-1	-1	5.742
DISH 6.nd2	320.794	382	-1	-1	5.738
DISH 6.nd2	322.178	383	-1	-1	5.73
DISH 6.nd2	323.561	384	-1	-1	5.731
DISH 6.nd2	324.988	385	-1	-1	5.667
DISH 6.nd2	325.87	386	-1	-1	5.733
DISH 6.nd2	327.214	387	-1	-1	5.739
DISH 6.nd2	328.628	388	-1	-1	5.672
DISH 6.nd2	330.078	389	-1	-1	5.672
DISH 6.nd2	331.511	390	-1	-1	5.761
DISH 6.nd2	332.397	391	-1	-1	5.729
DISH 6.nd2	333.757	392	-1	-1	5.727
DISH 6.nd2	334.637	393	-1	-1	5.697
DISH 6.nd2	336.017	394	-1	-1	5.708
DISH 6.nd2	336.934	395	-1	-1	5.73
DISH 6.nd2	338.307	396	-1	-1	5.737
DISH 6.nd2	339.767	397	-1	-1	5.74
DISH 6.nd2	340.671	398	-1	-1	5.758
DISH 6.nd2	342.041	399	-1	-1	5.711
DISH 6.nd2	343.5	400	-1	-1	5.718
DISH 6.nd2	344.42	401	-1	-1	5.752
DISH 6.nd2	345.841	402	-1	-1	5.671
DISH 6.nd2	347.308	403	-1	-1	5.702
DISH 6.nd2	348.789	404	-1	-1	5.645
DISH 6.nd2	349.719	405	-1	-1	5.681
DISH 6.nd2	351.129	406	-1	-1	5.683
DISH 6.nd2	352.591	407	-1	-1	5.767
DISH 6.nd2	354.063	408	-1	-1	5.674
DISH 6.nd2	355.566	409	-1	-1	5.664
DISH 6.nd2	357.053	410	-1	-1	5.747
DISH 6.nd2	358	411	-1	-1	5.723
DISH 6.nd2	359.426	412	-1	-1	5.688
DISH 6.nd2	360.899	413	-1	-1	5.697
DISH 6.nd2	362.372	414	-1	-1	5.709
DISH 6.nd2	363.834	415	-1	-1	5.715
DISH 6.nd2	365.346	416	-1	-1	5.697
DISH 6.nd2	366.268	417	-1	-1	5.672
DISH 6.nd2	367.688	418	-1	-1	5.682
DISH 6.nd2	369.168	419	-1	-1	5.656
DISH 6.nd2	370.642	420	-1	-1	5.671
DISH 6.nd2	372.125	421	-1	-1	5.68
DISH 6.nd2	373.616	422	-1	-1	5.703
DISH 6.nd2	375.115	423	-1	-1	5.689
DISH 6.nd2	376.62	424	-1	-1	5.72
DISH 6.nd2	378.178	425	-1	-1	5.709
DISH 6.nd2	379.67	426	-1	-1	5.714
DISH 6.nd2	381.174	427	-1	-1	5.706
DISH 6.nd2	382.698	428	-1	-1	5.718
DISH 6.nd2	384.239	429	-1	-1	5.697
DISH 6.nd2	385.777	430	-1	-1	5.67
DISH 6.nd2	387.329	431	-1	-1	5.666
DISH 6.nd2	388.268	432	-1	-1	5.688
DISH 6.nd2	389.73	433	-1	-1	5.706
DISH 6.nd2	391.276	434	-1	-1	5.732
DISH 6.nd2	392.79	435	-1	-1	5.679
DISH 6.nd2	393.739	436	-1	-1	5.683
DISH 6.nd2	395.225	437	-1	-1	5.712
DISH 6.nd2	396.793	438	-1	-1	5.747
DISH 6.nd2	397.738	439	-1	-1	5.716
DISH 6.nd2	399.229	440	-1	-1	5.741
DISH 6.nd2	400.8	441	-1	-1	5.741
DISH 6.nd2	401.765	442	-1	-1	5.706
DISH 6.nd2	403.267	443	-1	-1	5.689
DISH 6.nd2	404.819	444	-1	-1	5.704
DISH 6.nd2	405.797	445	-1	-1	5.705
DISH 6.nd2	407.333	446	-1	-1	5.735
DISH 6.nd2	408.326	447	-1	-1	5.712
DISH 6.nd2	409.849	448	-1	-1	5.716
DISH 6.nd2	410.816	449	-1	-1	5.742
DISH 6.nd2	412.317	450	-1	-1	5.691
DISH 6.nd2	413.284	451	-1	-1	5.67
DISH 6.nd2	414.786	452	-1	-1	5.667
DISH 6.nd2	416.349	453	-1	-1	5.675
DISH 6.nd2	417.326	454	-1	-1	5.633
DISH 6.nd2	418.856	455	-1	-1	5.672
DISH 6.nd2	419.829	456	-1	-1	5.69
DISH 6.nd2	421.356	457	-1	-1	5.693
DISH 6.nd2	422.339	458	-1	-1	5.717
DISH 6.nd2	423.915	459	-1	-1	5.66
DISH 6.nd2	424.916	460	-1	-1	5.692
DISH 6.nd2	426.461	461	-1	-1	5.713
DISH 6.nd2	428.062	462	-1	-1	5.708
DISH 6.nd2	429.676	463	-1	-1	5.683
DISH 6.nd2	430.677	464	-1	-1	5.725
DISH 6.nd2	432.229	465	-1	-1	5.754
DISH 6.nd2	433.852	466	-1	-1	5.691
DISH 6.nd2	435.487	467	-1	-1	5.744
DISH 6.nd2	436.475	468	-1	-1	5.717
DISH 6.nd2	438.031	469	-1	-1	5.708
DISH 6.nd2	439.661	470	-1	-1	5.712
DISH 6.nd2	440.667	471	-1	-1	5.732
DISH 6.nd2	442.214	472	-1	-1	5.652
