# Supplementary material for: NFATc1 drives Orai3 transcription and proteolysis by harnessing epigenome differences in the MARCH8 promoter
Source: EMBO J. 2025 Sep 29;44(21):6137–67. doi: 10.1038/s44318-025-00572-4 (PMC12583688; doi:10.1038/s44318-025-00572-4)
Supplement: Supplementary file 6 — Source data Fig. 4 [file 44318_2025_572_MOESM6_ESM.zip › Figure 4/Figure 4P/MARCH8.xlsx]

## Sheet: Data (Channels)
Name	Time [s]	ND.T	ND.Z	ND.M	Ratio 340nm/380nm
DISH 8.nd2	0.131	1	-1	-1	2.009
DISH 8.nd2	0.677	2	-1	-1	2.014
DISH 8.nd2	1.252	3	-1	-1	2.014
DISH 8.nd2	1.735	4	-1	-1	2.013
DISH 8.nd2	2.28	5	-1	-1	2.006
DISH 8.nd2	2.758	6	-1	-1	2.009
DISH 8.nd2	3.309	7	-1	-1	2.017
DISH 8.nd2	3.799	8	-1	-1	2.008
DISH 8.nd2	4.271	9	-1	-1	2.021
DISH 8.nd2	4.785	10	-1	-1	2.007
DISH 8.nd2	5.283	11	-1	-1	2.029
DISH 8.nd2	5.798	12	-1	-1	2.019
DISH 8.nd2	6.307	13	-1	-1	2.005
DISH 8.nd2	6.807	14	-1	-1	2.005
DISH 8.nd2	7.315	15	-1	-1	2.01
DISH 8.nd2	7.92	16	-1	-1	2.01
DISH 8.nd2	8.433	17	-1	-1	2.013
DISH 8.nd2	8.966	18	-1	-1	2.005
DISH 8.nd2	9.441	19	-1	-1	2.001
DISH 8.nd2	9.963	20	-1	-1	2.009
DISH 8.nd2	10.44	21	-1	-1	2.012
DISH 8.nd2	10.96	22	-1	-1	1.992
DISH 8.nd2	11.467	23	-1	-1	1.997
DISH 8.nd2	11.947	24	-1	-1	2.004
DISH 8.nd2	12.436	25	-1	-1	1.99
DISH 8.nd2	12.969	26	-1	-1	1.993
DISH 8.nd2	13.466	27	-1	-1	1.995
DISH 8.nd2	13.963	28	-1	-1	2.003
DISH 8.nd2	14.489	29	-1	-1	1.99
DISH 8.nd2	14.967	30	-1	-1	1.998
DISH 8.nd2	15.463	31	-1	-1	1.979
DISH 8.nd2	15.964	32	-1	-1	1.995
DISH 8.nd2	16.479	33	-1	-1	1.992
DISH 8.nd2	16.953	34	-1	-1	1.979
DISH 8.nd2	17.487	35	-1	-1	1.989
DISH 8.nd2	17.972	36	-1	-1	1.99
DISH 8.nd2	18.484	37	-1	-1	1.989
DISH 8.nd2	18.975	38	-1	-1	2.001
DISH 8.nd2	19.458	39	-1	-1	1.994
DISH 8.nd2	19.943	40	-1	-1	1.982
DISH 8.nd2	20.444	41	-1	-1	1.982
DISH 8.nd2	20.939	42	-1	-1	1.994
DISH 8.nd2	21.449	43	-1	-1	1.994
DISH 8.nd2	21.948	44	-1	-1	1.987
DISH 8.nd2	22.456	45	-1	-1	1.985
DISH 8.nd2	22.936	46	-1	-1	1.985
DISH 8.nd2	23.456	47	-1	-1	1.979
DISH 8.nd2	23.957	48	-1	-1	1.991
DISH 8.nd2	24.447	49	-1	-1	1.998
DISH 8.nd2	24.962	50	-1	-1	1.996
DISH 8.nd2	25.518	51	-1	-1	1.997
DISH 8.nd2	26.061	52	-1	-1	1.987
DISH 8.nd2	26.637	53	-1	-1	1.999
DISH 8.nd2	27.162	54	-1	-1	1.999
DISH 8.nd2	27.689	55	-1	-1	1.983
DISH 8.nd2	28.222	56	-1	-1	1.993
DISH 8.nd2	28.706	57	-1	-1	1.993
DISH 8.nd2	29.237	58	-1	-1	1.999
DISH 8.nd2	29.781	59	-1	-1	1.98
DISH 8.nd2	30.306	60	-1	-1	1.993
DISH 8.nd2	30.88	61	-1	-1	1.991
DISH 8.nd2	31.43	62	-1	-1	1.982
DISH 8.nd2	31.987	63	-1	-1	1.992
DISH 8.nd2	32.541	64	-1	-1	1.978
DISH 8.nd2	33.029	65	-1	-1	1.999
DISH 8.nd2	33.544	66	-1	-1	1.982
DISH 8.nd2	34.111	67	-1	-1	1.976
DISH 8.nd2	34.688	68	-1	-1	1.984
DISH 8.nd2	35.257	69	-1	-1	1.99
DISH 8.nd2	35.736	70	-1	-1	1.994
DISH 8.nd2	36.25	71	-1	-1	1.998
DISH 8.nd2	36.719	72	-1	-1	1.982
DISH 8.nd2	37.246	73	-1	-1	1.985
DISH 8.nd2	37.835	74	-1	-1	1.999
DISH 8.nd2	38.323	75	-1	-1	1.983
DISH 8.nd2	38.848	76	-1	-1	1.993
DISH 8.nd2	39.439	77	-1	-1	1.976
DISH 8.nd2	40.033	78	-1	-1	1.983
DISH 8.nd2	40.535	79	-1	-1	1.983
DISH 8.nd2	41.069	80	-1	-1	1.981
DISH 8.nd2	41.678	81	-1	-1	1.981
DISH 8.nd2	42.281	82	-1	-1	1.965
DISH 8.nd2	42.769	83	-1	-1	1.989
DISH 8.nd2	43.32	84	-1	-1	1.973
DISH 8.nd2	43.803	85	-1	-1	1.984
DISH 8.nd2	44.358	86	-1	-1	1.975
DISH 8.nd2	44.975	87	-1	-1	1.967
DISH 8.nd2	45.612	88	-1	-1	1.968
DISH 8.nd2	46.23	89	-1	-1	1.986
DISH 8.nd2	46.852	90	-1	-1	1.981
DISH 8.nd2	47.395	91	-1	-1	1.972
DISH 8.nd2	48	92	-1	-1	1.972
DISH 8.nd2	48.676	93	-1	-1	1.993
DISH 8.nd2	49.317	94	-1	-1	1.984
DISH 8.nd2	49.824	95	-1	-1	1.994
DISH 8.nd2	50.412	96	-1	-1	1.966
DISH 8.nd2	51.054	97	-1	-1	1.993
DISH 8.nd2	51.56	98	-1	-1	1.985
DISH 8.nd2	52.157	99	-1	-1	1.992
DISH 8.nd2	52.802	100	-1	-1	1.988
DISH 8.nd2	53.315	101	-1	-1	1.988
DISH 8.nd2	53.95	102	-1	-1	1.984
DISH 8.nd2	54.616	103	-1	-1	1.98
DISH 8.nd2	55.178	104	-1	-1	1.966
DISH 8.nd2	55.812	105	-1	-1	1.977
DISH 8.nd2	56.318	106	-1	-1	1.995
DISH 8.nd2	56.955	107	-1	-1	1.984
DISH 8.nd2	57.639	108	-1	-1	1.996
DISH 8.nd2	58.327	109	-1	-1	1.986
DISH 8.nd2	58.848	110	-1	-1	1.984
DISH 8.nd2	59.481	111	-1	-1	1.969
DISH 8.nd2	60.215	112	-1	-1	1.982
DISH 8.nd2	60.914	113	-1	-1	1.975
DISH 8.nd2	61.462	114	-1	-1	1.979
DISH 8.nd2	62.121	115	-1	-1	2.004
DISH 8.nd2	62.845	116	-1	-1	1.982
DISH 8.nd2	63.4	117	-1	-1	2.007
DISH 8.nd2	64.057	118	-1	-1	2.039
DISH 8.nd2	64.608	119	-1	-1	2.063
DISH 8.nd2	65.279	120	-1	-1	2.093
DISH 8.nd2	66.011	121	-1	-1	2.112
DISH 8.nd2	66.729	122	-1	-1	2.15
DISH 8.nd2	67.633	123	-1	-1	2.211
DISH 8.nd2	68.362	124	-1	-1	2.256
DISH 8.nd2	69.086	125	-1	-1	2.292
DISH 8.nd2	69.819	126	-1	-1	2.316
DISH 8.nd2	70.551	127	-1	-1	2.34
DISH 8.nd2	71.28	128	-1	-1	2.381
DISH 8.nd2	72.009	129	-1	-1	2.408
DISH 8.nd2	72.751	130	-1	-1	2.426
DISH 8.nd2	73.482	131	-1	-1	2.469
DISH 8.nd2	74.224	132	-1	-1	2.502
DISH 8.nd2	74.972	133	-1	-1	2.53
DISH 8.nd2	75.745	134	-1	-1	2.567
DISH 8.nd2	76.493	135	-1	-1	2.555
DISH 8.nd2	77.256	136	-1	-1	2.58
DISH 8.nd2	78.03	137	-1	-1	2.611
DISH 8.nd2	78.809	138	-1	-1	2.615
DISH 8.nd2	79.576	139	-1	-1	2.654
DISH 8.nd2	80.368	140	-1	-1	2.694
DISH 8.nd2	81.134	141	-1	-1	2.69
DISH 8.nd2	81.943	142	-1	-1	2.696
DISH 8.nd2	82.714	143	-1	-1	2.707
DISH 8.nd2	83.491	144	-1	-1	2.703
DISH 8.nd2	84.269	145	-1	-1	2.742
DISH 8.nd2	85.054	146	-1	-1	2.751
DISH 8.nd2	85.875	147	-1	-1	2.759
DISH 8.nd2	86.673	148	-1	-1	2.783
DISH 8.nd2	87.468	149	-1	-1	2.804
DISH 8.nd2	88.263	150	-1	-1	2.816
DISH 8.nd2	89.066	151	-1	-1	2.829
DISH 8.nd2	89.904	152	-1	-1	2.832
DISH 8.nd2	90.716	153	-1	-1	2.834
DISH 8.nd2	91.53	154	-1	-1	2.837
DISH 8.nd2	92.349	155	-1	-1	2.84
DISH 8.nd2	93.157	156	-1	-1	2.85
DISH 8.nd2	93.97	157	-1	-1	2.857
DISH 8.nd2	94.785	158	-1	-1	2.873
DISH 8.nd2	95.618	159	-1	-1	2.903
DISH 8.nd2	96.445	160	-1	-1	2.914
DISH 8.nd2	97.266	161	-1	-1	2.892
DISH 8.nd2	98.103	162	-1	-1	2.886
DISH 8.nd2	98.951	163	-1	-1	2.899
DISH 8.nd2	99.55	164	-1	-1	2.904
DISH 8.nd2	100.335	165	-1	-1	2.917
DISH 8.nd2	101.185	166	-1	-1	2.924
DISH 8.nd2	101.782	167	-1	-1	2.907
DISH 8.nd2	102.571	168	-1	-1	2.915
DISH 8.nd2	103.433	169	-1	-1	2.918
DISH 8.nd2	104.035	170	-1	-1	2.929
DISH 8.nd2	104.83	171	-1	-1	2.933
DISH 8.nd2	105.7	172	-1	-1	2.945
DISH 8.nd2	106.301	173	-1	-1	2.939
DISH 8.nd2	107.108	174	-1	-1	2.945
DISH 8.nd2	107.982	175	-1	-1	2.957
DISH 8.nd2	108.628	176	-1	-1	2.949
DISH 8.nd2	109.465	177	-1	-1	2.941
DISH 8.nd2	110.075	178	-1	-1	2.954
DISH 8.nd2	110.906	179	-1	-1	2.96
DISH 8.nd2	111.792	180	-1	-1	2.961
DISH 8.nd2	112.714	181	-1	-1	2.971
DISH 8.nd2	113.347	182	-1	-1	2.963
DISH 8.nd2	114.184	183	-1	-1	2.945
DISH 8.nd2	114.818	184	-1	-1	2.956
DISH 8.nd2	115.667	185	-1	-1	2.961
DISH 8.nd2	116.581	186	-1	-1	2.95
DISH 8.nd2	117.485	187	-1	-1	2.966
DISH 8.nd2	118.118	188	-1	-1	2.97
DISH 8.nd2	118.945	189	-1	-1	2.944
DISH 8.nd2	119.587	190	-1	-1	2.974
DISH 8.nd2	120.432	191	-1	-1	2.975
DISH 8.nd2	121.08	192	-1	-1	2.971
DISH 8.nd2	121.949	193	-1	-1	2.994
DISH 8.nd2	122.877	194	-1	-1	2.99
DISH 8.nd2	123.806	195	-1	-1	2.994
DISH 8.nd2	124.745	196	-1	-1	2.984
DISH 8.nd2	125.389	197	-1	-1	2.975
DISH 8.nd2	126.282	198	-1	-1	2.976
DISH 8.nd2	126.936	199	-1	-1	2.975
DISH 8.nd2	127.821	200	-1	-1	2.976
DISH 8.nd2	128.793	201	-1	-1	2.972
DISH 8.nd2	129.453	202	-1	-1	2.964
DISH 8.nd2	130.351	203	-1	-1	2.972
DISH 8.nd2	131.308	204	-1	-1	2.963
DISH 8.nd2	131.967	205	-1	-1	2.973
DISH 8.nd2	132.859	206	-1	-1	2.98
DISH 8.nd2	133.835	207	-1	-1	2.975
DISH 8.nd2	134.814	208	-1	-1	2.972
DISH 8.nd2	135.785	209	-1	-1	2.975
DISH 8.nd2	136.456	210	-1	-1	2.978
DISH 8.nd2	137.378	211	-1	-1	2.982
DISH 8.nd2	138.361	212	-1	-1	3.013
DISH 8.nd2	139.343	213	-1	-1	2.996
DISH 8.nd2	140.332	214	-1	-1	3.003
DISH 8.nd2	141.326	215	-1	-1	2.994
DISH 8.nd2	142.317	216	-1	-1	2.995
DISH 8.nd2	142.993	217	-1	-1	2.997
DISH 8.nd2	143.935	218	-1	-1	2.978
DISH 8.nd2	144.949	219	-1	-1	2.982
DISH 8.nd2	145.968	220	-1	-1	2.994
DISH 8.nd2	146.98	221	-1	-1	2.998
DISH 8.nd2	148	222	-1	-1	2.999
DISH 8.nd2	148.693	223	-1	-1	3.008
DISH 8.nd2	149.671	224	-1	-1	3.012
DISH 8.nd2	150.715	225	-1	-1	3.012
DISH 8.nd2	151.752	226	-1	-1	3.014
DISH 8.nd2	152.45	227	-1	-1	3.004
DISH 8.nd2	153.42	228	-1	-1	3.014
DISH 8.nd2	154.469	229	-1	-1	3
DISH 8.nd2	155.517	230	-1	-1	3.013
DISH 8.nd2	156.217	231	-1	-1	3.014
DISH 8.nd2	157.205	232	-1	-1	3.011
DISH 8.nd2	158.263	233	-1	-1	3.005
DISH 8.nd2	158.984	234	-1	-1	3.004
DISH 8.nd2	159.973	235	-1	-1	3.007
DISH 8.nd2	161.032	236	-1	-1	3.012
DISH 8.nd2	161.745	237	-1	-1	3.014
DISH 8.nd2	162.746	238	-1	-1	3.014
DISH 8.nd2	163.818	239	-1	-1	3.022
DISH 8.nd2	164.542	240	-1	-1	3.019
DISH 8.nd2	165.549	241	-1	-1	2.995
DISH 8.nd2	166.28	242	-1	-1	3.001
DISH 8.nd2	167.298	243	-1	-1	3.013
DISH 8.nd2	168.021	244	-1	-1	3.02
DISH 8.nd2	169.053	245	-1	-1	3.009
DISH 8.nd2	169.767	246	-1	-1	3.006
DISH 8.nd2	170.806	247	-1	-1	3.004
DISH 8.nd2	171.531	248	-1	-1	3.009
DISH 8.nd2	172.535	249	-1	-1	2.998
DISH 8.nd2	173.267	250	-1	-1	2.999
DISH 8.nd2	174.319	251	-1	-1	3.002
DISH 8.nd2	175.41	252	-1	-1	3.009
DISH 8.nd2	176.154	253	-1	-1	3.008
DISH 8.nd2	177.212	254	-1	-1	3.004
DISH 8.nd2	178.319	255	-1	-1	3.01
DISH 8.nd2	179.053	256	-1	-1	3.005
DISH 8.nd2	180.113	257	-1	-1	3.001
DISH 8.nd2	180.835	258	-1	-1	3.016
DISH 8.nd2	181.897	259	-1	-1	2.994
DISH 8.nd2	182.638	260	-1	-1	2.999
DISH 8.nd2	183.728	261	-1	-1	3.005
DISH 8.nd2	184.861	262	-1	-1	3.023
DISH 8.nd2	185.615	263	-1	-1	3.011
DISH 8.nd2	186.693	264	-1	-1	3.008
DISH 8.nd2	187.827	265	-1	-1	3.002
DISH 8.nd2	188.574	266	-1	-1	2.991
DISH 8.nd2	189.641	267	-1	-1	3.005
DISH 8.nd2	190.397	268	-1	-1	3.008
DISH 8.nd2	191.469	269	-1	-1	3.025
DISH 8.nd2	192.602	270	-1	-1	3.016
DISH 8.nd2	193.744	271	-1	-1	2.991
DISH 8.nd2	194.516	272	-1	-1	2.998
DISH 8.nd2	195.6	273	-1	-1	3.008
DISH 8.nd2	196.362	274	-1	-1	2.992
DISH 8.nd2	197.469	275	-1	-1	3.005
DISH 8.nd2	198.617	276	-1	-1	3.003
DISH 8.nd2	199.398	277	-1	-1	2.982
DISH 8.nd2	200.507	278	-1	-1	2.997
DISH 8.nd2	201.694	279	-1	-1	3.016
DISH 8.nd2	202.868	280	-1	-1	3.017
DISH 8.nd2	203.647	281	-1	-1	3.011
DISH 8.nd2	204.784	282	-1	-1	3.016
DISH 8.nd2	205.982	283	-1	-1	3.017
DISH 8.nd2	207.169	284	-1	-1	2.999
DISH 8.nd2	208.301	285	-1	-1	2.995
DISH 8.nd2	209.482	286	-1	-1	2.984
DISH 8.nd2	210.674	287	-1	-1	3.001
DISH 8.nd2	211.459	288	-1	-1	3.011
DISH 8.nd2	212.603	289	-1	-1	3.007
DISH 8.nd2	213.808	290	-1	-1	3.002
DISH 8.nd2	215.014	291	-1	-1	2.992
DISH 8.nd2	216.214	292	-1	-1	3.002
DISH 8.nd2	217.433	293	-1	-1	3.009
DISH 8.nd2	218.217	294	-1	-1	3.008
DISH 8.nd2	219.372	295	-1	-1	3.011
DISH 8.nd2	220.575	296	-1	-1	2.997
DISH 8.nd2	221.804	297	-1	-1	3.005
DISH 8.nd2	222.983	298	-1	-1	3.008
DISH 8.nd2	224.205	299	-1	-1	2.992
DISH 8.nd2	225.003	300	-1	-1	3.001
DISH 8.nd2	226.165	301	-1	-1	2.992
DISH 8.nd2	226.981	302	-1	-1	2.996
DISH 8.nd2	228.155	303	-1	-1	2.993
DISH 8.nd2	228.977	304	-1	-1	2.998
DISH 8.nd2	230.163	305	-1	-1	3.013
DISH 8.nd2	230.972	306	-1	-1	3.002
DISH 8.nd2	232.164	307	-1	-1	3.015
DISH 8.nd2	232.984	308	-1	-1	3.019
DISH 8.nd2	234.188	309	-1	-1	3.005
DISH 8.nd2	235.015	310	-1	-1	3.002
DISH 8.nd2	236.218	311	-1	-1	3.034
DISH 8.nd2	237.024	312	-1	-1	3.006
DISH 8.nd2	238.222	313	-1	-1	3.005
DISH 8.nd2	239.043	314	-1	-1	3.007
DISH 8.nd2	240.274	315	-1	-1	3.023
DISH 8.nd2	241.557	316	-1	-1	2.999
DISH 8.nd2	242.84	317	-1	-1	3.015
DISH 8.nd2	244.066	318	-1	-1	3.008
DISH 8.nd2	245.335	319	-1	-1	3.01
DISH 8.nd2	246.551	320	-1	-1	3.024
DISH 8.nd2	247.838	321	-1	-1	3.014
DISH 8.nd2	249.126	322	-1	-1	3.012
DISH 8.nd2	250.443	323	-1	-1	3
DISH 8.nd2	251.263	324	-1	-1	2.991
DISH 8.nd2	252.502	325	-1	-1	2.989
DISH 8.nd2	253.328	326	-1	-1	3.016
DISH 8.nd2	254.568	327	-1	-1	2.992
DISH 8.nd2	255.881	328	-1	-1	3.009
DISH 8.nd2	256.744	329	-1	-1	2.997
DISH 8.nd2	257.99	330	-1	-1	2.998
DISH 8.nd2	258.824	331	-1	-1	3.005
DISH 8.nd2	260.094	332	-1	-1	3.016
DISH 8.nd2	261.43	333	-1	-1	3.01
DISH 8.nd2	262.741	334	-1	-1	3.015
DISH 8.nd2	263.579	335	-1	-1	3.027
DISH 8.nd2	264.85	336	-1	-1	3.025
DISH 8.nd2	266.179	337	-1	-1	3.003
DISH 8.nd2	267.502	338	-1	-1	3.02
DISH 8.nd2	268.359	339	-1	-1	2.995
DISH 8.nd2	269.648	340	-1	-1	2.986
DISH 8.nd2	271.031	341	-1	-1	2.997
DISH 8.nd2	271.905	342	-1	-1	2.999
DISH 8.nd2	273.193	343	-1	-1	3.011
DISH 8.nd2	274.537	344	-1	-1	3.021
DISH 8.nd2	275.389	345	-1	-1	3.008
DISH 8.nd2	276.678	346	-1	-1	3.009
DISH 8.nd2	278.045	347	-1	-1	3.04
DISH 8.nd2	278.902	348	-1	-1	3.015
DISH 8.nd2	280.208	349	-1	-1	3.001
DISH 8.nd2	281.582	350	-1	-1	3.006
DISH 8.nd2	282.954	351	-1	-1	3.004
DISH 8.nd2	284.368	352	-1	-1	2.986
DISH 8.nd2	285.758	353	-1	-1	2.997
DISH 8.nd2	286.646	354	-1	-1	2.996
DISH 8.nd2	287.957	355	-1	-1	2.989
DISH 8.nd2	289.36	356	-1	-1	3.007
DISH 8.nd2	290.776	357	-1	-1	2.988
DISH 8.nd2	291.655	358	-1	-1	3.007
DISH 8.nd2	293.003	359	-1	-1	2.988
DISH 8.nd2	293.883	360	-1	-1	2.995
DISH 8.nd2	295.202	361	-1	-1	2.992
DISH 8.nd2	296.635	362	-1	-1	3.007
DISH 8.nd2	298.07	363	-1	-1	3.001
DISH 8.nd2	298.942	364	-1	-1	2.993
DISH 8.nd2	300.295	365	-1	-1	2.996
DISH 8.nd2	301.175	366	-1	-1	3.001
DISH 8.nd2	302.539	367	-1	-1	3.004
DISH 8.nd2	303.438	368	-1	-1	3.023
DISH 8.nd2	304.821	369	-1	-1	3.005
DISH 8.nd2	305.712	370	-1	-1	3.007
DISH 8.nd2	307.085	371	-1	-1	3.018
DISH 8.nd2	307.993	372	-1	-1	3.014
DISH 8.nd2	309.396	373	-1	-1	3.019
DISH 8.nd2	310.852	374	-1	-1	2.996
DISH 8.nd2	311.746	375	-1	-1	2.993
DISH 8.nd2	313.173	376	-1	-1	3.023
DISH 8.nd2	314.63	377	-1	-1	3.02
DISH 8.nd2	316.115	378	-1	-1	3.013
DISH 8.nd2	317.055	379	-1	-1	3.021
DISH 8.nd2	318.468	380	-1	-1	3.024
DISH 8.nd2	319.955	381	-1	-1	3.009
DISH 8.nd2	321.406	382	-1	-1	2.995
DISH 8.nd2	322.88	383	-1	-1	2.994
DISH 8.nd2	324.378	384	-1	-1	3.015
DISH 8.nd2	325.292	385	-1	-1	2.984
DISH 8.nd2	326.73	386	-1	-1	3.007
DISH 8.nd2	328.217	387	-1	-1	3.007
DISH 8.nd2	329.713	388	-1	-1	3.003
DISH 8.nd2	331.211	389	-1	-1	3.001
DISH 8.nd2	332.707	390	-1	-1	2.994
DISH 8.nd2	334.209	391	-1	-1	2.995
DISH 8.nd2	335.726	392	-1	-1	3.001
DISH 8.nd2	337.249	393	-1	-1	2.992
DISH 8.nd2	338.75	394	-1	-1	3.009
DISH 8.nd2	339.697	395	-1	-1	2.981
DISH 8.nd2	340.65	396	-1	-1	2.986
DISH 8.nd2	342.096	397	-1	-1	2.987
DISH 8.nd2	343.053	398	-1	-1	2.987
DISH 8.nd2	344.498	399	-1	-1	3.004
DISH 8.nd2	346.033	400	-1	-1	3.008
DISH 8.nd2	347.572	401	-1	-1	3.021
DISH 8.nd2	349.083	402	-1	-1	3.001
DISH 8.nd2	350.559	403	-1	-1	3.002
DISH 8.nd2	352.1	404	-1	-1	3.008
DISH 8.nd2	353.071	405	-1	-1	3.006
DISH 8.nd2	354.003	406	-1	-1	3.011
DISH 8.nd2	354.949	407	-1	-1	3.019
DISH 8.nd2	356.443	408	-1	-1	3.007
DISH 8.nd2	357.995	409	-1	-1	2.999
DISH 8.nd2	359.552	410	-1	-1	2.997
DISH 8.nd2	361.091	411	-1	-1	2.995
DISH 8.nd2	362.648	412	-1	-1	3.012
DISH 8.nd2	363.612	413	-1	-1	2.99
DISH 8.nd2	365.116	414	-1	-1	2.994
DISH 8.nd2	366.68	415	-1	-1	3.004
DISH 8.nd2	367.638	416	-1	-1	3.005
DISH 8.nd2	369.148	417	-1	-1	3.006
DISH 8.nd2	370.112	418	-1	-1	3.002
DISH 8.nd2	371.63	419	-1	-1	3.013
DISH 8.nd2	372.589	420	-1	-1	2.999
DISH 8.nd2	374.135	421	-1	-1	2.992
DISH 8.nd2	375.72	422	-1	-1	3.007
DISH 8.nd2	377.35	423	-1	-1	2.992
DISH 8.nd2	378.971	424	-1	-1	2.987
DISH 8.nd2	379.941	425	-1	-1	3.001
DISH 8.nd2	381.469	426	-1	-1	2.995
DISH 8.nd2	383.074	427	-1	-1	3.003
DISH 8.nd2	384.686	428	-1	-1	3.01
DISH 8.nd2	385.668	429	-1	-1	3.005
DISH 8.nd2	387.208	430	-1	-1	2.993
DISH 8.nd2	388.823	431	-1	-1	3.022
DISH 8.nd2	390.442	432	-1	-1	3.015
DISH 8.nd2	391.436	433	-1	-1	3.014
DISH 8.nd2	392.998	434	-1	-1	3.007
DISH 8.nd2	394.658	435	-1	-1	3.016
DISH 8.nd2	396.311	436	-1	-1	3.016
DISH 8.nd2	397.932	437	-1	-1	3.005
DISH 8.nd2	398.92	438	-1	-1	3.016
DISH 8.nd2	400.507	439	-1	-1	3.02
DISH 8.nd2	402.143	440	-1	-1	2.999
DISH 8.nd2	403.791	441	-1	-1	3.018
DISH 8.nd2	405.415	442	-1	-1	3.008
DISH 8.nd2	407.063	443	-1	-1	2.999
DISH 8.nd2	408.717	444	-1	-1	3.006
DISH 8.nd2	409.725	445	-1	-1	3.012
DISH 8.nd2	411.325	446	-1	-1	3.014
DISH 8.nd2	412.978	447	-1	-1	3.004
DISH 8.nd2	413.988	448	-1	-1	3.001
DISH 8.nd2	415.59	449	-1	-1	3.005
DISH 8.nd2	417.262	450	-1	-1	3.03
DISH 8.nd2	418.935	451	-1	-1	2.981
DISH 8.nd2	420.614	452	-1	-1	2.99
DISH 8.nd2	422.285	453	-1	-1	2.998
DISH 8.nd2	424.052	454	-1	-1	2.995
