# Supplementary material for: NFATc1 drives Orai3 transcription and proteolysis by harnessing epigenome differences in the MARCH8 promoter
Source: EMBO J. 2025 Sep 29;44(21):6137–67. doi: 10.1038/s44318-025-00572-4 (PMC12583688; doi:10.1038/s44318-025-00572-4)
Supplement: Supplementary file 6 — Source data Fig. 4 [file 44318_2025_572_MOESM6_ESM.zip › Figure 4/Figure 4Q/Figure 4Q.xlsx]

## Sheet: Sheet1
EV Dish 1	EV Dish 2	EV Dish 3		M8 Dish 1	M8 Dish 2	M8 Dish 3		M8-CS Dish 1	M8-CS Dish 2	M8-CS Dish 3
5.003	3.62	6.335		2.082	0.684	0.279		0.431	7.544	3.119
3.111	7.448	5.417		1.806	1.019	0.238		0.414	3.161	12.342
9.332	5.905	2.983		0.345	0.974	0.099		0.792	5.1	6.649
5.865	4.189	2.482		0.393	0.243	0.124		0.548	5.274	4.161
5.928	3.378	2.207		0.283	0.693	0.104		1.685	6.817	6.584
9.015	5.153	3.792		0.189	0.85	0.042		0.467	2.128	9.229
6.025	2.592	2.177		0.232	2.202	0.112		0.33	1.924	10.366
2.324	4.221	3.736		0.158	1.424	0.25		0.262	2.241	7.615
2.514	6.632	3.71		0.681	1.795	0.182		2.695	2.045	9.014
0.863	2.632	2.704		0.19	1.286	0.106		0.436	1.706	4.989
0.459	5.979	2.746		0.198	1.004	0.115		0.405	1.352	1.966
0.297	5.98	4.887		3.263	1.101	0.259		0.418	1.233	1.787
6.289	5.053	4.466		2.024	0.929	0.206		0.453	0.314	2.073
5.207	1.148	4.798		1.314	0.712	1.04		0.431	0.21	1.884
5.479	3.212	4.353		0.552	0.638	1.29		0.239	1.703	1.157
6.957	1.616	3.624		1.16	0.904	1.16		1.502	4.686	2.111
3.853	1.615	2.983		1.631	2.386	0.798		2.306	2.968	0.399
3.828	2.168	1.647		0.269	1.76	0.804		2.104	3.869	0.334
2.533	0.969	3.512		0.742	0.052	0.851		2.747	4.412	0.39
2.125	2.6	2.619		2.521	0.067	0.512		3.294	2.83	0.402
1.832	0.996	2.184		2.326	0.092	1.793		4	4.641	0.327
3.019	0.873	1.601		2.545	0.671	2.164		2.784	4.228	0.199
2.965	1.929	1.336		3.343	0.226	0.589		0.731	2.987	1.321
3.528	1.301	0.498		1.983	0.903	1.4		7.923	4.101	0.82
2.694	0.715	0.535		3.446	0.929	1.647		6.251	3.369	3.466
1.287	0.507	0.179		3.31	0.41	3.33		3.651	4.838	1.536
5.506	0.478	0.169		2.997	1.158	1.946		3.56	2.354	1.036
3.885	0.439	0.316		1.17	2.338	1.311		3.383	3.993	0.395
3.681	1.402	0.449		2.128	1.81	2.872		9.483	3.245	0.286
3.44	0.312	2.338		3.678	1.47	1.093		2.125	2.3	0.536
2.105	2.717	2.224		2.845	0.834	0.604		2.609	1.171	2.475
0.387	4.906	1.672		1.326	0.991	0.25		5.907	0.999	2.671
0.377	1.891	2.113		1.744	1.928	0.124		4.693	0.778	3.054
1.753	5.762	2.328		7.714	0.45	2.093		3.992	0.832	0.607
0.416	3.672	2.355		4.571	1.474	1.458		8.48	1.257	0.922
0.446	3.531	0.946		5.541	0.758	3.343		3.101	0.434	0.695
0.495	1.444	1.485		5.431	0.123	1.315		1.677	0.749	2.243
2.123	1.796	1.409		6.04	1.378	3.019		5.094	0.554	0.895
1.938	0.539	1.476		4.028	1.094	0.753		2.466	0.367	0.881
4.68	0.316	0.743		3.066	1.189	0.319		2.999	2.315	1.119
6.36	0.122	0.344		5.641	0.335	0.132		2.665	2.442	6.35
6.292	0.305	1.057		2.214	0.355	2.04		5.24	4.657	7.973
2.687	0.029	0.159		5.294	0.004	0.354		5.599	2.039	4.541
4.803	0.348	1.575		2.843	0.115	0.156		2.006	2.264	2.487
0.005	0.244	1.041		1.838	0.499	3.661		2.047	1.881	4.376
	0.944	0.991		1.7	0.421	1.603		0.693	1.479	5.89
	0.798	1.281		5.279	0.239	2.596		0.891	2.633	3.223
	1.588	0.518		4.211	0.188	1.939		1.629	2.867	3.534
	3.227	0.316		1.064	0.048	1.037		1.007	2.292	3.445
	0.653	0.399		1.481	0.075	0.078		0.393	0.104	2.257
	0.87	0.169		1.612	0.096	4.106		1.451	0.182	1.915
	0.388	0.219		0.313	2.492	0.236		0.982		3.417
	0.263	0.189		0.402	1.658	0.29		1.15		0.319
	0.246	0.635		0.326	0.641	0.094		0.982
	0.238	0.294		0.523	0.58	0.36		0.44
	0.232	0.25		0.59	0.457	0.003		0.003
	0.395	0.233		1.209	0.268
	6.633	0.129		1.235	0.574
	3.023	0.213		1.571	0.805
	3	0.193		0.81	0.481
	3.577	0.117		0.644
	0.006	0.127		1.597
		7.41		0.368
		0.006		0.626
				0.64
				0.244
				0.569
				0.661
				0.529
				2.91
				0.007
