# Supplementary material for: NFATc1 drives Orai3 transcription and proteolysis by harnessing epigenome differences in the MARCH8 promoter
Source: EMBO J. 2025 Sep 29;44(21):6137–67. doi: 10.1038/s44318-025-00572-4 (PMC12583688; doi:10.1038/s44318-025-00572-4)
Supplement: Supplementary file 7 — Source data Fig. 5 [file 44318_2025_572_MOESM7_ESM.zip]

Archive with 117 entries (104 files):
- Figure 5/
- Figure 5/Figure 5A/
- Figure 5/Figure 5A/B Actin 1 sec.gel
- Figure 5/Figure 5A/B Actin 1 sec.gel.tif
- Figure 5/Figure 5A/Figure 5A.png
- Figure 5/Figure 5A/M8 KD B ACTIN 0.5 SEC.gel
- Figure 5/Figure 5A/M8 KD B ACTIN 0.5 SEC.gel.tif
- Figure 5/Figure 5A/M8 KD B ACTIN 1 SEC.gel
- Figure 5/Figure 5A/M8 KD B ACTIN 1 SEC.gel.tif
- Figure 5/Figure 5A/M8 KD MARCH 8 4 SEC.gel
- Figure 5/Figure 5A/M8 KD MARCH 8 4 SEC.gel.tif
- Figure 5/Figure 5A/ORAI3 2 SEC.gel
- Figure 5/Figure 5A/ORAI3 2 SEC.gel.tif
- Figure 5/Figure 5A/V_B Actin 1 sec.gel
- Figure 5/Figure 5A/V_B Actin 1 sec.gel.tif
- Figure 5/Figure 5A/V_M8 KD B ACTIN 0.5 SEC.gel
- Figure 5/Figure 5A/V_M8 KD B ACTIN 0.5 SEC.gel.tif
- Figure 5/Figure 5A/V_M8 KD B ACTIN 1 SEC.gel
- Figure 5/Figure 5A/V_M8 KD B ACTIN 1 SEC.gel.tif
- Figure 5/Figure 5A/V_M8 KD ORAI 3 4 SEC.gel
- Figure 5/Figure 5A/V_M8 KD ORAI 3 4 SEC.gel.tif
- Figure 5/Figure 5A/V_ORAI3 2 SEC.gel
- Figure 5/Figure 5A/V_ORAI3 2 SEC.gel.tif
- Figure 5/Figure 5B/
- Figure 5/Figure 5B/Figure 5B.pzfx
- Figure 5/Figure 5B/Figure 5B.xlsx
- Figure 5/Figure 5C/
- Figure 5/Figure 5C/Figure 5C.pzfx
- Figure 5/Figure 5C/siM8.xlsx
- Figure 5/Figure 5C/siNT.xlsx
- Figure 5/Figure 5D/
- Figure 5/Figure 5D/Figure 5D.pzfx
- Figure 5/Figure 5D/Figure 5D.xlsx
- Figure 5/Figure 5E/
- Figure 5/Figure 5E/Figure 5E.png
- Figure 5/Figure 5E/siM8 B ACTIN 0.5 SEC.gel
- Figure 5/Figure 5E/siM8 B ACTIN 0.5 SEC.gel.tif
- Figure 5/Figure 5E/siM8 B ACTIN 1 SEC (2).gel
- Figure 5/Figure 5E/sim8 B ACTIN 1 SEC.gel
- Figure 5/Figure 5E/siM8 B ACTIN 1 SEC.gel (2).tif
- Figure 5/Figure 5E/sim8 B ACTIN 1 SEC.gel.tif
- Figure 5/Figure 5E/siM8 B ACTIN 2 SEC (2).gel
- Figure 5/Figure 5E/siM8 B ACTIN 2 SEC 2.gel
- Figure 5/Figure 5E/siM8 B ACTIN 2 SEC 2.gel.tif
- Figure 5/Figure 5E/sim8 B ACTIN 2 SEC.gel
- Figure 5/Figure 5E/siM8 B ACTIN 2 SEC.gel (2).tif
- Figure 5/Figure 5E/sim8 B ACTIN 2 SEC.gel.tif
- Figure 5/Figure 5E/sim8 B ACTIN 4 SEC.gel
- Figure 5/Figure 5E/sim8 B ACTIN 4 SEC.gel.tif
- Figure 5/Figure 5E/siM8 MARCH 8 240 SEC.gel
- Figure 5/Figure 5E/siM8 MARCH 8 240 SEC.gel.tif
- Figure 5/Figure 5E/sim8 ORAI3 10 SEC.gel
- Figure 5/Figure 5E/sim8 ORAI3 10 SEC.gel.tif
- Figure 5/Figure 5E/sim8 ORAI3 4 SEC.gel
- Figure 5/Figure 5E/sim8 ORAI3 4 SEC.gel.tif
- Figure 5/Figure 5E/V_siM8 B ACTIN 0.5 SEC.gel
- Figure 5/Figure 5E/V_siM8 B ACTIN 0.5 SEC.gel.tif
- Figure 5/Figure 5E/V_siM8 B ACTIN 1 SEC (2).gel
- Figure 5/Figure 5E/V_sim8 B ACTIN 1 SEC.gel
- Figure 5/Figure 5E/V_siM8 B ACTIN 1 SEC.gel (2).tif
- Figure 5/Figure 5E/V_sim8 B ACTIN 1 SEC.gel.tif
- Figure 5/Figure 5E/V_siM8 B ACTIN 2 SEC (2).gel
- Figure 5/Figure 5E/V_siM8 B ACTIN 2 SEC 2.gel
- Figure 5/Figure 5E/V_siM8 B ACTIN 2 SEC 2.gel.tif
- Figure 5/Figure 5E/V_sim8 B ACTIN 2 SEC.gel
- Figure 5/Figure 5E/V_siM8 B ACTIN 2 SEC.gel (2).tif
- Figure 5/Figure 5E/V_sim8 B ACTIN 2 SEC.gel.tif
- Figure 5/Figure 5E/V_sim8 B ACTIN 4 SEC.gel
- Figure 5/Figure 5E/V_sim8 B ACTIN 4 SEC.gel.tif
- Figure 5/Figure 5E/V_siM8 MARCH 8 240 SEC.gel
- Figure 5/Figure 5E/V_siM8 MARCH 8 240 SEC.gel.tif
- Figure 5/Figure 5E/V_sim8 ORAI3 10 SEC.gel
- Figure 5/Figure 5E/V_sim8 ORAI3 10 SEC.gel.tif
- Figure 5/Figure 5E/V_sim8 ORAI3 4 SEC.gel
- Figure 5/Figure 5E/V_sim8 ORAI3 4 SEC.gel.tif
- Figure 5/Figure 5F/
- Figure 5/Figure 5F/Figure 5F.pzfx
- Figure 5/Figure 5F/Figure 5F.xlsx
- Figure 5/Figure 5G/
- Figure 5/Figure 5G/Figure 5G.pzfx
- Figure 5/Figure 5G/siMARCH8.xlsx
- Figure 5/Figure 5G/siNT.xlsx
- Figure 5/Figure 5H/
- Figure 5/Figure 5H/Figure 5H.pzfx
- Figure 5/Figure 5H/Figure 5H.xlsx
- Figure 5/Figure 5I/
- Figure 5/Figure 5I/Figure 5I.png
- Figure 5/Figure 5I/siM8 B ACTIN 0.125 SEC.gel
- Figure 5/Figure 5I/siM8 B ACTIN 0.125 SEC.gel.tif
- Figure 5/Figure 5I/siM8 B ACTIN 0.25 SEC.gel
- Figure 5/Figure 5I/siM8 B ACTIN 0.25 SEC.gel.tif
- Figure 5/Figure 5I/siM8 B ACTIN 0.5 SEC.gel
- Figure 5/Figure 5I/siM8 B ACTIN 0.5 SEC.gel.tif
- Figure 5/Figure 5I/siM8 ORAI 3 15 SEC.gel
- Figure 5/Figure 5I/siM8 ORAI 3 15 SEC.gel.tif
- Figure 5/Figure 5I/siM8 ORAI 3 8 SEC.gel
- Figure 5/Figure 5I/siM8 ORAI 3 8 SEC.gel.tif
- Figure 5/Figure 5I/V_siM8 B ACTIN 0.125 SEC.gel
- Figure 5/Figure 5I/V_siM8 B ACTIN 0.125 SEC.gel.tif
- Figure 5/Figure 5I/V_siM8 B ACTIN 0.25 SEC.gel
- Figure 5/Figure 5I/V_siM8 B ACTIN 0.25 SEC.gel.tif
- Figure 5/Figure 5I/V_siM8 B ACTIN 0.5 SEC.gel
- Figure 5/Figure 5I/V_siM8 B ACTIN 0.5 SEC.gel.tif
- Figure 5/Figure 5I/V_siM8 ORAI 3 15 SEC.gel
- Figure 5/Figure 5I/V_siM8 ORAI 3 15 SEC.gel.tif
- Figure 5/Figure 5I/V_siM8 ORAI 3 8 SEC.gel
- Figure 5/Figure 5I/V_siM8 ORAI 3 8 SEC.gel.tif
- Figure 5/Figure 5J/
- Figure 5/Figure 5J/Figure 5J.pzfx
- Figure 5/Figure 5J/Figure 5J.xlsx
- Figure 5/Figure 5K/
- Figure 5/Figure 5K/Figure 5K.pzfx
- Figure 5/Figure 5K/siMARCH8.xlsx
- Figure 5/Figure 5K/siNT.xlsx
- Figure 5/Figure 5L/
- Figure 5/Figure 5L/Figure 5L.pzfx
- Figure 5/Figure 5L/Figure 5L.xlsx
