# Supplementary material for: NFATc1 drives Orai3 transcription and proteolysis by harnessing epigenome differences in the MARCH8 promoter
Source: EMBO J. 2025 Sep 29;44(21):6137–67. doi: 10.1038/s44318-025-00572-4 (PMC12583688; doi:10.1038/s44318-025-00572-4)
Supplement: Supplementary file 7 — Source data Fig. 5 [file 44318_2025_572_MOESM7_ESM.zip › Figure 5/Figure 5B/Figure 5B.xlsx]

## Sheet: Sheet1
B1	Orai3	B Actin		Fold Change
siNT	41567.2	38843.7	1.07012	1
siM8	42324.4	35239.1	1.20106	1.12237
B2	Orai3	B Actin		Fold Change
siNT	20446.8	35225.6	0.580452	1
siM8	30579.8	41722.8	0.732927	1.26268
B3	Orai3	B Actin		Fold Change
siNT	12127	8142.28	1.48938	1
siM8	18746.7	10507.2	1.78419	1.19794
