# Supplementary material for: NFATc1 drives Orai3 transcription and proteolysis by harnessing epigenome differences in the MARCH8 promoter
Source: EMBO J. 2025 Sep 29;44(21):6137–67. doi: 10.1038/s44318-025-00572-4 (PMC12583688; doi:10.1038/s44318-025-00572-4)
Supplement: Supplementary file 7 — Source data Fig. 5 [file 44318_2025_572_MOESM7_ESM.zip › Figure 5/Figure 5C/siM8.xlsx]

## Sheet: Data (Channels)
Name	Time [s]	ND.T	ND.Z	ND.M	Ratio 340nm/380nm	380nm
DISH 4.nd2	0.239	1	-1	-1	0.846	5367.02
DISH 4.nd2	0.835	2	-1	-1	0.851	5327.44
DISH 4.nd2	1.464	3	-1	-1	0.845	5357.8
DISH 4.nd2	2.112	4	-1	-1	0.851	5328.92
DISH 4.nd2	2.741	5	-1	-1	0.845	5365.61
DISH 4.nd2	3.388	6	-1	-1	0.845	5357.63
DISH 4.nd2	3.998	7	-1	-1	0.845	5358.15
DISH 4.nd2	4.622	8	-1	-1	0.852	5310.88
DISH 4.nd2	5.312	9	-1	-1	0.847	5344.78
DISH 4.nd2	5.928	10	-1	-1	0.846	5352.25
DISH 4.nd2	6.634	11	-1	-1	0.845	5352.62
DISH 4.nd2	7.204	12	-1	-1	0.854	5288.99
DISH 4.nd2	7.87	13	-1	-1	0.852	5302.82
DISH 4.nd2	8.569	14	-1	-1	0.856	5286.29
DISH 4.nd2	9.167	15	-1	-1	0.848	5337.39
DISH 4.nd2	9.807	16	-1	-1	0.852	5308.58
DISH 4.nd2	10.466	17	-1	-1	0.851	5304.38
DISH 4.nd2	11.136	18	-1	-1	0.846	5340.52
DISH 4.nd2	11.746	19	-1	-1	0.843	5370.08
DISH 4.nd2	12.375	20	-1	-1	0.837	5412.2
DISH 4.nd2	12.974	21	-1	-1	0.853	5282
DISH 4.nd2	13.621	22	-1	-1	0.853	5275.44
DISH 4.nd2	14.208	23	-1	-1	0.849	5311.23
DISH 4.nd2	14.903	24	-1	-1	0.846	5336.47
DISH 4.nd2	15.554	25	-1	-1	0.844	5352.01
DISH 4.nd2	16.159	26	-1	-1	0.851	5278.74
DISH 4.nd2	16.806	27	-1	-1	0.848	5302.73
DISH 4.nd2	17.482	28	-1	-1	0.848	5322.29
DISH 4.nd2	18.092	29	-1	-1	0.847	5325.56
DISH 4.nd2	18.704	30	-1	-1	0.846	5328.13
DISH 4.nd2	19.387	31	-1	-1	0.845	5336.35
DISH 4.nd2	20.071	32	-1	-1	0.849	5304.05
DISH 4.nd2	20.746	33	-1	-1	0.851	5278.02
DISH 4.nd2	21.399	34	-1	-1	0.851	5283.82
DISH 4.nd2	22.076	35	-1	-1	0.846	5318.82
DISH 4.nd2	22.732	36	-1	-1	0.848	5295.15
DISH 4.nd2	23.45	37	-1	-1	0.839	5379.67
DISH 4.nd2	24.02	38	-1	-1	0.847	5310.82
DISH 4.nd2	24.697	39	-1	-1	0.849	5301.26
DISH 4.nd2	25.35	40	-1	-1	0.837	5384.19
DISH 4.nd2	25.977	41	-1	-1	0.835	5392.62
DISH 4.nd2	26.601	42	-1	-1	0.838	5373.32
DISH 4.nd2	27.272	43	-1	-1	0.838	5379.77
DISH 4.nd2	27.984	44	-1	-1	0.838	5377.77
DISH 4.nd2	28.623	45	-1	-1	0.838	5373.6
DISH 4.nd2	29.284	46	-1	-1	0.837	5385.01
DISH 4.nd2	29.972	47	-1	-1	0.845	5323.1
DISH 4.nd2	30.631	48	-1	-1	0.833	5404.62
DISH 4.nd2	31.3	49	-1	-1	0.836	5386.37
DISH 4.nd2	31.988	50	-1	-1	0.848	5297.75
DISH 4.nd2	32.628	51	-1	-1	0.845	5326.46
DISH 4.nd2	33.328	52	-1	-1	0.836	5389.67
DISH 4.nd2	34.032	53	-1	-1	0.844	5326.78
DISH 4.nd2	34.653	54	-1	-1	0.855	5243.58
DISH 4.nd2	35.341	55	-1	-1	0.854	5252.3
DISH 4.nd2	36.056	56	-1	-1	0.848	5274.49
DISH 4.nd2	36.684	57	-1	-1	0.857	5216.98
DISH 4.nd2	37.37	58	-1	-1	0.862	5196.34
DISH 4.nd2	38.078	59	-1	-1	0.852	5257.29
DISH 4.nd2	38.76	60	-1	-1	0.851	5271.55
DISH 4.nd2	39.412	61	-1	-1	0.852	5257.07
DISH 4.nd2	40.122	62	-1	-1	0.851	5252.16
DISH 4.nd2	40.852	63	-1	-1	0.857	5215.23
DISH 4.nd2	41.588	64	-1	-1	0.848	5279.13
DISH 4.nd2	42.337	65	-1	-1	0.841	5336.66
DISH 4.nd2	43.091	66	-1	-1	0.846	5298.59
DISH 4.nd2	43.859	67	-1	-1	0.851	5271.16
DISH 4.nd2	44.618	68	-1	-1	0.845	5315.27
DISH 4.nd2	45.245	69	-1	-1	0.837	5375.91
DISH 4.nd2	45.858	70	-1	-1	0.84	5343.58
DISH 4.nd2	46.485	71	-1	-1	0.832	5393.44
DISH 4.nd2	47.102	72	-1	-1	0.835	5369.07
DISH 4.nd2	47.745	73	-1	-1	0.839	5352.3
DISH 4.nd2	48.391	74	-1	-1	0.833	5396.97
DISH 4.nd2	49.061	75	-1	-1	0.838	5355.96
DISH 4.nd2	49.736	76	-1	-1	0.84	5342.58
DISH 4.nd2	50.38	77	-1	-1	0.839	5360.26
DISH 4.nd2	51.062	78	-1	-1	0.831	5404.84
DISH 4.nd2	51.751	79	-1	-1	0.844	5309.54
DISH 4.nd2	52.414	80	-1	-1	0.832	5403.05
DISH 4.nd2	53.078	81	-1	-1	0.829	5427.53
DISH 4.nd2	53.755	82	-1	-1	0.833	5377.58
DISH 4.nd2	54.442	83	-1	-1	0.83	5397.68
DISH 4.nd2	55.147	84	-1	-1	0.832	5369.84
DISH 4.nd2	55.848	85	-1	-1	0.841	5310.36
DISH 4.nd2	56.541	86	-1	-1	0.839	5330.35
DISH 4.nd2	57.242	87	-1	-1	0.814	5480.52
DISH 4.nd2	57.952	88	-1	-1	0.849	5330.61
DISH 4.nd2	58.654	89	-1	-1	0.838	5312.91
DISH 4.nd2	59.367	90	-1	-1	0.857	5302.16
DISH 4.nd2	60.084	91	-1	-1	0.881	5289.61
DISH 4.nd2	60.802	92	-1	-1	0.907	5242.08
DISH 4.nd2	61.513	93	-1	-1	0.926	5226.08
DISH 4.nd2	62.425	94	-1	-1	0.945	5217.83
DISH 4.nd2	63.153	95	-1	-1	0.976	5109.5
DISH 4.nd2	63.877	96	-1	-1	1.001	5039.06
DISH 4.nd2	64.602	97	-1	-1	1.015	5012.08
DISH 4.nd2	65.367	98	-1	-1	1.018	5063.55
DISH 4.nd2	66.113	99	-1	-1	1.044	4969.22
DISH 4.nd2	66.865	100	-1	-1	1.056	4952.27
DISH 4.nd2	67.612	101	-1	-1	1.07	4902.48
DISH 4.nd2	68.366	102	-1	-1	1.098	4802.09
DISH 4.nd2	69.148	103	-1	-1	1.112	4765.62
DISH 4.nd2	69.914	104	-1	-1	1.132	4697.69
DISH 4.nd2	70.669	105	-1	-1	1.145	4665.16
DISH 4.nd2	71.435	106	-1	-1	1.166	4589.46
DISH 4.nd2	72.231	107	-1	-1	1.195	4481.19
DISH 4.nd2	73.002	108	-1	-1	1.197	4495.33
DISH 4.nd2	73.774	109	-1	-1	1.212	4450.91
DISH 4.nd2	74.559	110	-1	-1	1.232	4389.92
DISH 4.nd2	75.336	111	-1	-1	1.227	4428.54
DISH 4.nd2	76.134	112	-1	-1	1.238	4396.2
DISH 4.nd2	76.929	113	-1	-1	1.262	4316.91
DISH 4.nd2	77.73	114	-1	-1	1.253	4361.54
DISH 4.nd2	78.527	115	-1	-1	1.272	4310.26
DISH 4.nd2	79.329	116	-1	-1	1.278	4299.59
DISH 4.nd2	80.148	117	-1	-1	1.287	4271.24
DISH 4.nd2	80.961	118	-1	-1	1.291	4271.64
DISH 4.nd2	81.777	119	-1	-1	1.309	4222.19
DISH 4.nd2	82.634	120	-1	-1	1.315	4206.93
DISH 4.nd2	83.456	121	-1	-1	1.331	4154.9
DISH 4.nd2	84.27	122	-1	-1	1.334	4162.86
DISH 4.nd2	85.101	123	-1	-1	1.338	4154.95
DISH 4.nd2	85.934	124	-1	-1	1.348	4125.81
DISH 4.nd2	86.718	125	-1	-1	1.362	4081.34
DISH 4.nd2	87.576	126	-1	-1	1.383	4023.99
DISH 4.nd2	88.425	127	-1	-1	1.376	4054.72
DISH 4.nd2	89.245	128	-1	-1	1.392	4009.77
DISH 4.nd2	90.113	129	-1	-1	1.396	4001.29
DISH 4.nd2	90.988	130	-1	-1	1.418	3936.12
DISH 4.nd2	91.79	131	-1	-1	1.421	3936.41
DISH 4.nd2	92.655	132	-1	-1	1.427	3918.91
DISH 4.nd2	93.528	133	-1	-1	1.442	3889.15
DISH 4.nd2	94.434	134	-1	-1	1.443	3892.69
DISH 4.nd2	95.327	135	-1	-1	1.447	3882.2
DISH 4.nd2	96.214	136	-1	-1	1.437	3916.96
DISH 4.nd2	97.113	137	-1	-1	1.449	3880.34
DISH 4.nd2	98.009	138	-1	-1	1.451	3882.43
DISH 4.nd2	98.903	139	-1	-1	1.469	3836
DISH 4.nd2	99.815	140	-1	-1	1.467	3843.37
DISH 4.nd2	100.72	141	-1	-1	1.486	3802.91
DISH 4.nd2	101.648	142	-1	-1	1.475	3822.83
DISH 4.nd2	102.569	143	-1	-1	1.48	3816.35
DISH 4.nd2	103.491	144	-1	-1	1.483	3816.57
DISH 4.nd2	104.422	145	-1	-1	1.512	3738.18
DISH 4.nd2	105.349	146	-1	-1	1.521	3719.06
DISH 4.nd2	106.289	147	-1	-1	1.524	3709.43
DISH 4.nd2	107.223	148	-1	-1	1.535	3680.35
DISH 4.nd2	108.167	149	-1	-1	1.546	3655.58
DISH 4.nd2	109.107	150	-1	-1	1.545	3653.92
DISH 4.nd2	110.06	151	-1	-1	1.551	3649.41
DISH 4.nd2	111.007	152	-1	-1	1.537	3687.29
DISH 4.nd2	111.965	153	-1	-1	1.543	3666.65
DISH 4.nd2	112.923	154	-1	-1	1.55	3647.15
DISH 4.nd2	113.887	155	-1	-1	1.555	3648.91
DISH 4.nd2	114.882	156	-1	-1	1.553	3652.51
DISH 4.nd2	115.852	157	-1	-1	1.559	3637.83
DISH 4.nd2	116.852	158	-1	-1	1.565	3624.62
DISH 4.nd2	117.831	159	-1	-1	1.572	3604.49
DISH 4.nd2	118.812	160	-1	-1	1.567	3622.17
DISH 4.nd2	119.812	161	-1	-1	1.587	3578.79
DISH 4.nd2	120.811	162	-1	-1	1.604	3536.23
DISH 4.nd2	121.811	163	-1	-1	1.612	3512.72
DISH 4.nd2	122.827	164	-1	-1	1.614	3511.23
DISH 4.nd2	123.85	165	-1	-1	1.618	3510.4
DISH 4.nd2	124.867	166	-1	-1	1.628	3486.85
DISH 4.nd2	125.88	167	-1	-1	1.607	3534.48
DISH 4.nd2	126.897	168	-1	-1	1.603	3538.55
DISH 4.nd2	127.935	169	-1	-1	1.615	3513.89
DISH 4.nd2	128.965	170	-1	-1	1.616	3516.31
DISH 4.nd2	129.99	171	-1	-1	1.625	3492.24
DISH 4.nd2	131.039	172	-1	-1	1.613	3519.17
DISH 4.nd2	132.068	173	-1	-1	1.615	3519.71
DISH 4.nd2	133.109	174	-1	-1	1.626	3491.36
DISH 4.nd2	134.157	175	-1	-1	1.637	3467.68
DISH 4.nd2	135.211	176	-1	-1	1.657	3421.81
DISH 4.nd2	136.27	177	-1	-1	1.657	3425.42
DISH 4.nd2	137.331	178	-1	-1	1.676	3388.57
DISH 4.nd2	138.391	179	-1	-1	1.665	3404.58
DISH 4.nd2	139.457	180	-1	-1	1.661	3417.6
DISH 4.nd2	140.522	181	-1	-1	1.673	3390.19
DISH 4.nd2	141.606	182	-1	-1	1.66	3426.37
DISH 4.nd2	142.696	183	-1	-1	1.685	3370.24
DISH 4.nd2	143.792	184	-1	-1	1.675	3391.13
DISH 4.nd2	144.907	185	-1	-1	1.691	3358.83
DISH 4.nd2	145.999	186	-1	-1	1.697	3351.45
DISH 4.nd2	147.102	187	-1	-1	1.698	3337.78
DISH 4.nd2	148.199	188	-1	-1	1.696	3346.46
DISH 4.nd2	149.295	189	-1	-1	1.703	3335.73
DISH 4.nd2	150.404	190	-1	-1	1.714	3316.28
DISH 4.nd2	151.518	191	-1	-1	1.713	3311.65
DISH 4.nd2	152.638	192	-1	-1	1.703	3332.88
DISH 4.nd2	153.79	193	-1	-1	1.719	3297.11
DISH 4.nd2	154.912	194	-1	-1	1.742	3252.63
DISH 4.nd2	156.035	195	-1	-1	1.726	3282.48
DISH 4.nd2	157.173	196	-1	-1	1.744	3244.36
DISH 4.nd2	158.307	197	-1	-1	1.754	3229.4
DISH 4.nd2	159.44	198	-1	-1	1.745	3254.45
DISH 4.nd2	160.579	199	-1	-1	1.756	3229.43
DISH 4.nd2	161.725	200	-1	-1	1.752	3232.1
DISH 4.nd2	162.882	201	-1	-1	1.743	3251.31
DISH 4.nd2	164.039	202	-1	-1	1.744	3254.75
DISH 4.nd2	165.209	203	-1	-1	1.736	3268.45
DISH 4.nd2	166.377	204	-1	-1	1.733	3275.76
DISH 4.nd2	167.545	205	-1	-1	1.737	3268.55
DISH 4.nd2	168.711	206	-1	-1	1.737	3269.36
DISH 4.nd2	169.885	207	-1	-1	1.746	3252.15
DISH 4.nd2	171.059	208	-1	-1	1.744	3252.97
DISH 4.nd2	172.238	209	-1	-1	1.749	3238.4
DISH 4.nd2	173.425	210	-1	-1	1.759	3228.33
DISH 4.nd2	174.618	211	-1	-1	1.759	3228.25
DISH 4.nd2	175.839	212	-1	-1	1.776	3194.25
DISH 4.nd2	177.045	213	-1	-1	1.759	3221.76
DISH 4.nd2	178.237	214	-1	-1	1.784	3176.36
DISH 4.nd2	179.447	215	-1	-1	1.762	3214.36
DISH 4.nd2	180.663	216	-1	-1	1.779	3182.13
DISH 4.nd2	181.901	217	-1	-1	1.793	3156.38
DISH 4.nd2	183.119	218	-1	-1	1.783	3177.9
DISH 4.nd2	184.355	219	-1	-1	1.788	3164.55
DISH 4.nd2	185.589	220	-1	-1	1.77	3199.83
DISH 4.nd2	186.815	221	-1	-1	1.781	3181.4
DISH 4.nd2	188.067	222	-1	-1	1.794	3151.82
DISH 4.nd2	189.299	223	-1	-1	1.8	3139.82
DISH 4.nd2	190.539	224	-1	-1	1.793	3153.94
DISH 4.nd2	191.785	225	-1	-1	1.782	3173.48
DISH 4.nd2	193.038	226	-1	-1	1.802	3137.85
DISH 4.nd2	194.297	227	-1	-1	1.805	3129.87
DISH 4.nd2	195.553	228	-1	-1	1.817	3103.62
DISH 4.nd2	196.811	229	-1	-1	1.804	3130.72
DISH 4.nd2	198.081	230	-1	-1	1.82	3098.03
DISH 4.nd2	199.363	231	-1	-1	1.826	3087.26
DISH 4.nd2	200.633	232	-1	-1	1.8	3132.15
DISH 4.nd2	201.913	233	-1	-1	1.825	3120.82
DISH 4.nd2	203.202	234	-1	-1	1.823	3096.31
DISH 4.nd2	204.484	235	-1	-1	1.825	3088.85
DISH 4.nd2	205.776	236	-1	-1	1.817	3098.08
DISH 4.nd2	207.074	237	-1	-1	1.828	3081.94
DISH 4.nd2	208.392	238	-1	-1	1.821	3097.19
DISH 4.nd2	209.711	239	-1	-1	1.81	3108.7
DISH 4.nd2	211.016	240	-1	-1	1.842	3048.72
DISH 4.nd2	212.347	241	-1	-1	1.82	3090.36
DISH 4.nd2	213.671	242	-1	-1	1.83	3070.71
DISH 4.nd2	215.005	243	-1	-1	1.831	3077.58
DISH 4.nd2	216.339	244	-1	-1	1.847	3037.01
DISH 4.nd2	217.688	245	-1	-1	1.857	3020.12
DISH 4.nd2	219.019	246	-1	-1	1.846	3045.53
DISH 4.nd2	220.366	247	-1	-1	1.832	3061.18
DISH 4.nd2	221.705	248	-1	-1	1.84	3056.73
DISH 4.nd2	223.077	249	-1	-1	1.853	3035.1
DISH 4.nd2	224.438	250	-1	-1	1.846	3040.62
DISH 4.nd2	225.805	251	-1	-1	1.851	3036.19
DISH 4.nd2	227.19	252	-1	-1	1.862	3016.52
DISH 4.nd2	228.561	253	-1	-1	1.864	3006.82
DISH 4.nd2	229.928	254	-1	-1	1.874	2994.66
DISH 4.nd2	231.307	255	-1	-1	1.877	2992.29
DISH 4.nd2	232.697	256	-1	-1	1.886	2972.63
DISH 4.nd2	234.096	257	-1	-1	1.895	2962.2
DISH 4.nd2	235.496	258	-1	-1	1.88	2986.18
DISH 4.nd2	236.88	259	-1	-1	1.891	2964.28
DISH 4.nd2	238.267	260	-1	-1	1.881	2978.1
DISH 4.nd2	239.661	261	-1	-1	1.879	2982.94
DISH 4.nd2	241.071	262	-1	-1	1.858	3014.76
DISH 4.nd2	242.491	263	-1	-1	1.872	2992.85
DISH 4.nd2	243.893	264	-1	-1	1.864	3005.74
DISH 4.nd2	245.303	265	-1	-1	1.895	2950.95
DISH 4.nd2	246.711	266	-1	-1	1.895	2953.45
DISH 4.nd2	248.131	267	-1	-1	1.883	2973.76
DISH 4.nd2	249.551	268	-1	-1	1.896	2953.02
DISH 4.nd2	250.989	269	-1	-1	1.886	2969.57
DISH 4.nd2	252.432	270	-1	-1	1.883	2966.47
DISH 4.nd2	253.864	271	-1	-1	1.881	2966.83
DISH 4.nd2	255.309	272	-1	-1	1.89	2953.67
DISH 4.nd2	256.758	273	-1	-1	1.877	2975.12
DISH 4.nd2	258.208	274	-1	-1	1.883	2969.45
DISH 4.nd2	259.665	275	-1	-1	1.889	2959.66
DISH 4.nd2	261.121	276	-1	-1	1.904	2933.62
DISH 4.nd2	262.582	277	-1	-1	1.924	2892.87
DISH 4.nd2	264.044	278	-1	-1	1.911	2922.08
DISH 4.nd2	265.505	279	-1	-1	1.911	2919.75
DISH 4.nd2	266.978	280	-1	-1	1.908	2920.36
DISH 4.nd2	268.45	281	-1	-1	1.899	2934.42
DISH 4.nd2	269.937	282	-1	-1	1.889	2954.77
DISH 4.nd2	271.429	283	-1	-1	1.912	2912.85
DISH 4.nd2	272.915	284	-1	-1	1.901	2931.06
DISH 4.nd2	274.412	285	-1	-1	1.915	2914.17
DISH 4.nd2	275.911	286	-1	-1	1.898	2935.62
DISH 4.nd2	277.415	287	-1	-1	1.9	2931.09
DISH 4.nd2	278.912	288	-1	-1	1.903	2928.44
DISH 4.nd2	280.42	289	-1	-1	1.897	2940.49
DISH 4.nd2	281.951	290	-1	-1	1.915	2906.51
DISH 4.nd2	283.479	291	-1	-1	1.922	2887.33
DISH 4.nd2	285.003	292	-1	-1	1.923	2889.12
DISH 4.nd2	286.531	293	-1	-1	1.902	2927.89
DISH 4.nd2	288.055	294	-1	-1	1.909	2915.5
DISH 4.nd2	289.605	295	-1	-1	1.921	2895.33
DISH 4.nd2	291.138	296	-1	-1	1.918	2901.25
DISH 4.nd2	292.678	297	-1	-1	1.901	2925.03
DISH 4.nd2	294.227	298	-1	-1	1.937	2904.59
DISH 4.nd2	295.787	299	-1	-1	1.927	2888.2
DISH 4.nd2	297.359	300	-1	-1	1.928	2877.02
DISH 4.nd2	298.914	301	-1	-1	1.923	2890.22
DISH 4.nd2	300.486	302	-1	-1	1.917	2900.45
DISH 4.nd2	302.074	303	-1	-1	1.912	2907.16
DISH 4.nd2	303.663	304	-1	-1	1.919	2895.67
DISH 4.nd2	305.238	305	-1	-1	1.921	2889.76
DISH 4.nd2	306.813	306	-1	-1	1.922	2888.74
DISH 4.nd2	308.419	307	-1	-1	1.938	2862.64
DISH 4.nd2	310.019	308	-1	-1	1.937	2859.21
DISH 4.nd2	311.625	309	-1	-1	1.924	2884.78
DISH 4.nd2	313.239	310	-1	-1	1.919	2892.61
DISH 4.nd2	314.85	311	-1	-1	1.912	2905.13
DISH 4.nd2	316.471	312	-1	-1	1.947	2846.54
DISH 4.nd2	318.088	313	-1	-1	1.92	2890.51
DISH 4.nd2	319.718	314	-1	-1	1.93	2875.94
DISH 4.nd2	321.368	315	-1	-1	1.926	2881.6
DISH 4.nd2	323.004	316	-1	-1	1.951	2840.77
DISH 4.nd2	324.629	317	-1	-1	1.921	2886.89
DISH 4.nd2	326.271	318	-1	-1	1.941	2854.15
DISH 4.nd2	327.893	319	-1	-1	1.935	2863.75
DISH 4.nd2	329.53	320	-1	-1	1.932	2864.49
DISH 4.nd2	331.167	321	-1	-1	1.946	2844.74
DISH 4.nd2	332.809	322	-1	-1	1.934	2862.14
DISH 4.nd2	334.495	323	-1	-1	1.933	2857.84
DISH 4.nd2	336.146	324	-1	-1	1.944	2841.98
DISH 4.nd2	337.807	325	-1	-1	1.956	2826.55
DISH 4.nd2	339.461	326	-1	-1	1.954	2826.51
DISH 4.nd2	341.114	327	-1	-1	1.929	2866.99
DISH 4.nd2	342.781	328	-1	-1	1.95	2836.63
DISH 4.nd2	344.395	329	-1	-1	1.934	2856.07
DISH 4.nd2	346.067	330	-1	-1	1.945	2838.3
DISH 4.nd2	347.734	331	-1	-1	1.957	2816.43
DISH 4.nd2	349.364	332	-1	-1	1.957	2823.45
DISH 4.nd2	351.054	333	-1	-1	1.94	2840.2
DISH 4.nd2	352.736	334	-1	-1	1.946	2839.18
DISH 4.nd2	354.437	335	-1	-1	1.932	2857.53
DISH 4.nd2	356.14	336	-1	-1	1.936	2851.72
DISH 4.nd2	357.838	337	-1	-1	1.949	2830.41
DISH 4.nd2	359.555	338	-1	-1	1.96	2807.38
DISH 4.nd2	361.267	339	-1	-1	1.953	2825.27
DISH 4.nd2	362.981	340	-1	-1	1.958	2811.12
DISH 4.nd2	364.708	341	-1	-1	1.96	2803.76
DISH 4.nd2	366.435	342	-1	-1	1.96	2812.73
DISH 4.nd2	368.174	343	-1	-1	1.952	2817.1
DISH 4.nd2	369.912	344	-1	-1	1.946	2826.66
DISH 4.nd2	371.649	345	-1	-1	1.958	2812.29
DISH 4.nd2	373.392	346	-1	-1	1.955	2809.93
DISH 4.nd2	375.137	347	-1	-1	1.966	2797.56
DISH 4.nd2	376.908	348	-1	-1	1.954	2816.01
DISH 4.nd2	378.688	349	-1	-1	1.974	2787.73
DISH 4.nd2	380.451	350	-1	-1	1.967	2797.33
DISH 4.nd2	382.213	351	-1	-1	1.959	2811.31
DISH 4.nd2	383.914	352	-1	-1	1.958	2807.64
DISH 4.nd2	385.675	353	-1	-1	1.962	2803.86
DISH 4.nd2	387.454	354	-1	-1	1.969	2794.02
DISH 4.nd2	389.227	355	-1	-1	1.987	2763.59
DISH 4.nd2	391.007	356	-1	-1	1.977	2777.89
DISH 4.nd2	392.799	357	-1	-1	1.977	2783.32
DISH 4.nd2	394.639	358	-1	-1	1.972	2785.35
DISH 4.nd2	396.436	359	-1	-1	1.961	2804.79
DISH 4.nd2	398.247	360	-1	-1	1.981	2768.96
DISH 4.nd2	400.076	361	-1	-1	1.985	2764.59
DISH 4.nd2	401.891	362	-1	-1	1.974	2777.74
DISH 4.nd2	403.731	363	-1	-1	1.979	2775.01
DISH 4.nd2	405.547	364	-1	-1	1.963	2794.9
DISH 4.nd2	407.364	365	-1	-1	1.959	2799.53
DISH 4.nd2	409.194	366	-1	-1	1.973	2775.72
DISH 4.nd2	411.028	367	-1	-1	1.97	2785.57
DISH 4.nd2	412.868	368	-1	-1	1.963	2796.52
DISH 4.nd2	414.72	369	-1	-1	1.98	2759.43
DISH 4.nd2	416.565	370	-1	-1	1.958	2802.86
DISH 4.nd2	418.413	371	-1	-1	1.954	2801.93
DISH 4.nd2	420.277	372	-1	-1	1.95	2812.69
DISH 4.nd2	422.148	373	-1	-1	1.95	2817.56
DISH 4.nd2	424.024	374	-1	-1	1.94	2821.98
DISH 4.nd2	425.911	375	-1	-1	1.944	2821.27
