# Supplementary material for: NFATc1 drives Orai3 transcription and proteolysis by harnessing epigenome differences in the MARCH8 promoter
Source: EMBO J. 2025 Sep 29;44(21):6137–67. doi: 10.1038/s44318-025-00572-4 (PMC12583688; doi:10.1038/s44318-025-00572-4)
Supplement: Supplementary file 7 — Source data Fig. 5 [file 44318_2025_572_MOESM7_ESM.zip › Figure 5/Figure 5C/siNT.xlsx]

## Sheet: Data (Channels)
Name	Time [s]	ND.T	ND.Z	ND.M	Ratio 340nm/380nm	380nm
DISH 1.nd2	0.267	1	-1	-1	0.63	4935.8
DISH 1.nd2	0.845	2	-1	-1	0.622	5009.42
DISH 1.nd2	1.544	3	-1	-1	0.622	5002.14
DISH 1.nd2	2.136	4	-1	-1	0.626	4972.06
DISH 1.nd2	2.728	5	-1	-1	0.628	4940.11
DISH 1.nd2	3.336	6	-1	-1	0.626	4960.67
DISH 1.nd2	3.994	7	-1	-1	0.624	4974.5
DISH 1.nd2	4.579	8	-1	-1	0.624	4979.01
DISH 1.nd2	5.162	9	-1	-1	0.616	5061.74
DISH 1.nd2	5.736	10	-1	-1	0.616	5062.36
DISH 1.nd2	6.343	11	-1	-1	0.617	5051.33
DISH 1.nd2	6.973	12	-1	-1	0.616	5053.52
DISH 1.nd2	7.534	13	-1	-1	0.616	5049.45
DISH 1.nd2	8.197	14	-1	-1	0.616	5058.7
DISH 1.nd2	8.8	15	-1	-1	0.623	4982.41
DISH 1.nd2	9.351	16	-1	-1	0.622	4994.39
DISH 1.nd2	9.966	17	-1	-1	0.621	4996.79
DISH 1.nd2	10.582	18	-1	-1	0.621	5001.63
DISH 1.nd2	11.193	19	-1	-1	0.617	5034.82
DISH 1.nd2	11.773	20	-1	-1	0.613	5082.16
DISH 1.nd2	12.383	21	-1	-1	0.611	5103.07
DISH 1.nd2	12.975	22	-1	-1	0.618	5022.13
DISH 1.nd2	13.525	23	-1	-1	0.612	5097.37
DISH 1.nd2	14.142	24	-1	-1	0.617	5036.4
DISH 1.nd2	14.723	25	-1	-1	0.614	5065.02
DISH 1.nd2	15.322	26	-1	-1	0.612	5082.95
DISH 1.nd2	15.904	27	-1	-1	0.612	5092.79
DISH 1.nd2	16.467	28	-1	-1	0.612	5088.52
DISH 1.nd2	17.064	29	-1	-1	0.616	5046.63
DISH 1.nd2	17.649	30	-1	-1	0.616	5053.36
DISH 1.nd2	18.211	31	-1	-1	0.611	5099.41
DISH 1.nd2	18.803	32	-1	-1	0.612	5092.75
DISH 1.nd2	19.406	33	-1	-1	0.618	5017.18
DISH 1.nd2	19.985	34	-1	-1	0.624	4957.5
DISH 1.nd2	20.616	35	-1	-1	0.621	4992.56
DISH 1.nd2	21.268	36	-1	-1	0.622	4987.33
DISH 1.nd2	21.872	37	-1	-1	0.621	4993.03
DISH 1.nd2	22.521	38	-1	-1	0.622	4973.03
DISH 1.nd2	23.118	39	-1	-1	0.625	4959.5
DISH 1.nd2	23.661	40	-1	-1	0.621	4986.64
DISH 1.nd2	24.332	41	-1	-1	0.623	4977.17
DISH 1.nd2	24.882	42	-1	-1	0.624	4955.39
DISH 1.nd2	25.433	43	-1	-1	0.624	4960.47
DISH 1.nd2	26.038	44	-1	-1	0.624	4968.44
DISH 1.nd2	26.646	45	-1	-1	0.623	4976.75
DISH 1.nd2	27.25	46	-1	-1	0.628	4924.61
DISH 1.nd2	27.878	47	-1	-1	0.623	4967.74
DISH 1.nd2	28.505	48	-1	-1	0.623	4961.54
DISH 1.nd2	29.125	49	-1	-1	0.621	4982.69
DISH 1.nd2	29.756	50	-1	-1	0.622	4974.59
DISH 1.nd2	30.415	51	-1	-1	0.626	4937.24
DISH 1.nd2	31.058	52	-1	-1	0.629	4911.57
DISH 1.nd2	31.764	53	-1	-1	0.628	4914.68
DISH 1.nd2	32.438	54	-1	-1	0.624	4955.04
DISH 1.nd2	33.096	55	-1	-1	0.617	5023.76
DISH 1.nd2	33.818	56	-1	-1	0.617	5024.91
DISH 1.nd2	34.549	57	-1	-1	0.62	5002.24
DISH 1.nd2	35.278	58	-1	-1	0.62	4996.6
DISH 1.nd2	35.979	59	-1	-1	0.623	4964.8
DISH 1.nd2	36.632	60	-1	-1	0.619	5014.82
DISH 1.nd2	37.28	61	-1	-1	0.62	4995.56
DISH 1.nd2	37.895	62	-1	-1	0.619	5013.76
DISH 1.nd2	38.532	63	-1	-1	0.619	5012.08
DISH 1.nd2	39.183	64	-1	-1	0.623	4973.85
DISH 1.nd2	39.783	65	-1	-1	0.627	4928.87
DISH 1.nd2	40.434	66	-1	-1	0.624	4961.37
DISH 1.nd2	41.108	67	-1	-1	0.626	4936.04
DISH 1.nd2	41.767	68	-1	-1	0.625	4941.52
DISH 1.nd2	42.406	69	-1	-1	0.626	4935.66
DISH 1.nd2	43.064	70	-1	-1	0.625	4939.83
DISH 1.nd2	43.724	71	-1	-1	0.625	4946.87
DISH 1.nd2	44.39	72	-1	-1	0.624	4957.03
DISH 1.nd2	45.059	73	-1	-1	0.624	4963.83
DISH 1.nd2	45.734	74	-1	-1	0.624	4958.84
DISH 1.nd2	46.417	75	-1	-1	0.624	4950.42
DISH 1.nd2	47.107	76	-1	-1	0.617	5024.82
DISH 1.nd2	47.8	77	-1	-1	0.616	5034.42
DISH 1.nd2	48.5	78	-1	-1	0.62	4988.04
DISH 1.nd2	49.213	79	-1	-1	0.624	4951.29
DISH 1.nd2	49.92	80	-1	-1	0.622	4970.88
DISH 1.nd2	50.62	81	-1	-1	0.627	4927.87
DISH 1.nd2	51.358	82	-1	-1	0.626	4933.49
DISH 1.nd2	52.072	83	-1	-1	0.625	4946.71
DISH 1.nd2	52.791	84	-1	-1	0.632	4871.29
DISH 1.nd2	53.515	85	-1	-1	0.623	4964.94
DISH 1.nd2	54.24	86	-1	-1	0.617	5020.56
DISH 1.nd2	54.964	87	-1	-1	0.62	4985.43
DISH 1.nd2	55.694	88	-1	-1	0.617	5023.69
DISH 1.nd2	56.429	89	-1	-1	0.613	5065.23
DISH 1.nd2	57.172	90	-1	-1	0.619	4999.73
DISH 1.nd2	57.922	91	-1	-1	0.618	5011.83
DISH 1.nd2	58.673	92	-1	-1	0.616	5031.21
DISH 1.nd2	59.433	93	-1	-1	0.618	5006.77
DISH 1.nd2	60.196	94	-1	-1	0.614	5046.2
DISH 1.nd2	60.98	95	-1	-1	0.615	5033.88
DISH 1.nd2	61.783	96	-1	-1	0.609	5072.62
DISH 1.nd2	62.59	97	-1	-1	0.628	4918.2
DISH 1.nd2	63.404	98	-1	-1	0.628	4919.99
DISH 1.nd2	64.189	99	-1	-1	0.635	4935.89
DISH 1.nd2	64.913	100	-1	-1	0.645	4906.44
DISH 1.nd2	65.692	101	-1	-1	0.653	4898.61
DISH 1.nd2	66.43	102	-1	-1	0.667	4844.46
DISH 1.nd2	67.219	103	-1	-1	0.677	4819.26
DISH 1.nd2	67.951	104	-1	-1	0.697	4704.58
DISH 1.nd2	68.744	105	-1	-1	0.707	4678.75
DISH 1.nd2	69.715	106	-1	-1	0.726	4584.85
DISH 1.nd2	70.522	107	-1	-1	0.748	4455.52
DISH 1.nd2	71.333	108	-1	-1	0.758	4427.6
DISH 1.nd2	72.155	109	-1	-1	0.773	4351.43
DISH 1.nd2	72.969	110	-1	-1	0.8	4192.15
DISH 1.nd2	73.725	111	-1	-1	0.805	4180.74
DISH 1.nd2	74.557	112	-1	-1	0.815	4135.82
DISH 1.nd2	75.396	113	-1	-1	0.816	4159.25
DISH 1.nd2	76.229	114	-1	-1	0.835	4060.7
DISH 1.nd2	77.074	115	-1	-1	0.839	4049.51
DISH 1.nd2	77.923	116	-1	-1	0.854	3977.64
DISH 1.nd2	78.761	117	-1	-1	0.864	3933.66
DISH 1.nd2	79.618	118	-1	-1	0.88	3857.75
DISH 1.nd2	80.474	119	-1	-1	0.882	3856.88
DISH 1.nd2	81.277	120	-1	-1	0.896	3787.71
DISH 1.nd2	82.141	121	-1	-1	0.891	3826
DISH 1.nd2	83.005	122	-1	-1	0.894	3815.87
DISH 1.nd2	83.878	123	-1	-1	0.917	3707.85
DISH 1.nd2	84.739	124	-1	-1	0.93	3645.19
DISH 1.nd2	85.564	125	-1	-1	0.936	3620.84
DISH 1.nd2	86.493	126	-1	-1	0.946	3580.05
DISH 1.nd2	87.391	127	-1	-1	0.943	3597.28
DISH 1.nd2	88.29	128	-1	-1	0.951	3569.86
DISH 1.nd2	89.185	129	-1	-1	0.943	3615.64
DISH 1.nd2	90.08	130	-1	-1	0.961	3538.34
DISH 1.nd2	90.984	131	-1	-1	0.969	3501.49
DISH 1.nd2	91.829	132	-1	-1	0.966	3514.58
DISH 1.nd2	92.751	133	-1	-1	0.977	3476.54
DISH 1.nd2	93.675	134	-1	-1	0.987	3440.05
DISH 1.nd2	94.585	135	-1	-1	0.984	3454.5
DISH 1.nd2	95.523	136	-1	-1	0.993	3417.91
DISH 1.nd2	96.469	137	-1	-1	0.998	3400.41
DISH 1.nd2	97.347	138	-1	-1	1.018	3317
DISH 1.nd2	98.287	139	-1	-1	1.021	3310.16
DISH 1.nd2	99.228	140	-1	-1	1.022	3305.58
DISH 1.nd2	100.166	141	-1	-1	1.025	3289.02
DISH 1.nd2	101.112	142	-1	-1	1.02	3318.54
DISH 1.nd2	102.059	143	-1	-1	1.029	3286.69
DISH 1.nd2	103.021	144	-1	-1	1.03	3282.38
DISH 1.nd2	103.93	145	-1	-1	1.03	3275.88
DISH 1.nd2	104.905	146	-1	-1	1.035	3271.68
DISH 1.nd2	105.875	147	-1	-1	1.038	3255.09
DISH 1.nd2	106.845	148	-1	-1	1.045	3232.38
DISH 1.nd2	107.828	149	-1	-1	1.06	3178.94
DISH 1.nd2	108.822	150	-1	-1	1.058	3184.63
DISH 1.nd2	109.823	151	-1	-1	1.059	3180.56
DISH 1.nd2	110.825	152	-1	-1	1.071	3138.48
DISH 1.nd2	111.824	153	-1	-1	1.075	3120.46
DISH 1.nd2	112.823	154	-1	-1	1.074	3122.37
DISH 1.nd2	113.835	155	-1	-1	1.076	3123.31
DISH 1.nd2	114.842	156	-1	-1	1.081	3101.64
DISH 1.nd2	115.867	157	-1	-1	1.089	3080.72
DISH 1.nd2	116.898	158	-1	-1	1.084	3095.67
DISH 1.nd2	117.918	159	-1	-1	1.094	3058.83
DISH 1.nd2	118.936	160	-1	-1	1.089	3077.47
DISH 1.nd2	119.967	161	-1	-1	1.082	3099.65
DISH 1.nd2	121	162	-1	-1	1.105	3024.27
DISH 1.nd2	121.994	163	-1	-1	1.096	3048.77
DISH 1.nd2	123.023	164	-1	-1	1.103	3028.2
DISH 1.nd2	124.014	165	-1	-1	1.106	3020.27
DISH 1.nd2	125.066	166	-1	-1	1.107	3012.74
DISH 1.nd2	126.113	167	-1	-1	1.107	3016.61
DISH 1.nd2	127.173	168	-1	-1	1.104	3022.34
DISH 1.nd2	128.227	169	-1	-1	1.108	3011.38
DISH 1.nd2	129.294	170	-1	-1	1.11	3007.84
DISH 1.nd2	130.307	171	-1	-1	1.112	2999.04
DISH 1.nd2	131.378	172	-1	-1	1.126	2956.41
DISH 1.nd2	132.476	173	-1	-1	1.114	2993.45
DISH 1.nd2	133.555	174	-1	-1	1.12	2969.4
DISH 1.nd2	134.629	175	-1	-1	1.128	2949.93
DISH 1.nd2	135.718	176	-1	-1	1.128	2945.57
DISH 1.nd2	136.814	177	-1	-1	1.131	2933.12
DISH 1.nd2	137.863	178	-1	-1	1.127	2945.54
DISH 1.nd2	138.977	179	-1	-1	1.13	2937.84
DISH 1.nd2	140.083	180	-1	-1	1.135	2923.63
DISH 1.nd2	141.213	181	-1	-1	1.137	2913.3
DISH 1.nd2	142.342	182	-1	-1	1.139	2907.99
DISH 1.nd2	143.404	183	-1	-1	1.159	2850.38
DISH 1.nd2	144.524	184	-1	-1	1.155	2862.19
DISH 1.nd2	145.639	185	-1	-1	1.16	2839.15
DISH 1.nd2	146.785	186	-1	-1	1.159	2846.61
DISH 1.nd2	148.386	187	-1	-1	1.158	2844.22
DISH 1.nd2	149.334	188	-1	-1	1.156	2851.64
DISH 1.nd2	150.472	189	-1	-1	1.163	2833.34
DISH 1.nd2	151.569	190	-1	-1	1.162	2837.71
DISH 1.nd2	152.706	191	-1	-1	1.169	2815.67
DISH 1.nd2	153.858	192	-1	-1	1.173	2803.6
DISH 1.nd2	155.019	193	-1	-1	1.176	2792.55
DISH 1.nd2	156.12	194	-1	-1	1.173	2803.06
DISH 1.nd2	157.294	195	-1	-1	1.158	2846.57
DISH 1.nd2	158.468	196	-1	-1	1.165	2826.99
DISH 1.nd2	159.654	197	-1	-1	1.163	2831.1
DISH 1.nd2	160.851	198	-1	-1	1.166	2819.33
DISH 1.nd2	162.023	199	-1	-1	1.166	2816.29
DISH 1.nd2	163.16	200	-1	-1	1.165	2827.2
DISH 1.nd2	164.364	201	-1	-1	1.163	2833.5
DISH 1.nd2	165.564	202	-1	-1	1.17	2809.31
DISH 1.nd2	166.762	203	-1	-1	1.174	2796.82
DISH 1.nd2	167.906	204	-1	-1	1.172	2797.22
DISH 1.nd2	169.125	205	-1	-1	1.182	2770.19
DISH 1.nd2	170.336	206	-1	-1	1.183	2763.87
DISH 1.nd2	171.492	207	-1	-1	1.185	2761.83
DISH 1.nd2	172.716	208	-1	-1	1.188	2751.32
DISH 1.nd2	173.937	209	-1	-1	1.189	2753.02
DISH 1.nd2	175.158	210	-1	-1	1.18	2777
DISH 1.nd2	176.385	211	-1	-1	1.179	2775.03
DISH 1.nd2	177.559	212	-1	-1	1.186	2758.89
DISH 1.nd2	178.804	213	-1	-1	1.184	2764.76
DISH 1.nd2	180.044	214	-1	-1	1.188	2754.24
DISH 1.nd2	181.303	215	-1	-1	1.191	2738.48
DISH 1.nd2	182.563	216	-1	-1	1.189	2752.03
DISH 1.nd2	183.818	217	-1	-1	1.195	2734.39
DISH 1.nd2	185.069	218	-1	-1	1.197	2726.16
DISH 1.nd2	186.371	219	-1	-1	1.201	2715.41
DISH 1.nd2	187.635	220	-1	-1	1.201	2712.15
DISH 1.nd2	188.899	221	-1	-1	1.19	2740.45
DISH 1.nd2	190.181	222	-1	-1	1.2	2711.99
DISH 1.nd2	191.451	223	-1	-1	1.195	2728.65
DISH 1.nd2	192.733	224	-1	-1	1.2	2716.73
DISH 1.nd2	194.028	225	-1	-1	1.199	2715.15
DISH 1.nd2	195.318	226	-1	-1	1.197	2720.05
DISH 1.nd2	196.615	227	-1	-1	1.207	2696.24
DISH 1.nd2	197.921	228	-1	-1	1.208	2694.56
DISH 1.nd2	199.222	229	-1	-1	1.212	2677.02
DISH 1.nd2	200.491	230	-1	-1	1.211	2673.85
DISH 1.nd2	201.817	231	-1	-1	1.2	2710.75
DISH 1.nd2	203.152	232	-1	-1	1.206	2688.11
DISH 1.nd2	204.531	233	-1	-1	1.206	2690.29
DISH 1.nd2	205.873	234	-1	-1	1.204	2696.03
DISH 1.nd2	207.227	235	-1	-1	1.209	2680.82
DISH 1.nd2	208.564	236	-1	-1	1.209	2681.97
DISH 1.nd2	209.9	237	-1	-1	1.203	2695.1
DISH 1.nd2	211.267	238	-1	-1	1.216	2665.59
DISH 1.nd2	212.618	239	-1	-1	1.221	2650.11
DISH 1.nd2	213.966	240	-1	-1	1.218	2657.89
DISH 1.nd2	215.346	241	-1	-1	1.215	2657.94
DISH 1.nd2	216.73	242	-1	-1	1.226	2630.81
DISH 1.nd2	218.099	243	-1	-1	1.22	2651.93
DISH 1.nd2	219.482	244	-1	-1	1.217	2659.5
DISH 1.nd2	220.856	245	-1	-1	1.218	2657.04
DISH 1.nd2	222.234	246	-1	-1	1.222	2642.7
DISH 1.nd2	223.606	247	-1	-1	1.214	2665.31
DISH 1.nd2	224.991	248	-1	-1	1.213	2668.38
DISH 1.nd2	226.393	249	-1	-1	1.213	2667.67
DISH 1.nd2	227.781	250	-1	-1	1.226	2634.85
DISH 1.nd2	229.172	251	-1	-1	1.233	2616.73
DISH 1.nd2	230.581	252	-1	-1	1.223	2636.75
DISH 1.nd2	232.001	253	-1	-1	1.227	2623.5
DISH 1.nd2	233.418	254	-1	-1	1.226	2623.33
DISH 1.nd2	234.825	255	-1	-1	1.223	2637.28
DISH 1.nd2	236.25	256	-1	-1	1.227	2629.33
DISH 1.nd2	237.674	257	-1	-1	1.244	2586.9
DISH 1.nd2	239.1	258	-1	-1	1.229	2622.44
DISH 1.nd2	240.531	259	-1	-1	1.232	2612.45
DISH 1.nd2	241.964	260	-1	-1	1.224	2637.87
DISH 1.nd2	243.397	261	-1	-1	1.227	2623.55
DISH 1.nd2	244.848	262	-1	-1	1.236	2600.68
DISH 1.nd2	246.244	263	-1	-1	1.232	2610.64
DISH 1.nd2	247.678	264	-1	-1	1.221	2635.16
DISH 1.nd2	249.132	265	-1	-1	1.22	2640.94
DISH 1.nd2	250.591	266	-1	-1	1.222	2632.32
DISH 1.nd2	252.064	267	-1	-1	1.22	2641.19
DISH 1.nd2	253.531	268	-1	-1	1.23	2610.93
DISH 1.nd2	254.947	269	-1	-1	1.233	2608.41
DISH 1.nd2	256.416	270	-1	-1	1.234	2600.9
DISH 1.nd2	257.891	271	-1	-1	1.243	2582.78
DISH 1.nd2	259.396	272	-1	-1	1.238	2593.48
DISH 1.nd2	260.883	273	-1	-1	1.229	2615.36
DISH 1.nd2	262.392	274	-1	-1	1.218	2637.43
DISH 1.nd2	263.889	275	-1	-1	1.225	2623.64
DISH 1.nd2	265.406	276	-1	-1	1.232	2607.97
DISH 1.nd2	266.913	277	-1	-1	1.236	2598.38
DISH 1.nd2	268.436	278	-1	-1	1.24	2587.11
DISH 1.nd2	269.953	279	-1	-1	1.229	2606.77
DISH 1.nd2	271.482	280	-1	-1	1.231	2603.14
DISH 1.nd2	273.005	281	-1	-1	1.225	2621.06
DISH 1.nd2	274.533	282	-1	-1	1.231	2605.66
DISH 1.nd2	276.056	283	-1	-1	1.25	2560.35
DISH 1.nd2	277.577	284	-1	-1	1.238	2586.65
DISH 1.nd2	279.119	285	-1	-1	1.242	2578.56
DISH 1.nd2	280.648	286	-1	-1	1.241	2580.02
DISH 1.nd2	282.183	287	-1	-1	1.245	2565.94
DISH 1.nd2	283.732	288	-1	-1	1.249	2565.3
DISH 1.nd2	285.31	289	-1	-1	1.244	2568.12
DISH 1.nd2	286.856	290	-1	-1	1.25	2556.05
DISH 1.nd2	288.413	291	-1	-1	1.254	2547.89
DISH 1.nd2	289.975	292	-1	-1	1.246	2556.58
DISH 1.nd2	291.551	293	-1	-1	1.243	2571.1
DISH 1.nd2	293.12	294	-1	-1	1.256	2540.06
DISH 1.nd2	294.714	295	-1	-1	1.242	2570.47
DISH 1.nd2	296.311	296	-1	-1	1.242	2565.87
DISH 1.nd2	297.893	297	-1	-1	1.251	2547.56
DISH 1.nd2	299.485	298	-1	-1	1.249	2555.09
DISH 1.nd2	301.073	299	-1	-1	1.252	2547.91
DISH 1.nd2	302.695	300	-1	-1	1.244	2565.05
DISH 1.nd2	304.289	301	-1	-1	1.247	2558.92
DISH 1.nd2	305.883	302	-1	-1	1.244	2567.74
DISH 1.nd2	307.497	303	-1	-1	1.251	2546.31
DISH 1.nd2	309.097	304	-1	-1	1.262	2522.56
DISH 1.nd2	310.734	305	-1	-1	1.256	2537.25
DISH 1.nd2	312.365	306	-1	-1	1.252	2546.71
DISH 1.nd2	313.985	307	-1	-1	1.251	2542.74
DISH 1.nd2	315.657	308	-1	-1	1.25	2548.17
DISH 1.nd2	317.283	309	-1	-1	1.254	2536.11
DISH 1.nd2	318.918	310	-1	-1	1.257	2528.1
DISH 1.nd2	320.543	311	-1	-1	1.258	2526.32
DISH 1.nd2	322.184	312	-1	-1	1.262	2516.81
DISH 1.nd2	323.856	313	-1	-1	1.268	2502.52
DISH 1.nd2	325.511	314	-1	-1	1.268	2502.34
DISH 1.nd2	327.166	315	-1	-1	1.259	2524.55
DISH 1.nd2	328.834	316	-1	-1	1.26	2524.1
DISH 1.nd2	330.49	317	-1	-1	1.266	2508.61
DISH 1.nd2	332.17	318	-1	-1	1.26	2519.67
DISH 1.nd2	333.836	319	-1	-1	1.265	2510.7
DISH 1.nd2	335.509	320	-1	-1	1.267	2502.3
DISH 1.nd2	337.205	321	-1	-1	1.263	2512.3
DISH 1.nd2	338.881	322	-1	-1	1.261	2520.76
DISH 1.nd2	340.577	323	-1	-1	1.26	2520.83
DISH 1.nd2	342.267	324	-1	-1	1.262	2511.83
DISH 1.nd2	343.968	325	-1	-1	1.263	2512.29
DISH 1.nd2	345.688	326	-1	-1	1.266	2504.03
DISH 1.nd2	347.401	327	-1	-1	1.267	2506.91
DISH 1.nd2	349.11	328	-1	-1	1.268	2503.65
DISH 1.nd2	350.821	329	-1	-1	1.261	2518.03
DISH 1.nd2	352.534	330	-1	-1	1.255	2530.14
DISH 1.nd2	354.273	331	-1	-1	1.253	2536.26
DISH 1.nd2	356	332	-1	-1	1.266	2506.03
DISH 1.nd2	357.738	333	-1	-1	1.259	2523.46
DISH 1.nd2	359.476	334	-1	-1	1.259	2519.17
DISH 1.nd2	361.2	335	-1	-1	1.276	2482.6
DISH 1.nd2	362.943	336	-1	-1	1.266	2501.79
DISH 1.nd2	364.705	337	-1	-1	1.271	2487.61
DISH 1.nd2	366.448	338	-1	-1	1.26	2517.31
DISH 1.nd2	368.217	339	-1	-1	1.275	2483.32
DISH 1.nd2	369.986	340	-1	-1	1.27	2494.53
DISH 1.nd2	371.755	341	-1	-1	1.264	2507.23
DISH 1.nd2	373.527	342	-1	-1	1.258	2515.76
DISH 1.nd2	375.3	343	-1	-1	1.263	2506.02
DISH 1.nd2	377.069	344	-1	-1	1.27	2490.34
DISH 1.nd2	378.854	345	-1	-1	1.268	2498.55
DISH 1.nd2	380.645	346	-1	-1	1.273	2485.42
DISH 1.nd2	382.377	347	-1	-1	1.27	2492.41
DISH 1.nd2	384.178	348	-1	-1	1.266	2499.04
DISH 1.nd2	386	349	-1	-1	1.266	2495.08
DISH 1.nd2	387.809	350	-1	-1	1.269	2494.1
DISH 1.nd2	389.626	351	-1	-1	1.27	2490.43
DISH 1.nd2	391.441	352	-1	-1	1.27	2490.32
DISH 1.nd2	393.252	353	-1	-1	1.271	2487.52
DISH 1.nd2	395.076	354	-1	-1	1.272	2484.44
DISH 1.nd2	396.886	355	-1	-1	1.274	2478.44
DISH 1.nd2	398.721	356	-1	-1	1.269	2486.19
DISH 1.nd2	400.542	357	-1	-1	1.269	2487.47
DISH 1.nd2	402.37	358	-1	-1	1.276	2475.42
DISH 1.nd2	404.217	359	-1	-1	1.276	2476.17
DISH 1.nd2	406.058	360	-1	-1	1.275	2480.04
DISH 1.nd2	407.902	361	-1	-1	1.27	2486.57
DISH 1.nd2	409.7	362	-1	-1	1.269	2490.29
DISH 1.nd2	411.565	363	-1	-1	1.27	2489.08
DISH 1.nd2	413.423	364	-1	-1	1.273	2477.43
DISH 1.nd2	415.232	365	-1	-1	1.278	2468.67
DISH 1.nd2	417.104	366	-1	-1	1.279	2470.33
DISH 1.nd2	418.974	367	-1	-1	1.29	2441.35
DISH 1.nd2	420.889	368	-1	-1	1.287	2447.73
DISH 1.nd2	422.765	369	-1	-1	1.29	2443.23
