# Supplementary material for: NFATc1 drives Orai3 transcription and proteolysis by harnessing epigenome differences in the MARCH8 promoter
Source: EMBO J. 2025 Sep 29;44(21):6137–67. doi: 10.1038/s44318-025-00572-4 (PMC12583688; doi:10.1038/s44318-025-00572-4)
Supplement: Supplementary file 7 — Source data Fig. 5 [file 44318_2025_572_MOESM7_ESM.zip › Figure 5/Figure 5D/Figure 5D.xlsx]

## Sheet: Sheet1
siNT Biological 1	siNT Biological 2	siNT Biological 3		siM8 Biological 1	siM8 Biological 2	siM8 Biological 3
1.394	1.802	0.234		1.266	2.308	1.832
1.137	1.051	1.893		0.989	1.837	1.635
1.214	1.678	1.926		0.787	1.861	2.654
1.095	1.887	2.398		1.293	1.512	3.003
0.791	0.914	2.207		0.761	2.629	1.161
1.302	0.886	0.385		0.654	2.095	1.454
1.121	0.384	0.674		0.909	2.348	1.429
0.403	0.199	1.505		0.615	2.044	1.437
0.594	0.349	1.588		0.665	2.675	0.927
0.434	0.249	0.784		0.853	2.641	0.857
0.337	1.932	0.357		0.798	2.337	0.765
0.3	1.497	0.202		0.627	2.352	1.771
0.384	0.907	0.26		0.72	1.531	2.18
0.923	0.506	1.695		1.813	2.925	1.037
0.533	0.619	0.319		1.337	2.165	1.493
0.454	0.826	0.364		0.453	2.514	1.662
0.338	1.182	0.281		0.516	1.868	1.061
0.251	1.67	0.555		0.551	1.664	1.704
0.275	1.344	0.244		0.393	1.046	1.231
0.436	0.251	0.207		0.394	1.318	1.169
0.544	1.588	1.125		0.329	1.823	0.96
0.49	1.278	1.247		0.251	2.288	0.607
0.609	1.017	1.659		0.329	1.536	0.766
0.946	1.099	1.649		0.363	1.941	0.731
0.758	1.512	0.374		0.721	1.702	0.854
1.409	0.198	0.234		0.656	1.326	0.452
1.518	1.025	0.37		1.141	1.321	0.396
1.513	2.06	0.295		0.903	1.224	0.264
1.251	1.842	0.238		0.676	1.598	0.443
0.993	1.467	0.275		0.487	1.494	0.468
1.139	1.641	0.213		0.999	0.794	0.866
0.903	1.329	0.577		0.821	0.659	0.709
0.958	1.337	0.644		0.609	0.703	1.599
0.858	1.465	0.763		0.738	0.747	0.8
1.125	0.601	0.449		1.191	1.038	0.434
0.959	0.251	0.319		1.704	0.745	0.346
1.356	0.216	0.196		1.34	1.002	0.638
1.32	0.423	0.211		1.781	0.639	0.503
1.008	0.215	0.298		0.939	0.389	1.287
1.001	0.707	0.382		1.316	0.528	1.67
0.983	0.499	0.354		0.733	0.622	0.965
1.274	1.341	0.569		0.807	0.58	1.35
0.728	0.689	0.337		0.93	0.738	0.711
0.857	0.601	0.128		1.305	0.78	0.611
0.7		0.209		1.631	1.27	0.452
0.583		0.126		1.21	1.107	0.254
0.575		0.314		1.269	0.929	0.256
0.676		0.524		1.157	1.429	0.241
0.562		0.797		0.627	0.889	1.009
0.505		0.834		0.706	0.965	0.578
0.532		0.621		0.908	1.157	1.224
0.605		0.109		0.772	0.783	1.008
0.453		0.134		0.684	1.646	1.501
0.508		0.188		0.448	2.068	0.536
0.442		0.379		0.562	1.066	0.482
0.504		0.344		1.025	1.709	0.642
0.429		0.421		0.93	1.373	0.582
0.407		0.192		0.795	1.324	1.737
0.324		0.226		0.62	0.969	1.994
0.352		0.471		0.331	0.952	2.158
0.345		0.296		0.392	1.139	2.347
0.308		0.467		0.352	0.544	0.29
0.391		0.178		0.25	0.944	0.424
0.351		0.559		0.492	0.655	0.379
0.249		0.406		0.887	0.629	0.87
0.272				0.467	0.377	0.663
0.302				0.485	0.267	0.431
0.255				0.502	0.839	0.309
0.33				0.363	0.81	1.002
0.73				0.345	0.597
0.763				0.489	0.412
0.287				1.7	0.342
0.507				1.132	0.349
0.399				0.919	0.454
1.096				1.306	0.337
0.497				1.405	0.418
0.234				1.701	0.327
0.308				0.303	0.331
0.44				0.668	0.354
0.765				0.41
				0.377
				0.385
				0.318
				0.766
				0.535
				0.391
