# Supplementary material for: NFATc1 drives Orai3 transcription and proteolysis by harnessing epigenome differences in the MARCH8 promoter
Source: EMBO J. 2025 Sep 29;44(21):6137–67. doi: 10.1038/s44318-025-00572-4 (PMC12583688; doi:10.1038/s44318-025-00572-4)
Supplement: Supplementary file 7 — Source data Fig. 5 [file 44318_2025_572_MOESM7_ESM.zip › Figure 5/Figure 5F/Figure 5F.xlsx]

## Sheet: Sheet1
B1	Orai3	B Actin		Fold Change
siNT	8130.79	10360.3	0.784801	1
siM8	9605.05	8996.3	1.06767	1.36043
B2	Orai3	B Actin		Fold Change
siNT	7553.85	13839.9	0.545804	1
siM8	11966.5	14806.6	0.808183	1.48072
B3	Orai3	B Actin		Fold Change
siNT	24785.6	30052.7	0.824739	1
siM8	35266.3	32017	1.10149	1.33556
