# Supplementary material for: NFATc1 drives Orai3 transcription and proteolysis by harnessing epigenome differences in the MARCH8 promoter
Source: EMBO J. 2025 Sep 29;44(21):6137–67. doi: 10.1038/s44318-025-00572-4 (PMC12583688; doi:10.1038/s44318-025-00572-4)
Supplement: Supplementary file 7 — Source data Fig. 5 [file 44318_2025_572_MOESM7_ESM.zip › Figure 5/Figure 5G/siMARCH8.xlsx]

## Sheet: Data (Channels)
Name	Time [s]	ND.T	ND.Z	ND.M	Ratio 340nm/380nm
DISH 4.nd2	0.206	1	-1	-1	0.975
DISH 4.nd2	0.713	2	-1	-1	0.996
DISH 4.nd2	1.281	3	-1	-1	0.983
DISH 4.nd2	1.789	4	-1	-1	0.984
DISH 4.nd2	2.365	5	-1	-1	0.982
DISH 4.nd2	2.909	6	-1	-1	0.987
DISH 4.nd2	3.445	7	-1	-1	0.984
DISH 4.nd2	3.979	8	-1	-1	0.992
DISH 4.nd2	4.512	9	-1	-1	0.986
DISH 4.nd2	5.088	10	-1	-1	0.988
DISH 4.nd2	5.603	11	-1	-1	0.982
DISH 4.nd2	6.118	12	-1	-1	0.985
DISH 4.nd2	6.619	13	-1	-1	0.986
DISH 4.nd2	7.181	14	-1	-1	0.984
DISH 4.nd2	7.746	15	-1	-1	0.985
DISH 4.nd2	8.282	16	-1	-1	0.983
DISH 4.nd2	8.836	17	-1	-1	0.983
DISH 4.nd2	9.363	18	-1	-1	0.987
DISH 4.nd2	9.835	19	-1	-1	0.985
DISH 4.nd2	10.344	20	-1	-1	0.983
DISH 4.nd2	10.848	21	-1	-1	0.979
DISH 4.nd2	11.439	22	-1	-1	0.981
DISH 4.nd2	11.988	23	-1	-1	0.988
DISH 4.nd2	12.476	24	-1	-1	0.983
DISH 4.nd2	12.955	25	-1	-1	0.984
DISH 4.nd2	13.457	26	-1	-1	0.979
DISH 4.nd2	13.991	27	-1	-1	0.973
DISH 4.nd2	14.503	28	-1	-1	0.971
DISH 4.nd2	15.083	29	-1	-1	0.983
DISH 4.nd2	15.628	30	-1	-1	0.978
DISH 4.nd2	16.113	31	-1	-1	0.983
DISH 4.nd2	16.61	32	-1	-1	0.982
DISH 4.nd2	17.124	33	-1	-1	0.982
DISH 4.nd2	17.609	34	-1	-1	0.983
DISH 4.nd2	18.117	35	-1	-1	0.983
DISH 4.nd2	18.721	36	-1	-1	0.984
DISH 4.nd2	19.276	37	-1	-1	0.979
DISH 4.nd2	19.851	38	-1	-1	0.982
DISH 4.nd2	20.378	39	-1	-1	0.988
DISH 4.nd2	20.874	40	-1	-1	0.984
DISH 4.nd2	21.397	41	-1	-1	0.976
DISH 4.nd2	21.989	42	-1	-1	0.976
DISH 4.nd2	22.527	43	-1	-1	0.982
DISH 4.nd2	23.082	44	-1	-1	0.981
DISH 4.nd2	23.679	45	-1	-1	0.982
DISH 4.nd2	24.265	46	-1	-1	0.975
DISH 4.nd2	24.803	47	-1	-1	0.976
DISH 4.nd2	25.371	48	-1	-1	0.977
DISH 4.nd2	25.893	49	-1	-1	0.973
DISH 4.nd2	26.484	50	-1	-1	0.972
DISH 4.nd2	27.002	51	-1	-1	0.974
DISH 4.nd2	27.607	52	-1	-1	0.971
DISH 4.nd2	28.219	53	-1	-1	0.969
DISH 4.nd2	28.79	54	-1	-1	0.968
DISH 4.nd2	29.309	55	-1	-1	0.972
DISH 4.nd2	29.908	56	-1	-1	0.972
DISH 4.nd2	30.508	57	-1	-1	0.963
DISH 4.nd2	31.052	58	-1	-1	0.966
DISH 4.nd2	31.62	59	-1	-1	0.971
DISH 4.nd2	32.116	60	-1	-1	0.973
DISH 4.nd2	32.7	61	-1	-1	0.971
DISH 4.nd2	33.257	62	-1	-1	0.973
DISH 4.nd2	33.819	63	-1	-1	0.975
DISH 4.nd2	34.35	64	-1	-1	0.979
DISH 4.nd2	34.913	65	-1	-1	0.979
DISH 4.nd2	35.486	66	-1	-1	0.976
DISH 4.nd2	36.065	67	-1	-1	0.975
DISH 4.nd2	36.62	68	-1	-1	0.981
DISH 4.nd2	37.201	69	-1	-1	0.977
DISH 4.nd2	37.782	70	-1	-1	0.98
DISH 4.nd2	38.262	71	-1	-1	0.981
DISH 4.nd2	38.885	72	-1	-1	0.977
DISH 4.nd2	39.404	73	-1	-1	0.986
DISH 4.nd2	40.004	74	-1	-1	0.971
DISH 4.nd2	40.578	75	-1	-1	0.972
DISH 4.nd2	41.155	76	-1	-1	0.973
DISH 4.nd2	41.728	77	-1	-1	0.969
DISH 4.nd2	42.333	78	-1	-1	0.976
DISH 4.nd2	42.93	79	-1	-1	0.975
DISH 4.nd2	43.542	80	-1	-1	0.969
DISH 4.nd2	44.117	81	-1	-1	0.978
DISH 4.nd2	44.706	82	-1	-1	0.975
DISH 4.nd2	45.293	83	-1	-1	0.975
DISH 4.nd2	45.893	84	-1	-1	0.969
DISH 4.nd2	46.48	85	-1	-1	0.975
DISH 4.nd2	47.087	86	-1	-1	0.971
DISH 4.nd2	47.691	87	-1	-1	0.973
DISH 4.nd2	48.289	88	-1	-1	0.976
DISH 4.nd2	48.899	89	-1	-1	0.985
DISH 4.nd2	49.454	90	-1	-1	0.983
DISH 4.nd2	50.109	91	-1	-1	0.983
DISH 4.nd2	50.727	92	-1	-1	0.982
DISH 4.nd2	51.343	93	-1	-1	0.984
DISH 4.nd2	52.007	94	-1	-1	0.981
DISH 4.nd2	52.646	95	-1	-1	0.981
DISH 4.nd2	53.274	96	-1	-1	0.984
DISH 4.nd2	53.932	97	-1	-1	0.984
DISH 4.nd2	54.596	98	-1	-1	0.977
DISH 4.nd2	55.229	99	-1	-1	0.986
DISH 4.nd2	55.905	100	-1	-1	0.972
DISH 4.nd2	56.561	101	-1	-1	0.974
DISH 4.nd2	57.213	102	-1	-1	0.968
DISH 4.nd2	57.871	103	-1	-1	0.976
DISH 4.nd2	58.538	104	-1	-1	0.973
DISH 4.nd2	59.207	105	-1	-1	0.971
DISH 4.nd2	59.871	106	-1	-1	0.965
DISH 4.nd2	60.582	107	-1	-1	0.98
DISH 4.nd2	61.27	108	-1	-1	0.972
DISH 4.nd2	62.035	109	-1	-1	0.975
DISH 4.nd2	62.736	110	-1	-1	0.972
DISH 4.nd2	63.41	111	-1	-1	0.972
DISH 4.nd2	64.038	112	-1	-1	0.983
DISH 4.nd2	64.74	113	-1	-1	0.982
DISH 4.nd2	65.602	114	-1	-1	0.989
DISH 4.nd2	66.3	115	-1	-1	0.997
DISH 4.nd2	66.994	116	-1	-1	1.005
DISH 4.nd2	67.687	117	-1	-1	1.036
DISH 4.nd2	68.322	118	-1	-1	1.035
DISH 4.nd2	69.026	119	-1	-1	1.061
DISH 4.nd2	69.732	120	-1	-1	1.081
DISH 4.nd2	70.438	121	-1	-1	1.106
DISH 4.nd2	71.096	122	-1	-1	1.127
DISH 4.nd2	71.806	123	-1	-1	1.138
DISH 4.nd2	72.512	124	-1	-1	1.166
DISH 4.nd2	73.229	125	-1	-1	1.193
DISH 4.nd2	73.948	126	-1	-1	1.218
DISH 4.nd2	74.614	127	-1	-1	1.247
DISH 4.nd2	75.342	128	-1	-1	1.271
DISH 4.nd2	76.078	129	-1	-1	1.288
DISH 4.nd2	76.839	130	-1	-1	1.307
DISH 4.nd2	77.582	131	-1	-1	1.33
DISH 4.nd2	78.325	132	-1	-1	1.346
DISH 4.nd2	79.074	133	-1	-1	1.364
DISH 4.nd2	79.816	134	-1	-1	1.378
DISH 4.nd2	80.556	135	-1	-1	1.392
DISH 4.nd2	81.334	136	-1	-1	1.4
DISH 4.nd2	82.089	137	-1	-1	1.419
DISH 4.nd2	82.836	138	-1	-1	1.421
DISH 4.nd2	83.595	139	-1	-1	1.438
DISH 4.nd2	84.355	140	-1	-1	1.459
DISH 4.nd2	85.126	141	-1	-1	1.471
DISH 4.nd2	85.893	142	-1	-1	1.472
DISH 4.nd2	86.659	143	-1	-1	1.491
DISH 4.nd2	87.437	144	-1	-1	1.496
DISH 4.nd2	88.221	145	-1	-1	1.504
DISH 4.nd2	89.005	146	-1	-1	1.52
DISH 4.nd2	89.795	147	-1	-1	1.525
DISH 4.nd2	90.585	148	-1	-1	1.53
DISH 4.nd2	91.38	149	-1	-1	1.546
DISH 4.nd2	92.176	150	-1	-1	1.55
DISH 4.nd2	92.967	151	-1	-1	1.561
DISH 4.nd2	93.745	152	-1	-1	1.573
DISH 4.nd2	94.55	153	-1	-1	1.577
DISH 4.nd2	95.389	154	-1	-1	1.576
DISH 4.nd2	96.194	155	-1	-1	1.585
DISH 4.nd2	97.004	156	-1	-1	1.592
DISH 4.nd2	97.837	157	-1	-1	1.599
DISH 4.nd2	98.656	158	-1	-1	1.591
DISH 4.nd2	99.495	159	-1	-1	1.607
DISH 4.nd2	100.364	160	-1	-1	1.612
DISH 4.nd2	101.191	161	-1	-1	1.625
DISH 4.nd2	102.018	162	-1	-1	1.622
DISH 4.nd2	102.876	163	-1	-1	1.623
DISH 4.nd2	103.715	164	-1	-1	1.626
DISH 4.nd2	104.507	165	-1	-1	1.63
DISH 4.nd2	105.382	166	-1	-1	1.632
DISH 4.nd2	106.222	167	-1	-1	1.629
DISH 4.nd2	107.024	168	-1	-1	1.634
DISH 4.nd2	107.876	169	-1	-1	1.637
DISH 4.nd2	108.74	170	-1	-1	1.648
DISH 4.nd2	109.537	171	-1	-1	1.647
DISH 4.nd2	110.411	172	-1	-1	1.643
DISH 4.nd2	111.277	173	-1	-1	1.651
DISH 4.nd2	112.146	174	-1	-1	1.658
DISH 4.nd2	113.017	175	-1	-1	1.658
DISH 4.nd2	113.892	176	-1	-1	1.653
DISH 4.nd2	114.766	177	-1	-1	1.658
DISH 4.nd2	115.647	178	-1	-1	1.657
DISH 4.nd2	116.546	179	-1	-1	1.673
DISH 4.nd2	117.44	180	-1	-1	1.668
DISH 4.nd2	118.332	181	-1	-1	1.664
DISH 4.nd2	119.244	182	-1	-1	1.671
DISH 4.nd2	120.083	183	-1	-1	1.668
DISH 4.nd2	120.973	184	-1	-1	1.67
DISH 4.nd2	121.87	185	-1	-1	1.681
DISH 4.nd2	122.776	186	-1	-1	1.68
DISH 4.nd2	123.686	187	-1	-1	1.671
DISH 4.nd2	124.601	188	-1	-1	1.679
DISH 4.nd2	125.524	189	-1	-1	1.676
DISH 4.nd2	126.44	190	-1	-1	1.682
DISH 4.nd2	127.35	191	-1	-1	1.674
DISH 4.nd2	128.267	192	-1	-1	1.691
DISH 4.nd2	129.19	193	-1	-1	1.695
DISH 4.nd2	130.119	194	-1	-1	1.694
DISH 4.nd2	131.047	195	-1	-1	1.683
DISH 4.nd2	132.002	196	-1	-1	1.689
DISH 4.nd2	132.914	197	-1	-1	1.689
DISH 4.nd2	133.855	198	-1	-1	1.691
DISH 4.nd2	134.794	199	-1	-1	1.695
DISH 4.nd2	135.74	200	-1	-1	1.688
DISH 4.nd2	136.692	201	-1	-1	1.682
DISH 4.nd2	137.652	202	-1	-1	1.69
DISH 4.nd2	138.62	203	-1	-1	1.681
DISH 4.nd2	139.579	204	-1	-1	1.691
DISH 4.nd2	140.574	205	-1	-1	1.692
DISH 4.nd2	141.538	206	-1	-1	1.695
DISH 4.nd2	142.448	207	-1	-1	1.692
DISH 4.nd2	143.423	208	-1	-1	1.694
DISH 4.nd2	144.393	209	-1	-1	1.681
DISH 4.nd2	145.376	210	-1	-1	1.694
DISH 4.nd2	146.344	211	-1	-1	1.688
DISH 4.nd2	147.326	212	-1	-1	1.694
DISH 4.nd2	148.315	213	-1	-1	1.701
DISH 4.nd2	149.299	214	-1	-1	1.709
DISH 4.nd2	150.292	215	-1	-1	1.703
DISH 4.nd2	151.293	216	-1	-1	1.702
DISH 4.nd2	152.288	217	-1	-1	1.702
DISH 4.nd2	153.294	218	-1	-1	1.704
DISH 4.nd2	154.307	219	-1	-1	1.702
DISH 4.nd2	155.319	220	-1	-1	1.705
DISH 4.nd2	156.332	221	-1	-1	1.709
DISH 4.nd2	157.342	222	-1	-1	1.699
DISH 4.nd2	158.36	223	-1	-1	1.711
DISH 4.nd2	159.372	224	-1	-1	1.711
DISH 4.nd2	160.401	225	-1	-1	1.711
DISH 4.nd2	161.418	226	-1	-1	1.708
DISH 4.nd2	162.449	227	-1	-1	1.717
DISH 4.nd2	163.49	228	-1	-1	1.712
DISH 4.nd2	164.532	229	-1	-1	1.708
DISH 4.nd2	165.575	230	-1	-1	1.71
DISH 4.nd2	166.657	231	-1	-1	1.72
DISH 4.nd2	167.73	232	-1	-1	1.727
DISH 4.nd2	168.779	233	-1	-1	1.707
DISH 4.nd2	169.774	234	-1	-1	1.707
DISH 4.nd2	170.834	235	-1	-1	1.701
DISH 4.nd2	171.889	236	-1	-1	1.708
DISH 4.nd2	172.948	237	-1	-1	1.71
DISH 4.nd2	174.022	238	-1	-1	1.704
DISH 4.nd2	175.106	239	-1	-1	1.714
DISH 4.nd2	176.211	240	-1	-1	1.709
DISH 4.nd2	177.283	241	-1	-1	1.718
DISH 4.nd2	178.348	242	-1	-1	1.725
DISH 4.nd2	179.413	243	-1	-1	1.72
DISH 4.nd2	180.491	244	-1	-1	1.726
DISH 4.nd2	181.594	245	-1	-1	1.719
DISH 4.nd2	182.693	246	-1	-1	1.737
DISH 4.nd2	183.79	247	-1	-1	1.728
DISH 4.nd2	184.878	248	-1	-1	1.734
DISH 4.nd2	185.985	249	-1	-1	1.721
DISH 4.nd2	187.094	250	-1	-1	1.729
DISH 4.nd2	188.209	251	-1	-1	1.718
DISH 4.nd2	189.311	252	-1	-1	1.722
DISH 4.nd2	190.368	253	-1	-1	1.723
DISH 4.nd2	191.481	254	-1	-1	1.721
DISH 4.nd2	192.612	255	-1	-1	1.716
DISH 4.nd2	193.737	256	-1	-1	1.717
DISH 4.nd2	194.862	257	-1	-1	1.725
DISH 4.nd2	196.012	258	-1	-1	1.72
DISH 4.nd2	197.152	259	-1	-1	1.729
DISH 4.nd2	198.288	260	-1	-1	1.74
DISH 4.nd2	199.432	261	-1	-1	1.727
DISH 4.nd2	200.58	262	-1	-1	1.731
DISH 4.nd2	201.724	263	-1	-1	1.724
DISH 4.nd2	202.874	264	-1	-1	1.729
DISH 4.nd2	204.024	265	-1	-1	1.732
DISH 4.nd2	205.175	266	-1	-1	1.733
DISH 4.nd2	206.325	267	-1	-1	1.733
DISH 4.nd2	207.481	268	-1	-1	1.74
DISH 4.nd2	208.636	269	-1	-1	1.737
DISH 4.nd2	209.811	270	-1	-1	1.727
DISH 4.nd2	210.978	271	-1	-1	1.74
DISH 4.nd2	212.158	272	-1	-1	1.743
DISH 4.nd2	213.358	273	-1	-1	1.735
DISH 4.nd2	214.473	274	-1	-1	1.731
DISH 4.nd2	215.666	275	-1	-1	1.73
DISH 4.nd2	216.859	276	-1	-1	1.735
DISH 4.nd2	218.067	277	-1	-1	1.735
DISH 4.nd2	219.267	278	-1	-1	1.733
DISH 4.nd2	220.478	279	-1	-1	1.747
DISH 4.nd2	221.677	280	-1	-1	1.745
DISH 4.nd2	222.884	281	-1	-1	1.742
DISH 4.nd2	224.083	282	-1	-1	1.747
DISH 4.nd2	225.228	283	-1	-1	1.748
DISH 4.nd2	226.45	284	-1	-1	1.739
DISH 4.nd2	227.674	285	-1	-1	1.748
DISH 4.nd2	228.885	286	-1	-1	1.747
DISH 4.nd2	230.126	287	-1	-1	1.752
DISH 4.nd2	231.357	288	-1	-1	1.75
DISH 4.nd2	232.51	289	-1	-1	1.741
DISH 4.nd2	233.734	290	-1	-1	1.746
DISH 4.nd2	234.969	291	-1	-1	1.75
DISH 4.nd2	236.22	292	-1	-1	1.747
DISH 4.nd2	237.461	293	-1	-1	1.746
DISH 4.nd2	238.695	294	-1	-1	1.754
DISH 4.nd2	239.943	295	-1	-1	1.754
DISH 4.nd2	241.194	296	-1	-1	1.748
DISH 4.nd2	242.45	297	-1	-1	1.753
DISH 4.nd2	243.72	298	-1	-1	1.747
DISH 4.nd2	244.978	299	-1	-1	1.749
DISH 4.nd2	246.242	300	-1	-1	1.759
DISH 4.nd2	247.496	301	-1	-1	1.751
DISH 4.nd2	248.754	302	-1	-1	1.752
DISH 4.nd2	250.054	303	-1	-1	1.746
DISH 4.nd2	251.325	304	-1	-1	1.748
DISH 4.nd2	252.601	305	-1	-1	1.741
DISH 4.nd2	253.835	306	-1	-1	1.734
DISH 4.nd2	255.113	307	-1	-1	1.738
DISH 4.nd2	256.425	308	-1	-1	1.747
DISH 4.nd2	257.704	309	-1	-1	1.748
DISH 4.nd2	258.987	310	-1	-1	1.751
DISH 4.nd2	260.283	311	-1	-1	1.75
DISH 4.nd2	261.582	312	-1	-1	1.756
DISH 4.nd2	262.905	313	-1	-1	1.755
DISH 4.nd2	264.211	314	-1	-1	1.74
DISH 4.nd2	265.517	315	-1	-1	1.743
DISH 4.nd2	266.82	316	-1	-1	1.741
DISH 4.nd2	268.132	317	-1	-1	1.74
DISH 4.nd2	269.444	318	-1	-1	1.748
DISH 4.nd2	270.756	319	-1	-1	1.741
DISH 4.nd2	272.079	320	-1	-1	1.749
DISH 4.nd2	273.401	321	-1	-1	1.744
DISH 4.nd2	274.719	322	-1	-1	1.755
DISH 4.nd2	276.049	323	-1	-1	1.759
DISH 4.nd2	277.392	324	-1	-1	1.755
DISH 4.nd2	278.721	325	-1	-1	1.75
DISH 4.nd2	280.057	326	-1	-1	1.751
DISH 4.nd2	281.405	327	-1	-1	1.756
DISH 4.nd2	282.743	328	-1	-1	1.752
DISH 4.nd2	284.086	329	-1	-1	1.751
DISH 4.nd2	285.433	330	-1	-1	1.751
DISH 4.nd2	286.782	331	-1	-1	1.749
DISH 4.nd2	288.137	332	-1	-1	1.752
DISH 4.nd2	289.485	333	-1	-1	1.758
DISH 4.nd2	290.852	334	-1	-1	1.752
DISH 4.nd2	292.244	335	-1	-1	1.76
DISH 4.nd2	293.603	336	-1	-1	1.754
DISH 4.nd2	294.915	337	-1	-1	1.751
DISH 4.nd2	296.287	338	-1	-1	1.742
DISH 4.nd2	297.666	339	-1	-1	1.742
DISH 4.nd2	299.049	340	-1	-1	1.76
DISH 4.nd2	300.43	341	-1	-1	1.749
DISH 4.nd2	301.808	342	-1	-1	1.75
DISH 4.nd2	303.198	343	-1	-1	1.748
DISH 4.nd2	304.601	344	-1	-1	1.748
DISH 4.nd2	306.004	345	-1	-1	1.755
DISH 4.nd2	307.414	346	-1	-1	1.749
DISH 4.nd2	308.805	347	-1	-1	1.747
DISH 4.nd2	310.206	348	-1	-1	1.751
DISH 4.nd2	311.628	349	-1	-1	1.746
DISH 4.nd2	312.982	350	-1	-1	1.752
DISH 4.nd2	314.403	351	-1	-1	1.741
DISH 4.nd2	315.823	352	-1	-1	1.751
DISH 4.nd2	317.236	353	-1	-1	1.75
DISH 4.nd2	318.664	354	-1	-1	1.749
DISH 4.nd2	320.087	355	-1	-1	1.743
DISH 4.nd2	321.518	356	-1	-1	1.756
DISH 4.nd2	322.95	357	-1	-1	1.753
DISH 4.nd2	324.387	358	-1	-1	1.753
DISH 4.nd2	325.761	359	-1	-1	1.748
DISH 4.nd2	327.214	360	-1	-1	1.755
DISH 4.nd2	328.663	361	-1	-1	1.755
DISH 4.nd2	330.106	362	-1	-1	1.756
DISH 4.nd2	331.597	363	-1	-1	1.757
DISH 4.nd2	333.047	364	-1	-1	1.755
DISH 4.nd2	334.43	365	-1	-1	1.746
DISH 4.nd2	335.893	366	-1	-1	1.751
DISH 4.nd2	337.351	367	-1	-1	1.75
DISH 4.nd2	338.818	368	-1	-1	1.75
DISH 4.nd2	340.28	369	-1	-1	1.751
DISH 4.nd2	341.751	370	-1	-1	1.76
DISH 4.nd2	343.218	371	-1	-1	1.761
DISH 4.nd2	344.686	372	-1	-1	1.756
DISH 4.nd2	346.153	373	-1	-1	1.766
DISH 4.nd2	347.639	374	-1	-1	1.765
DISH 4.nd2	349.128	375	-1	-1	1.755
DISH 4.nd2	350.606	376	-1	-1	1.756
DISH 4.nd2	352.086	377	-1	-1	1.756
DISH 4.nd2	353.572	378	-1	-1	1.75
DISH 4.nd2	355.09	379	-1	-1	1.756
DISH 4.nd2	356.574	380	-1	-1	1.747
DISH 4.nd2	358.089	381	-1	-1	1.745
DISH 4.nd2	359.595	382	-1	-1	1.752
DISH 4.nd2	361.081	383	-1	-1	1.762
DISH 4.nd2	362.527	384	-1	-1	1.751
DISH 4.nd2	364.049	385	-1	-1	1.746
DISH 4.nd2	365.565	386	-1	-1	1.751
DISH 4.nd2	367.039	387	-1	-1	1.748
DISH 4.nd2	368.569	388	-1	-1	1.747
DISH 4.nd2	370.101	389	-1	-1	1.757
DISH 4.nd2	371.566	390	-1	-1	1.752
DISH 4.nd2	373.083	391	-1	-1	1.745
DISH 4.nd2	374.551	392	-1	-1	1.76
DISH 4.nd2	376.073	393	-1	-1	1.754
DISH 4.nd2	377.595	394	-1	-1	1.761
DISH 4.nd2	379.043	395	-1	-1	1.763
DISH 4.nd2	380.584	396	-1	-1	1.764
DISH 4.nd2	382.131	397	-1	-1	1.761
DISH 4.nd2	383.612	398	-1	-1	1.764
DISH 4.nd2	385.169	399	-1	-1	1.749
DISH 4.nd2	386.667	400	-1	-1	1.748
DISH 4.nd2	388.226	401	-1	-1	1.743
DISH 4.nd2	389.775	402	-1	-1	1.756
DISH 4.nd2	391.34	403	-1	-1	1.755
DISH 4.nd2	392.89	404	-1	-1	1.755
DISH 4.nd2	394.453	405	-1	-1	1.756
DISH 4.nd2	396.003	406	-1	-1	1.757
DISH 4.nd2	397.573	407	-1	-1	1.753
DISH 4.nd2	399.131	408	-1	-1	1.748
DISH 4.nd2	400.702	409	-1	-1	1.752
DISH 4.nd2	402.272	410	-1	-1	1.752
DISH 4.nd2	403.843	411	-1	-1	1.751
DISH 4.nd2	405.419	412	-1	-1	1.76
DISH 4.nd2	407.001	413	-1	-1	1.76
DISH 4.nd2	408.589	414	-1	-1	1.762
DISH 4.nd2	410.104	415	-1	-1	1.76
DISH 4.nd2	411.685	416	-1	-1	1.761
DISH 4.nd2	413.278	417	-1	-1	1.759
DISH 4.nd2	414.867	418	-1	-1	1.763
DISH 4.nd2	416.409	419	-1	-1	1.757
DISH 4.nd2	418.004	420	-1	-1	1.763
DISH 4.nd2	419.599	421	-1	-1	1.761
DISH 4.nd2	421.194	422	-1	-1	1.765
