# Supplementary material for: NFATc1 drives Orai3 transcription and proteolysis by harnessing epigenome differences in the MARCH8 promoter
Source: EMBO J. 2025 Sep 29;44(21):6137–67. doi: 10.1038/s44318-025-00572-4 (PMC12583688; doi:10.1038/s44318-025-00572-4)
Supplement: Supplementary file 7 — Source data Fig. 5 [file 44318_2025_572_MOESM7_ESM.zip › Figure 5/Figure 5G/siNT.xlsx]

## Sheet: Data (Channels)
Name	Time [s]	ND.T	ND.Z	ND.M	Ratio 340nm/380nm
DISH 3.nd2	0.238	1	-1	-1	0.929
DISH 3.nd2	0.752	2	-1	-1	0.93
DISH 3.nd2	1.361	3	-1	-1	0.924
DISH 3.nd2	1.896	4	-1	-1	0.924
DISH 3.nd2	2.496	5	-1	-1	0.926
DISH 3.nd2	3.06	6	-1	-1	0.93
DISH 3.nd2	3.588	7	-1	-1	0.926
DISH 3.nd2	4.11	8	-1	-1	0.927
DISH 3.nd2	4.659	9	-1	-1	0.93
DISH 3.nd2	5.143	10	-1	-1	0.933
DISH 3.nd2	5.633	11	-1	-1	0.926
DISH 3.nd2	6.135	12	-1	-1	0.937
DISH 3.nd2	6.632	13	-1	-1	0.929
DISH 3.nd2	7.156	14	-1	-1	0.934
DISH 3.nd2	7.755	15	-1	-1	0.931
DISH 3.nd2	8.281	16	-1	-1	0.933
DISH 3.nd2	8.806	17	-1	-1	0.929
DISH 3.nd2	9.327	18	-1	-1	0.926
DISH 3.nd2	9.841	19	-1	-1	0.924
DISH 3.nd2	10.376	20	-1	-1	0.919
DISH 3.nd2	10.886	21	-1	-1	0.921
DISH 3.nd2	11.431	22	-1	-1	0.925
DISH 3.nd2	11.953	23	-1	-1	0.921
DISH 3.nd2	12.54	24	-1	-1	0.921
DISH 3.nd2	13.035	25	-1	-1	0.923
DISH 3.nd2	13.568	26	-1	-1	0.919
DISH 3.nd2	14.092	27	-1	-1	0.925
DISH 3.nd2	14.592	28	-1	-1	0.923
DISH 3.nd2	15.105	29	-1	-1	0.924
DISH 3.nd2	15.626	30	-1	-1	0.923
DISH 3.nd2	16.145	31	-1	-1	0.931
DISH 3.nd2	16.663	32	-1	-1	0.93
DISH 3.nd2	17.163	33	-1	-1	0.926
DISH 3.nd2	17.665	34	-1	-1	0.93
DISH 3.nd2	18.165	35	-1	-1	0.926
DISH 3.nd2	18.726	36	-1	-1	0.924
DISH 3.nd2	19.27	37	-1	-1	0.922
DISH 3.nd2	19.81	38	-1	-1	0.922
DISH 3.nd2	20.33	39	-1	-1	0.933
DISH 3.nd2	20.855	40	-1	-1	0.929
DISH 3.nd2	21.465	41	-1	-1	0.926
DISH 3.nd2	22.051	42	-1	-1	0.925
DISH 3.nd2	22.588	43	-1	-1	0.928
DISH 3.nd2	23.108	44	-1	-1	0.933
DISH 3.nd2	23.627	45	-1	-1	0.93
DISH 3.nd2	24.215	46	-1	-1	0.933
DISH 3.nd2	24.764	47	-1	-1	0.927
DISH 3.nd2	25.319	48	-1	-1	0.929
DISH 3.nd2	25.852	49	-1	-1	0.928
DISH 3.nd2	26.391	50	-1	-1	0.939
DISH 3.nd2	26.929	51	-1	-1	0.937
DISH 3.nd2	27.492	52	-1	-1	0.935
DISH 3.nd2	28.067	53	-1	-1	0.935
DISH 3.nd2	28.61	54	-1	-1	0.933
DISH 3.nd2	29.166	55	-1	-1	0.929
DISH 3.nd2	29.729	56	-1	-1	0.935
DISH 3.nd2	30.314	57	-1	-1	0.932
DISH 3.nd2	30.879	58	-1	-1	0.93
DISH 3.nd2	31.455	59	-1	-1	0.939
DISH 3.nd2	32.07	60	-1	-1	0.936
DISH 3.nd2	32.644	61	-1	-1	0.937
DISH 3.nd2	33.223	62	-1	-1	0.934
DISH 3.nd2	33.838	63	-1	-1	0.937
DISH 3.nd2	34.425	64	-1	-1	0.929
DISH 3.nd2	34.975	65	-1	-1	0.933
DISH 3.nd2	35.604	66	-1	-1	0.933
DISH 3.nd2	36.215	67	-1	-1	0.929
DISH 3.nd2	36.825	68	-1	-1	0.928
DISH 3.nd2	37.473	69	-1	-1	0.924
DISH 3.nd2	38.07	70	-1	-1	0.927
DISH 3.nd2	38.69	71	-1	-1	0.927
DISH 3.nd2	39.319	72	-1	-1	0.927
DISH 3.nd2	39.985	73	-1	-1	0.93
DISH 3.nd2	40.64	74	-1	-1	0.922
DISH 3.nd2	41.218	75	-1	-1	0.926
DISH 3.nd2	41.897	76	-1	-1	0.931
DISH 3.nd2	42.534	77	-1	-1	0.928
DISH 3.nd2	43.217	78	-1	-1	0.925
DISH 3.nd2	43.892	79	-1	-1	0.933
DISH 3.nd2	44.502	80	-1	-1	0.937
DISH 3.nd2	45.189	81	-1	-1	0.933
DISH 3.nd2	45.846	82	-1	-1	0.933
DISH 3.nd2	46.475	83	-1	-1	0.933
DISH 3.nd2	47.174	84	-1	-1	0.932
DISH 3.nd2	47.866	85	-1	-1	0.927
DISH 3.nd2	48.535	86	-1	-1	0.929
DISH 3.nd2	49.22	87	-1	-1	0.926
DISH 3.nd2	49.855	88	-1	-1	0.927
DISH 3.nd2	50.538	89	-1	-1	0.927
DISH 3.nd2	51.26	90	-1	-1	0.925
DISH 3.nd2	51.907	91	-1	-1	0.926
DISH 3.nd2	52.644	92	-1	-1	0.925
DISH 3.nd2	53.355	93	-1	-1	0.922
DISH 3.nd2	54.101	94	-1	-1	0.922
DISH 3.nd2	54.838	95	-1	-1	0.929
DISH 3.nd2	55.568	96	-1	-1	0.91
DISH 3.nd2	56.303	97	-1	-1	0.943
DISH 3.nd2	57.022	98	-1	-1	0.933
DISH 3.nd2	57.762	99	-1	-1	0.955
DISH 3.nd2	58.485	100	-1	-1	0.968
DISH 3.nd2	59.228	101	-1	-1	0.99
DISH 3.nd2	59.963	102	-1	-1	1.006
DISH 3.nd2	60.911	103	-1	-1	1.026
DISH 3.nd2	61.598	104	-1	-1	1.049
DISH 3.nd2	62.346	105	-1	-1	1.072
DISH 3.nd2	63.089	106	-1	-1	1.09
DISH 3.nd2	63.84	107	-1	-1	1.109
DISH 3.nd2	64.604	108	-1	-1	1.122
DISH 3.nd2	65.367	109	-1	-1	1.138
DISH 3.nd2	66.129	110	-1	-1	1.159
DISH 3.nd2	66.908	111	-1	-1	1.182
DISH 3.nd2	67.664	112	-1	-1	1.195
DISH 3.nd2	68.454	113	-1	-1	1.213
DISH 3.nd2	69.268	114	-1	-1	1.223
DISH 3.nd2	70.062	115	-1	-1	1.239
DISH 3.nd2	70.881	116	-1	-1	1.256
DISH 3.nd2	71.649	117	-1	-1	1.263
DISH 3.nd2	72.474	118	-1	-1	1.274
DISH 3.nd2	73.306	119	-1	-1	1.286
DISH 3.nd2	74.125	120	-1	-1	1.292
DISH 3.nd2	74.88	121	-1	-1	1.303
DISH 3.nd2	75.732	122	-1	-1	1.317
DISH 3.nd2	76.583	123	-1	-1	1.321
DISH 3.nd2	77.402	124	-1	-1	1.338
DISH 3.nd2	78.231	125	-1	-1	1.344
DISH 3.nd2	79.068	126	-1	-1	1.337
DISH 3.nd2	79.906	127	-1	-1	1.343
DISH 3.nd2	80.797	128	-1	-1	1.352
DISH 3.nd2	81.648	129	-1	-1	1.357
DISH 3.nd2	82.504	130	-1	-1	1.36
DISH 3.nd2	83.366	131	-1	-1	1.369
DISH 3.nd2	84.222	132	-1	-1	1.368
DISH 3.nd2	85.08	133	-1	-1	1.371
DISH 3.nd2	85.965	134	-1	-1	1.38
DISH 3.nd2	86.829	135	-1	-1	1.377
DISH 3.nd2	87.703	136	-1	-1	1.381
DISH 3.nd2	88.62	137	-1	-1	1.388
DISH 3.nd2	89.524	138	-1	-1	1.385
DISH 3.nd2	90.405	139	-1	-1	1.377
DISH 3.nd2	91.296	140	-1	-1	1.384
DISH 3.nd2	92.206	141	-1	-1	1.389
DISH 3.nd2	93.103	142	-1	-1	1.39
DISH 3.nd2	94.021	143	-1	-1	1.395
DISH 3.nd2	94.925	144	-1	-1	1.393
DISH 3.nd2	95.828	145	-1	-1	1.395
DISH 3.nd2	96.75	146	-1	-1	1.396
DISH 3.nd2	97.673	147	-1	-1	1.398
DISH 3.nd2	98.603	148	-1	-1	1.404
DISH 3.nd2	99.519	149	-1	-1	1.403
DISH 3.nd2	100.452	150	-1	-1	1.408
DISH 3.nd2	101.371	151	-1	-1	1.404
DISH 3.nd2	102.318	152	-1	-1	1.398
DISH 3.nd2	103.259	153	-1	-1	1.401
DISH 3.nd2	104.21	154	-1	-1	1.407
DISH 3.nd2	105.164	155	-1	-1	1.403
DISH 3.nd2	106.124	156	-1	-1	1.402
DISH 3.nd2	107.081	157	-1	-1	1.403
DISH 3.nd2	108.044	158	-1	-1	1.41
DISH 3.nd2	109.014	159	-1	-1	1.414
DISH 3.nd2	109.984	160	-1	-1	1.417
DISH 3.nd2	110.96	161	-1	-1	1.42
DISH 3.nd2	111.943	162	-1	-1	1.421
DISH 3.nd2	112.926	163	-1	-1	1.422
DISH 3.nd2	113.915	164	-1	-1	1.41
DISH 3.nd2	114.908	165	-1	-1	1.41
DISH 3.nd2	115.915	166	-1	-1	1.418
DISH 3.nd2	116.938	167	-1	-1	1.41
DISH 3.nd2	117.94	168	-1	-1	1.414
DISH 3.nd2	118.968	169	-1	-1	1.422
DISH 3.nd2	119.982	170	-1	-1	1.414
DISH 3.nd2	120.995	171	-1	-1	1.417
DISH 3.nd2	122.014	172	-1	-1	1.418
DISH 3.nd2	123.039	173	-1	-1	1.416
DISH 3.nd2	124.076	174	-1	-1	1.413
DISH 3.nd2	125.111	175	-1	-1	1.418
DISH 3.nd2	126.159	176	-1	-1	1.426
DISH 3.nd2	127.147	177	-1	-1	1.421
DISH 3.nd2	128.203	178	-1	-1	1.422
DISH 3.nd2	129.254	179	-1	-1	1.425
DISH 3.nd2	130.302	180	-1	-1	1.421
DISH 3.nd2	131.349	181	-1	-1	1.413
DISH 3.nd2	132.421	182	-1	-1	1.419
DISH 3.nd2	133.494	183	-1	-1	1.417
DISH 3.nd2	134.56	184	-1	-1	1.418
DISH 3.nd2	135.639	185	-1	-1	1.416
DISH 3.nd2	136.713	186	-1	-1	1.416
DISH 3.nd2	137.792	187	-1	-1	1.429
DISH 3.nd2	138.872	188	-1	-1	1.424
DISH 3.nd2	139.955	189	-1	-1	1.424
DISH 3.nd2	141.046	190	-1	-1	1.43
DISH 3.nd2	142.142	191	-1	-1	1.425
DISH 3.nd2	143.242	192	-1	-1	1.426
DISH 3.nd2	144.375	193	-1	-1	1.425
DISH 3.nd2	145.474	194	-1	-1	1.425
DISH 3.nd2	146.6	195	-1	-1	1.411
DISH 3.nd2	147.732	196	-1	-1	1.429
DISH 3.nd2	148.858	197	-1	-1	1.424
DISH 3.nd2	149.983	198	-1	-1	1.42
DISH 3.nd2	151.115	199	-1	-1	1.423
DISH 3.nd2	152.246	200	-1	-1	1.418
DISH 3.nd2	153.383	201	-1	-1	1.419
DISH 3.nd2	154.533	202	-1	-1	1.424
DISH 3.nd2	155.688	203	-1	-1	1.418
DISH 3.nd2	156.837	204	-1	-1	1.418
DISH 3.nd2	157.987	205	-1	-1	1.42
DISH 3.nd2	159.139	206	-1	-1	1.416
DISH 3.nd2	160.313	207	-1	-1	1.423
DISH 3.nd2	161.473	208	-1	-1	1.421
DISH 3.nd2	162.634	209	-1	-1	1.417
DISH 3.nd2	163.803	210	-1	-1	1.42
DISH 3.nd2	164.966	211	-1	-1	1.422
DISH 3.nd2	166.184	212	-1	-1	1.427
DISH 3.nd2	167.37	213	-1	-1	1.429
DISH 3.nd2	168.559	214	-1	-1	1.419
DISH 3.nd2	169.763	215	-1	-1	1.408
DISH 3.nd2	170.961	216	-1	-1	1.411
DISH 3.nd2	172.177	217	-1	-1	1.417
DISH 3.nd2	173.383	218	-1	-1	1.419
DISH 3.nd2	174.599	219	-1	-1	1.412
DISH 3.nd2	175.802	220	-1	-1	1.414
DISH 3.nd2	177.023	221	-1	-1	1.414
DISH 3.nd2	178.233	222	-1	-1	1.413
DISH 3.nd2	179.449	223	-1	-1	1.416
DISH 3.nd2	180.684	224	-1	-1	1.418
DISH 3.nd2	181.935	225	-1	-1	1.418
DISH 3.nd2	183.168	226	-1	-1	1.418
DISH 3.nd2	184.407	227	-1	-1	1.42
DISH 3.nd2	185.652	228	-1	-1	1.421
DISH 3.nd2	186.892	229	-1	-1	1.417
DISH 3.nd2	188.077	230	-1	-1	1.415
DISH 3.nd2	189.332	231	-1	-1	1.421
DISH 3.nd2	190.595	232	-1	-1	1.43
DISH 3.nd2	191.847	233	-1	-1	1.421
DISH 3.nd2	193.125	234	-1	-1	1.425
DISH 3.nd2	194.336	235	-1	-1	1.422
DISH 3.nd2	195.611	236	-1	-1	1.425
DISH 3.nd2	196.894	237	-1	-1	1.422
DISH 3.nd2	198.113	238	-1	-1	1.431
DISH 3.nd2	199.388	239	-1	-1	1.431
DISH 3.nd2	200.69	240	-1	-1	1.423
DISH 3.nd2	201.977	241	-1	-1	1.415
DISH 3.nd2	203.223	242	-1	-1	1.421
DISH 3.nd2	204.522	243	-1	-1	1.42
DISH 3.nd2	205.772	244	-1	-1	1.416
DISH 3.nd2	207.072	245	-1	-1	1.416
DISH 3.nd2	208.385	246	-1	-1	1.422
DISH 3.nd2	209.718	247	-1	-1	1.424
DISH 3.nd2	210.976	248	-1	-1	1.426
DISH 3.nd2	212.306	249	-1	-1	1.428
DISH 3.nd2	213.647	250	-1	-1	1.427
DISH 3.nd2	214.999	251	-1	-1	1.424
DISH 3.nd2	216.294	252	-1	-1	1.423
DISH 3.nd2	217.63	253	-1	-1	1.424
DISH 3.nd2	218.977	254	-1	-1	1.429
DISH 3.nd2	220.27	255	-1	-1	1.417
DISH 3.nd2	221.635	256	-1	-1	1.425
DISH 3.nd2	222.995	257	-1	-1	1.413
DISH 3.nd2	224.306	258	-1	-1	1.423
DISH 3.nd2	225.696	259	-1	-1	1.423
DISH 3.nd2	227.074	260	-1	-1	1.433
DISH 3.nd2	227.97	261	-1	-1	1.434
DISH 3.nd2	229.278	262	-1	-1	1.427
DISH 3.nd2	230.682	263	-1	-1	1.429
DISH 3.nd2	232.084	264	-1	-1	1.43
DISH 3.nd2	233.499	265	-1	-1	1.421
DISH 3.nd2	234.843	266	-1	-1	1.42
DISH 3.nd2	236.242	267	-1	-1	1.421
DISH 3.nd2	237.652	268	-1	-1	1.418
DISH 3.nd2	239.067	269	-1	-1	1.421
DISH 3.nd2	240.493	270	-1	-1	1.416
DISH 3.nd2	241.85	271	-1	-1	1.427
DISH 3.nd2	243.258	272	-1	-1	1.423
DISH 3.nd2	244.677	273	-1	-1	1.425
DISH 3.nd2	246.103	274	-1	-1	1.419
DISH 3.nd2	247.56	275	-1	-1	1.419
DISH 3.nd2	248.932	276	-1	-1	1.422
DISH 3.nd2	250.398	277	-1	-1	1.43
DISH 3.nd2	251.843	278	-1	-1	1.424
DISH 3.nd2	253.28	279	-1	-1	1.429
DISH 3.nd2	254.761	280	-1	-1	1.429
DISH 3.nd2	256.209	281	-1	-1	1.422
DISH 3.nd2	257.617	282	-1	-1	1.418
DISH 3.nd2	259.084	283	-1	-1	1.424
DISH 3.nd2	260.577	284	-1	-1	1.422
DISH 3.nd2	262.046	285	-1	-1	1.418
DISH 3.nd2	263.52	286	-1	-1	1.418
DISH 3.nd2	264.99	287	-1	-1	1.416
DISH 3.nd2	266.409	288	-1	-1	1.422
DISH 3.nd2	267.924	289	-1	-1	1.427
DISH 3.nd2	269.405	290	-1	-1	1.421
DISH 3.nd2	270.916	291	-1	-1	1.425
DISH 3.nd2	272.402	292	-1	-1	1.423
DISH 3.nd2	273.899	293	-1	-1	1.429
DISH 3.nd2	275.397	294	-1	-1	1.419
DISH 3.nd2	276.902	295	-1	-1	1.42
DISH 3.nd2	278.406	296	-1	-1	1.422
DISH 3.nd2	279.918	297	-1	-1	1.423
DISH 3.nd2	281.43	298	-1	-1	1.422
DISH 3.nd2	282.947	299	-1	-1	1.418
DISH 3.nd2	284.475	300	-1	-1	1.416
DISH 3.nd2	286.009	301	-1	-1	1.423
DISH 3.nd2	287.484	302	-1	-1	1.414
DISH 3.nd2	289.02	303	-1	-1	1.422
DISH 3.nd2	290.56	304	-1	-1	1.424
DISH 3.nd2	292.044	305	-1	-1	1.424
DISH 3.nd2	293.602	306	-1	-1	1.428
DISH 3.nd2	295.154	307	-1	-1	1.423
DISH 3.nd2	296.72	308	-1	-1	1.421
DISH 3.nd2	298.277	309	-1	-1	1.425
DISH 3.nd2	299.781	310	-1	-1	1.419
DISH 3.nd2	301.344	311	-1	-1	1.417
DISH 3.nd2	302.923	312	-1	-1	1.422
DISH 3.nd2	304.494	313	-1	-1	1.408
DISH 3.nd2	306.077	314	-1	-1	1.416
DISH 3.nd2	307.679	315	-1	-1	1.419
DISH 3.nd2	309.267	316	-1	-1	1.426
DISH 3.nd2	310.799	317	-1	-1	1.416
DISH 3.nd2	312.41	318	-1	-1	1.415
DISH 3.nd2	314.027	319	-1	-1	1.421
DISH 3.nd2	315.658	320	-1	-1	1.418
DISH 3.nd2	317.276	321	-1	-1	1.423
DISH 3.nd2	318.851	322	-1	-1	1.421
DISH 3.nd2	320.494	323	-1	-1	1.424
DISH 3.nd2	322.161	324	-1	-1	1.421
DISH 3.nd2	323.82	325	-1	-1	1.424
DISH 3.nd2	325.423	326	-1	-1	1.422
DISH 3.nd2	327.079	327	-1	-1	1.421
DISH 3.nd2	328.727	328	-1	-1	1.416
DISH 3.nd2	330.376	329	-1	-1	1.416
DISH 3.nd2	331.988	330	-1	-1	1.415
DISH 3.nd2	333.653	331	-1	-1	1.411
DISH 3.nd2	335.343	332	-1	-1	1.422
DISH 3.nd2	337.005	333	-1	-1	1.419
DISH 3.nd2	338.636	334	-1	-1	1.415
DISH 3.nd2	340.337	335	-1	-1	1.423
DISH 3.nd2	342.008	336	-1	-1	1.423
DISH 3.nd2	343.699	337	-1	-1	1.415
DISH 3.nd2	345.395	338	-1	-1	1.41
DISH 3.nd2	347.052	339	-1	-1	1.414
DISH 3.nd2	349.113	340	-1	-1	1.421
DISH 3.nd2	350.24	341	-1	-1	1.413
DISH 3.nd2	352.118	342	-1	-1	1.41
DISH 3.nd2	353.904	343	-1	-1	1.417
DISH 3.nd2	355.771	344	-1	-1	1.42
DISH 3.nd2	357.455	345	-1	-1	1.412
DISH 3.nd2	359.199	346	-1	-1	1.419
DISH 3.nd2	361.073	347	-1	-1	1.422
DISH 3.nd2	362.729	348	-1	-1	1.411
DISH 3.nd2	364.46	349	-1	-1	1.413
DISH 3.nd2	366.188	350	-1	-1	1.414
DISH 3.nd2	367.848	351	-1	-1	1.417
DISH 3.nd2	369.572	352	-1	-1	1.42
DISH 3.nd2	371.3	353	-1	-1	1.415
DISH 3.nd2	373.025	354	-1	-1	1.415
DISH 3.nd2	374.751	355	-1	-1	1.416
DISH 3.nd2	376.483	356	-1	-1	1.42
DISH 3.nd2	378.214	357	-1	-1	1.419
DISH 3.nd2	379.96	358	-1	-1	1.418
DISH 3.nd2	381.745	359	-1	-1	1.411
DISH 3.nd2	383.501	360	-1	-1	1.408
DISH 3.nd2	385.273	361	-1	-1	1.413
DISH 3.nd2	387.042	362	-1	-1	1.411
DISH 3.nd2	388.755	363	-1	-1	1.416
DISH 3.nd2	390.523	364	-1	-1	1.41
DISH 3.nd2	392.291	365	-1	-1	1.411
DISH 3.nd2	394.072	366	-1	-1	1.414
DISH 3.nd2	395.78	367	-1	-1	1.411
DISH 3.nd2	397.566	368	-1	-1	1.411
DISH 3.nd2	399.362	369	-1	-1	1.409
DISH 3.nd2	401.154	370	-1	-1	1.416
DISH 3.nd2	402.954	371	-1	-1	1.417
DISH 3.nd2	404.753	372	-1	-1	1.418
DISH 3.nd2	406.537	373	-1	-1	1.414
DISH 3.nd2	408.27	374	-1	-1	1.415
DISH 3.nd2	410.067	375	-1	-1	1.42
DISH 3.nd2	411.874	376	-1	-1	1.404
DISH 3.nd2	413.674	377	-1	-1	1.405
DISH 3.nd2	415.484	378	-1	-1	1.406
DISH 3.nd2	417.241	379	-1	-1	1.418
DISH 3.nd2	419.057	380	-1	-1	1.417
DISH 3.nd2	420.809	381	-1	-1	1.421
