# Supplementary material for: NFATc1 drives Orai3 transcription and proteolysis by harnessing epigenome differences in the MARCH8 promoter
Source: EMBO J. 2025 Sep 29;44(21):6137–67. doi: 10.1038/s44318-025-00572-4 (PMC12583688; doi:10.1038/s44318-025-00572-4)
Supplement: Supplementary file 7 — Source data Fig. 5 [file 44318_2025_572_MOESM7_ESM.zip › Figure 5/Figure 5J/Figure 5J.xlsx]

## Sheet: Sheet1
B1	Orai3	B Actin		Fold Change
siNT	21471.7	18952.6	1.13292	1
siM8	28844.5	15171.8	1.9012	1.67814
B2
siNT	8639.2	22735.1	0.379993	1
siM8	14802.6	23565.8	0.628141	1.65303
B3
siNT	21303.5	24197.2	0.880411	1
siM8	24310.5	16767	1.44991	1.64685
