# Supplementary material for: NFATc1 drives Orai3 transcription and proteolysis by harnessing epigenome differences in the MARCH8 promoter
Source: EMBO J. 2025 Sep 29;44(21):6137–67. doi: 10.1038/s44318-025-00572-4 (PMC12583688; doi:10.1038/s44318-025-00572-4)
Supplement: Supplementary file 7 — Source data Fig. 5 [file 44318_2025_572_MOESM7_ESM.zip › Figure 5/Figure 5K/siMARCH8.xlsx]

## Sheet: Data (Channels)
Name	Time [s]	ND.T	ND.Z	ND.M	Ratio 340nm/380nm
DISH 6.nd2	0.051	1	-1	-1	0.917
DISH 6.nd2	0.533	2	-1	-1	0.906
DISH 6.nd2	1.221	3	-1	-1	0.92
DISH 6.nd2	1.806	4	-1	-1	0.934
DISH 6.nd2	2.652	5	-1	-1	0.918
DISH 6.nd2	3.197	6	-1	-1	0.921
DISH 6.nd2	4.101	7	-1	-1	0.918
DISH 6.nd2	4.641	8	-1	-1	0.91
DISH 6.nd2	5.199	9	-1	-1	0.925
DISH 6.nd2	5.718	10	-1	-1	0.925
DISH 6.nd2	6.221	11	-1	-1	0.93
DISH 6.nd2	6.723	12	-1	-1	0.925
DISH 6.nd2	7.27	13	-1	-1	0.927
DISH 6.nd2	7.821	14	-1	-1	0.93
DISH 6.nd2	8.33	15	-1	-1	0.926
DISH 6.nd2	8.874	16	-1	-1	0.934
DISH 6.nd2	9.461	17	-1	-1	0.925
DISH 6.nd2	9.963	18	-1	-1	0.908
DISH 6.nd2	10.424	19	-1	-1	0.915
DISH 6.nd2	10.968	20	-1	-1	0.923
DISH 6.nd2	11.504	21	-1	-1	0.913
DISH 6.nd2	12.012	22	-1	-1	0.905
DISH 6.nd2	12.579	23	-1	-1	0.915
DISH 6.nd2	13.101	24	-1	-1	0.922
DISH 6.nd2	13.575	25	-1	-1	0.914
DISH 6.nd2	14.081	26	-1	-1	0.917
DISH 6.nd2	14.589	27	-1	-1	0.934
DISH 6.nd2	15.121	28	-1	-1	0.929
DISH 6.nd2	15.654	29	-1	-1	0.93
DISH 6.nd2	16.142	30	-1	-1	0.943
DISH 6.nd2	16.65	31	-1	-1	0.934
DISH 6.nd2	17.193	32	-1	-1	0.944
DISH 6.nd2	17.669	33	-1	-1	0.931
DISH 6.nd2	18.195	34	-1	-1	0.934
DISH 6.nd2	18.683	35	-1	-1	0.924
DISH 6.nd2	19.202	36	-1	-1	0.923
DISH 6.nd2	19.691	37	-1	-1	0.927
DISH 6.nd2	20.192	38	-1	-1	0.935
DISH 6.nd2	20.724	39	-1	-1	0.931
DISH 6.nd2	21.248	40	-1	-1	0.93
DISH 6.nd2	21.827	41	-1	-1	0.917
DISH 6.nd2	22.378	42	-1	-1	0.923
DISH 6.nd2	22.885	43	-1	-1	0.921
DISH 6.nd2	23.447	44	-1	-1	0.917
DISH 6.nd2	23.965	45	-1	-1	0.917
DISH 6.nd2	24.511	46	-1	-1	0.92
DISH 6.nd2	24.984	47	-1	-1	0.921
DISH 6.nd2	25.509	48	-1	-1	0.918
DISH 6.nd2	26.118	49	-1	-1	0.908
DISH 6.nd2	26.629	50	-1	-1	0.936
DISH 6.nd2	27.244	51	-1	-1	0.921
DISH 6.nd2	27.794	52	-1	-1	0.927
DISH 6.nd2	28.332	53	-1	-1	0.935
DISH 6.nd2	28.864	54	-1	-1	0.931
DISH 6.nd2	29.392	55	-1	-1	0.924
DISH 6.nd2	29.913	56	-1	-1	0.93
DISH 6.nd2	30.379	57	-1	-1	0.933
DISH 6.nd2	30.905	58	-1	-1	0.936
DISH 6.nd2	31.382	59	-1	-1	0.937
DISH 6.nd2	31.928	60	-1	-1	0.924
DISH 6.nd2	32.398	61	-1	-1	0.918
DISH 6.nd2	32.978	62	-1	-1	0.925
DISH 6.nd2	33.523	63	-1	-1	0.925
DISH 6.nd2	34.066	64	-1	-1	0.915
DISH 6.nd2	34.616	65	-1	-1	0.923
DISH 6.nd2	35.176	66	-1	-1	0.929
DISH 6.nd2	35.75	67	-1	-1	0.927
DISH 6.nd2	36.305	68	-1	-1	0.931
DISH 6.nd2	36.868	69	-1	-1	0.928
DISH 6.nd2	37.432	70	-1	-1	0.927
DISH 6.nd2	37.95	71	-1	-1	0.929
DISH 6.nd2	38.552	72	-1	-1	0.927
DISH 6.nd2	39.129	73	-1	-1	0.918
DISH 6.nd2	39.715	74	-1	-1	0.911
DISH 6.nd2	40.296	75	-1	-1	0.927
DISH 6.nd2	40.917	76	-1	-1	0.928
DISH 6.nd2	41.495	77	-1	-1	0.928
DISH 6.nd2	42.117	78	-1	-1	0.932
DISH 6.nd2	42.721	79	-1	-1	0.931
DISH 6.nd2	43.331	80	-1	-1	0.931
DISH 6.nd2	43.951	81	-1	-1	0.933
DISH 6.nd2	44.501	82	-1	-1	0.927
DISH 6.nd2	45.135	83	-1	-1	0.919
DISH 6.nd2	45.757	84	-1	-1	0.904
DISH 6.nd2	46.379	85	-1	-1	0.918
DISH 6.nd2	47.009	86	-1	-1	0.906
DISH 6.nd2	47.667	87	-1	-1	0.93
DISH 6.nd2	48.217	88	-1	-1	0.927
DISH 6.nd2	48.897	89	-1	-1	0.92
DISH 6.nd2	49.518	90	-1	-1	0.926
DISH 6.nd2	50.147	91	-1	-1	0.909
DISH 6.nd2	50.786	92	-1	-1	0.917
DISH 6.nd2	51.467	93	-1	-1	0.919
DISH 6.nd2	52.053	94	-1	-1	0.921
DISH 6.nd2	52.699	95	-1	-1	0.923
DISH 6.nd2	53.343	96	-1	-1	0.917
DISH 6.nd2	54.003	97	-1	-1	0.921
DISH 6.nd2	54.668	98	-1	-1	0.924
DISH 6.nd2	55.284	99	-1	-1	0.923
DISH 6.nd2	55.98	100	-1	-1	0.915
DISH 6.nd2	56.631	101	-1	-1	0.919
DISH 6.nd2	57.301	102	-1	-1	0.919
DISH 6.nd2	57.978	103	-1	-1	0.918
DISH 6.nd2	58.661	104	-1	-1	0.961
DISH 6.nd2	59.373	105	-1	-1	0.926
DISH 6.nd2	60.08	106	-1	-1	0.941
DISH 6.nd2	60.756	107	-1	-1	0.962
DISH 6.nd2	61.43	108	-1	-1	0.97
DISH 6.nd2	62.154	109	-1	-1	0.995
DISH 6.nd2	62.848	110	-1	-1	1.03
DISH 6.nd2	63.535	111	-1	-1	1.065
DISH 6.nd2	64.241	112	-1	-1	1.105
DISH 6.nd2	64.877	113	-1	-1	1.145
DISH 6.nd2	65.586	114	-1	-1	1.184
DISH 6.nd2	66.48	115	-1	-1	1.245
DISH 6.nd2	67.194	116	-1	-1	1.282
DISH 6.nd2	67.901	117	-1	-1	1.341
DISH 6.nd2	68.637	118	-1	-1	1.388
DISH 6.nd2	69.387	119	-1	-1	1.435
DISH 6.nd2	70.137	120	-1	-1	1.472
DISH 6.nd2	70.862	121	-1	-1	1.517
DISH 6.nd2	71.591	122	-1	-1	1.552
DISH 6.nd2	72.322	123	-1	-1	1.595
DISH 6.nd2	73.052	124	-1	-1	1.618
DISH 6.nd2	73.787	125	-1	-1	1.675
DISH 6.nd2	74.464	126	-1	-1	1.676
DISH 6.nd2	75.213	127	-1	-1	1.735
DISH 6.nd2	75.979	128	-1	-1	1.793
DISH 6.nd2	76.729	129	-1	-1	1.812
DISH 6.nd2	77.501	130	-1	-1	1.846
DISH 6.nd2	78.286	131	-1	-1	1.861
DISH 6.nd2	79.069	132	-1	-1	1.874
DISH 6.nd2	79.829	133	-1	-1	1.89
DISH 6.nd2	80.591	134	-1	-1	1.922
DISH 6.nd2	81.364	135	-1	-1	1.949
DISH 6.nd2	82.147	136	-1	-1	1.964
DISH 6.nd2	82.917	137	-1	-1	1.971
DISH 6.nd2	83.697	138	-1	-1	2.004
DISH 6.nd2	84.523	139	-1	-1	2.018
DISH 6.nd2	85.26	140	-1	-1	2.058
DISH 6.nd2	86.057	141	-1	-1	2.077
DISH 6.nd2	86.854	142	-1	-1	2.068
DISH 6.nd2	87.669	143	-1	-1	2.092
DISH 6.nd2	88.466	144	-1	-1	2.145
DISH 6.nd2	89.274	145	-1	-1	2.13
DISH 6.nd2	90.051	146	-1	-1	2.126
DISH 6.nd2	90.857	147	-1	-1	2.153
DISH 6.nd2	91.672	148	-1	-1	2.166
DISH 6.nd2	92.491	149	-1	-1	2.19
DISH 6.nd2	93.311	150	-1	-1	2.208
DISH 6.nd2	94.094	151	-1	-1	2.224
DISH 6.nd2	94.916	152	-1	-1	2.237
DISH 6.nd2	95.767	153	-1	-1	2.253
DISH 6.nd2	96.642	154	-1	-1	2.242
DISH 6.nd2	97.485	155	-1	-1	2.233
DISH 6.nd2	98.323	156	-1	-1	2.247
DISH 6.nd2	99.175	157	-1	-1	2.261
DISH 6.nd2	100.018	158	-1	-1	2.278
DISH 6.nd2	100.892	159	-1	-1	2.274
DISH 6.nd2	101.736	160	-1	-1	2.304
DISH 6.nd2	102.585	161	-1	-1	2.311
DISH 6.nd2	103.439	162	-1	-1	2.294
DISH 6.nd2	104.302	163	-1	-1	2.312
DISH 6.nd2	105.171	164	-1	-1	2.318
DISH 6.nd2	106.038	165	-1	-1	2.329
DISH 6.nd2	106.929	166	-1	-1	2.304
DISH 6.nd2	107.828	167	-1	-1	2.333
DISH 6.nd2	108.727	168	-1	-1	2.317
DISH 6.nd2	109.607	169	-1	-1	2.339
DISH 6.nd2	110.5	170	-1	-1	2.366
DISH 6.nd2	111.32	171	-1	-1	2.371
DISH 6.nd2	112.207	172	-1	-1	2.371
DISH 6.nd2	113.101	173	-1	-1	2.384
DISH 6.nd2	113.987	174	-1	-1	2.378
DISH 6.nd2	114.808	175	-1	-1	2.377
DISH 6.nd2	115.706	176	-1	-1	2.38
DISH 6.nd2	116.61	177	-1	-1	2.389
DISH 6.nd2	117.531	178	-1	-1	2.398
DISH 6.nd2	118.385	179	-1	-1	2.402
DISH 6.nd2	119.301	180	-1	-1	2.415
DISH 6.nd2	120.223	181	-1	-1	2.412
DISH 6.nd2	121.138	182	-1	-1	2.405
DISH 6.nd2	122.066	183	-1	-1	2.41
DISH 6.nd2	122.928	184	-1	-1	2.423
DISH 6.nd2	123.849	185	-1	-1	2.427
DISH 6.nd2	124.779	186	-1	-1	2.418
DISH 6.nd2	125.709	187	-1	-1	2.44
DISH 6.nd2	126.65	188	-1	-1	2.446
DISH 6.nd2	127.587	189	-1	-1	2.453
DISH 6.nd2	128.533	190	-1	-1	2.445
DISH 6.nd2	129.424	191	-1	-1	2.445
DISH 6.nd2	130.381	192	-1	-1	2.417
DISH 6.nd2	131.347	193	-1	-1	2.441
DISH 6.nd2	132.317	194	-1	-1	2.424
DISH 6.nd2	133.273	195	-1	-1	2.417
DISH 6.nd2	134.233	196	-1	-1	2.442
DISH 6.nd2	135.202	197	-1	-1	2.425
DISH 6.nd2	136.168	198	-1	-1	2.438
DISH 6.nd2	137.139	199	-1	-1	2.43
DISH 6.nd2	138.11	200	-1	-1	2.431
DISH 6.nd2	139.084	201	-1	-1	2.43
DISH 6.nd2	140.065	202	-1	-1	2.45
DISH 6.nd2	140.98	203	-1	-1	2.447
DISH 6.nd2	141.963	204	-1	-1	2.456
DISH 6.nd2	142.959	205	-1	-1	2.447
DISH 6.nd2	143.947	206	-1	-1	2.437
DISH 6.nd2	144.953	207	-1	-1	2.425
DISH 6.nd2	145.946	208	-1	-1	2.422
DISH 6.nd2	146.948	209	-1	-1	2.438
DISH 6.nd2	147.955	210	-1	-1	2.435
DISH 6.nd2	148.96	211	-1	-1	2.453
DISH 6.nd2	149.973	212	-1	-1	2.455
DISH 6.nd2	150.989	213	-1	-1	2.432
DISH 6.nd2	152.024	214	-1	-1	2.455
DISH 6.nd2	153.056	215	-1	-1	2.462
DISH 6.nd2	154.107	216	-1	-1	2.442
DISH 6.nd2	155.136	217	-1	-1	2.457
DISH 6.nd2	156.183	218	-1	-1	2.466
DISH 6.nd2	157.215	219	-1	-1	2.477
DISH 6.nd2	158.264	220	-1	-1	2.472
DISH 6.nd2	159.316	221	-1	-1	2.455
DISH 6.nd2	160.37	222	-1	-1	2.467
DISH 6.nd2	161.422	223	-1	-1	2.479
DISH 6.nd2	162.512	224	-1	-1	2.485
DISH 6.nd2	163.581	225	-1	-1	2.477
DISH 6.nd2	164.647	226	-1	-1	2.474
DISH 6.nd2	165.705	227	-1	-1	2.459
DISH 6.nd2	166.777	228	-1	-1	2.474
DISH 6.nd2	167.853	229	-1	-1	2.456
DISH 6.nd2	168.923	230	-1	-1	2.451
DISH 6.nd2	170.033	231	-1	-1	2.444
DISH 6.nd2	171.104	232	-1	-1	2.46
DISH 6.nd2	172.182	233	-1	-1	2.461
DISH 6.nd2	173.265	234	-1	-1	2.47
DISH 6.nd2	174.349	235	-1	-1	2.491
DISH 6.nd2	175.367	236	-1	-1	2.484
DISH 6.nd2	176.475	237	-1	-1	2.492
DISH 6.nd2	177.583	238	-1	-1	2.468
DISH 6.nd2	178.625	239	-1	-1	2.469
DISH 6.nd2	179.728	240	-1	-1	2.464
DISH 6.nd2	180.832	241	-1	-1	2.464
DISH 6.nd2	181.887	242	-1	-1	2.487
DISH 6.nd2	182.943	243	-1	-1	2.461
DISH 6.nd2	183.998	244	-1	-1	2.471
DISH 6.nd2	185.06	245	-1	-1	2.489
DISH 6.nd2	186.197	246	-1	-1	2.479
DISH 6.nd2	187.258	247	-1	-1	2.493
DISH 6.nd2	188.39	248	-1	-1	2.481
DISH 6.nd2	189.53	249	-1	-1	2.517
DISH 6.nd2	190.601	250	-1	-1	2.494
DISH 6.nd2	191.671	251	-1	-1	2.492
DISH 6.nd2	192.742	252	-1	-1	2.492
DISH 6.nd2	193.823	253	-1	-1	2.488
DISH 6.nd2	194.908	254	-1	-1	2.482
DISH 6.nd2	196.004	255	-1	-1	2.477
DISH 6.nd2	197.155	256	-1	-1	2.492
DISH 6.nd2	198.255	257	-1	-1	2.457
DISH 6.nd2	199.357	258	-1	-1	2.456
DISH 6.nd2	200.454	259	-1	-1	2.47
DISH 6.nd2	201.627	260	-1	-1	2.49
DISH 6.nd2	202.801	261	-1	-1	2.478
DISH 6.nd2	203.912	262	-1	-1	2.481
DISH 6.nd2	205.093	263	-1	-1	2.487
DISH 6.nd2	205.63	264	-1	-1	2.486
DISH 6.nd2	206.137	265	-1	-1	2.487
DISH 6.nd2	206.722	266	-1	-1	2.497
DISH 6.nd2	207.302	267	-1	-1	2.491
DISH 6.nd2	207.815	268	-1	-1	2.482
DISH 6.nd2	208.324	269	-1	-1	2.475
DISH 6.nd2	208.848	270	-1	-1	2.481
DISH 6.nd2	209.399	271	-1	-1	2.481
DISH 6.nd2	209.956	272	-1	-1	2.473
DISH 6.nd2	210.572	273	-1	-1	2.467
DISH 6.nd2	211.123	274	-1	-1	2.476
DISH 6.nd2	211.614	275	-1	-1	2.464
DISH 6.nd2	212.134	276	-1	-1	2.464
DISH 6.nd2	212.732	277	-1	-1	2.468
DISH 6.nd2	213.324	278	-1	-1	2.475
DISH 6.nd2	213.845	279	-1	-1	2.462
DISH 6.nd2	214.396	280	-1	-1	2.47
DISH 6.nd2	214.983	281	-1	-1	2.481
DISH 6.nd2	215.504	282	-1	-1	2.481
DISH 6.nd2	216.017	283	-1	-1	2.477
DISH 6.nd2	216.562	284	-1	-1	2.486
DISH 6.nd2	217.114	285	-1	-1	2.489
DISH 6.nd2	218.361	286	-1	-1	2.498
DISH 6.nd2	219.62	287	-1	-1	2.495
DISH 6.nd2	220.878	288	-1	-1	2.482
DISH 6.nd2	222.129	289	-1	-1	2.494
DISH 6.nd2	223.39	290	-1	-1	2.507
DISH 6.nd2	224.655	291	-1	-1	2.51
DISH 6.nd2	225.922	292	-1	-1	2.505
DISH 6.nd2	227.197	293	-1	-1	2.486
DISH 6.nd2	228.459	294	-1	-1	2.512
DISH 6.nd2	229.737	295	-1	-1	2.498
DISH 6.nd2	231.012	296	-1	-1	2.495
DISH 6.nd2	232.301	297	-1	-1	2.487
DISH 6.nd2	233.583	298	-1	-1	2.485
DISH 6.nd2	234.881	299	-1	-1	2.495
DISH 6.nd2	236.126	300	-1	-1	2.495
DISH 6.nd2	237.429	301	-1	-1	2.494
DISH 6.nd2	238.733	302	-1	-1	2.507
DISH 6.nd2	240.051	303	-1	-1	2.501
DISH 6.nd2	241.376	304	-1	-1	2.492
DISH 6.nd2	242.675	305	-1	-1	2.484
DISH 6.nd2	243.993	306	-1	-1	2.486
DISH 6.nd2	245.317	307	-1	-1	2.492
DISH 6.nd2	246.633	308	-1	-1	2.509
DISH 6.nd2	247.884	309	-1	-1	2.494
DISH 6.nd2	249.215	310	-1	-1	2.504
DISH 6.nd2	250.533	311	-1	-1	2.502
DISH 6.nd2	251.869	312	-1	-1	2.499
DISH 6.nd2	253.132	313	-1	-1	2.49
DISH 6.nd2	254.475	314	-1	-1	2.491
DISH 6.nd2	255.818	315	-1	-1	2.481
DISH 6.nd2	257.161	316	-1	-1	2.508
DISH 6.nd2	258.455	317	-1	-1	2.477
DISH 6.nd2	259.822	318	-1	-1	2.507
DISH 6.nd2	261.174	319	-1	-1	2.502
DISH 6.nd2	262.528	320	-1	-1	2.508
DISH 6.nd2	263.887	321	-1	-1	2.492
DISH 6.nd2	265.25	322	-1	-1	2.493
DISH 6.nd2	266.618	323	-1	-1	2.501
DISH 6.nd2	267.982	324	-1	-1	2.492
DISH 6.nd2	269.359	325	-1	-1	2.504
DISH 6.nd2	270.733	326	-1	-1	2.498
DISH 6.nd2	272.113	327	-1	-1	2.485
DISH 6.nd2	273.491	328	-1	-1	2.477
DISH 6.nd2	274.869	329	-1	-1	2.5
DISH 6.nd2	276.252	330	-1	-1	2.479
DISH 6.nd2	277.646	331	-1	-1	2.485
DISH 6.nd2	279.053	332	-1	-1	2.485
DISH 6.nd2	280.462	333	-1	-1	2.485
DISH 6.nd2	281.866	334	-1	-1	2.494
DISH 6.nd2	283.292	335	-1	-1	2.498
DISH 6.nd2	284.705	336	-1	-1	2.498
DISH 6.nd2	286.125	337	-1	-1	2.502
DISH 6.nd2	287.543	338	-1	-1	2.503
DISH 6.nd2	288.953	339	-1	-1	2.489
DISH 6.nd2	290.378	340	-1	-1	2.483
DISH 6.nd2	291.797	341	-1	-1	2.504
DISH 6.nd2	293.242	342	-1	-1	2.504
DISH 6.nd2	294.683	343	-1	-1	2.488
DISH 6.nd2	296.169	344	-1	-1	2.485
DISH 6.nd2	297.655	345	-1	-1	2.484
DISH 6.nd2	299.104	346	-1	-1	2.489
DISH 6.nd2	300.571	347	-1	-1	2.476
DISH 6.nd2	302.027	348	-1	-1	2.504
DISH 6.nd2	303.489	349	-1	-1	2.497
DISH 6.nd2	304.943	350	-1	-1	2.496
DISH 6.nd2	306.333	351	-1	-1	2.503
DISH 6.nd2	307.814	352	-1	-1	2.472
DISH 6.nd2	309.282	353	-1	-1	2.496
DISH 6.nd2	310.757	354	-1	-1	2.487
DISH 6.nd2	312.249	355	-1	-1	2.513
DISH 6.nd2	313.725	356	-1	-1	2.481
DISH 6.nd2	315.223	357	-1	-1	2.496
DISH 6.nd2	316.709	358	-1	-1	2.5
DISH 6.nd2	318.225	359	-1	-1	2.497
DISH 6.nd2	319.726	360	-1	-1	2.517
DISH 6.nd2	321.23	361	-1	-1	2.49
DISH 6.nd2	322.734	362	-1	-1	2.486
DISH 6.nd2	324.231	363	-1	-1	2.483
DISH 6.nd2	325.754	364	-1	-1	2.483
DISH 6.nd2	327.258	365	-1	-1	2.492
DISH 6.nd2	328.767	366	-1	-1	2.503
DISH 6.nd2	330.29	367	-1	-1	2.491
DISH 6.nd2	331.825	368	-1	-1	2.487
DISH 6.nd2	333.349	369	-1	-1	2.485
DISH 6.nd2	334.865	370	-1	-1	2.487
DISH 6.nd2	336.399	371	-1	-1	2.482
DISH 6.nd2	337.923	372	-1	-1	2.483
DISH 6.nd2	339.38	373	-1	-1	2.465
DISH 6.nd2	340.909	374	-1	-1	2.483
DISH 6.nd2	342.438	375	-1	-1	2.493
DISH 6.nd2	343.969	376	-1	-1	2.492
DISH 6.nd2	345.475	377	-1	-1	2.504
DISH 6.nd2	347.032	378	-1	-1	2.498
DISH 6.nd2	348.584	379	-1	-1	2.499
DISH 6.nd2	350.136	380	-1	-1	2.481
DISH 6.nd2	351.691	381	-1	-1	2.478
DISH 6.nd2	353.255	382	-1	-1	2.493
DISH 6.nd2	354.823	383	-1	-1	2.492
DISH 6.nd2	356.405	384	-1	-1	2.51
DISH 6.nd2	357.975	385	-1	-1	2.475
DISH 6.nd2	359.567	386	-1	-1	2.492
DISH 6.nd2	360.547	387	-1	-1	2.481
DISH 6.nd2	362.115	388	-1	-1	2.496
DISH 6.nd2	363.695	389	-1	-1	2.479
DISH 6.nd2	365.29	390	-1	-1	2.504
DISH 6.nd2	366.869	391	-1	-1	2.499
DISH 6.nd2	368.464	392	-1	-1	2.507
DISH 6.nd2	370.056	393	-1	-1	2.508
DISH 6.nd2	371.667	394	-1	-1	2.497
DISH 6.nd2	373.272	395	-1	-1	2.495
DISH 6.nd2	374.876	396	-1	-1	2.5
DISH 6.nd2	376.476	397	-1	-1	2.499
DISH 6.nd2	378.082	398	-1	-1	2.472
DISH 6.nd2	379.72	399	-1	-1	2.494
DISH 6.nd2	381.328	400	-1	-1	2.472
DISH 6.nd2	382.94	401	-1	-1	2.482
DISH 6.nd2	384.566	402	-1	-1	2.505
DISH 6.nd2	386.204	403	-1	-1	2.499
DISH 6.nd2	387.757	404	-1	-1	2.512
DISH 6.nd2	389.411	405	-1	-1	2.473
DISH 6.nd2	391.059	406	-1	-1	2.477
DISH 6.nd2	392.712	407	-1	-1	2.473
DISH 6.nd2	394.295	408	-1	-1	2.491
DISH 6.nd2	395.973	409	-1	-1	2.479
DISH 6.nd2	397.617	410	-1	-1	2.473
DISH 6.nd2	399.258	411	-1	-1	2.475
DISH 6.nd2	400.913	412	-1	-1	2.475
DISH 6.nd2	402.585	413	-1	-1	2.462
DISH 6.nd2	404.259	414	-1	-1	2.467
DISH 6.nd2	405.866	415	-1	-1	2.471
DISH 6.nd2	407.545	416	-1	-1	2.479
DISH 6.nd2	409.216	417	-1	-1	2.462
DISH 6.nd2	410.835	418	-1	-1	2.452
DISH 6.nd2	412.536	419	-1	-1	2.468
DISH 6.nd2	414.25	420	-1	-1	2.458
DISH 6.nd2	415.935	421	-1	-1	2.477
DISH 6.nd2	417.626	422	-1	-1	2.475
DISH 6.nd2	419.309	423	-1	-1	2.46
DISH 6.nd2	421	424	-1	-1	2.46
DISH 6.nd2	422.715	425	-1	-1	2.475
