# Supplementary material for: NFATc1 drives Orai3 transcription and proteolysis by harnessing epigenome differences in the MARCH8 promoter
Source: EMBO J. 2025 Sep 29;44(21):6137–67. doi: 10.1038/s44318-025-00572-4 (PMC12583688; doi:10.1038/s44318-025-00572-4)
Supplement: Supplementary file 7 — Source data Fig. 5 [file 44318_2025_572_MOESM7_ESM.zip › Figure 5/Figure 5K/siNT.xlsx]

## Sheet: Data (Channels)
Name	Time [s]	ND.T	ND.Z	ND.M	Ratio 340nm/380nm
DISH 3.nd2	0.114	1	-1	-1	0.898
DISH 3.nd2	0.616	2	-1	-1	0.905
DISH 3.nd2	1.16	3	-1	-1	0.9
DISH 3.nd2	1.697	4	-1	-1	0.898
DISH 3.nd2	2.245	5	-1	-1	0.899
DISH 3.nd2	2.784	6	-1	-1	0.893
DISH 3.nd2	3.633	7	-1	-1	0.89
DISH 3.nd2	4.19	8	-1	-1	0.889
DISH 3.nd2	4.663	9	-1	-1	0.892
DISH 3.nd2	5.187	10	-1	-1	0.897
DISH 3.nd2	5.696	11	-1	-1	0.893
DISH 3.nd2	6.212	12	-1	-1	0.888
DISH 3.nd2	6.703	13	-1	-1	0.893
DISH 3.nd2	7.223	14	-1	-1	0.893
DISH 3.nd2	7.761	15	-1	-1	0.896
DISH 3.nd2	8.3	16	-1	-1	0.894
DISH 3.nd2	8.792	17	-1	-1	0.892
DISH 3.nd2	9.368	18	-1	-1	0.893
DISH 3.nd2	9.919	19	-1	-1	0.89
DISH 3.nd2	10.434	20	-1	-1	0.892
DISH 3.nd2	10.946	21	-1	-1	0.891
DISH 3.nd2	11.495	22	-1	-1	0.886
DISH 3.nd2	11.992	23	-1	-1	0.892
DISH 3.nd2	12.507	24	-1	-1	0.892
DISH 3.nd2	13.019	25	-1	-1	0.894
DISH 3.nd2	13.52	26	-1	-1	0.891
DISH 3.nd2	14.011	27	-1	-1	0.895
DISH 3.nd2	14.519	28	-1	-1	0.894
DISH 3.nd2	15.041	29	-1	-1	0.891
DISH 3.nd2	15.519	30	-1	-1	0.899
DISH 3.nd2	16.03	31	-1	-1	0.895
DISH 3.nd2	16.539	32	-1	-1	0.907
DISH 3.nd2	17.017	33	-1	-1	0.896
DISH 3.nd2	17.55	34	-1	-1	0.902
DISH 3.nd2	18.082	35	-1	-1	0.899
DISH 3.nd2	18.567	36	-1	-1	0.898
DISH 3.nd2	19.08	37	-1	-1	0.901
DISH 3.nd2	19.583	38	-1	-1	0.897
DISH 3.nd2	20.084	39	-1	-1	0.894
DISH 3.nd2	20.611	40	-1	-1	0.902
DISH 3.nd2	21.101	41	-1	-1	0.902
DISH 3.nd2	21.563	42	-1	-1	0.9
DISH 3.nd2	22.077	43	-1	-1	0.901
DISH 3.nd2	22.585	44	-1	-1	0.901
DISH 3.nd2	23.092	45	-1	-1	0.899
DISH 3.nd2	23.629	46	-1	-1	0.901
DISH 3.nd2	24.12	47	-1	-1	0.901
DISH 3.nd2	24.642	48	-1	-1	0.9
DISH 3.nd2	25.156	49	-1	-1	0.906
DISH 3.nd2	25.695	50	-1	-1	0.906
DISH 3.nd2	26.209	51	-1	-1	0.904
DISH 3.nd2	26.712	52	-1	-1	0.905
DISH 3.nd2	27.215	53	-1	-1	0.905
DISH 3.nd2	27.719	54	-1	-1	0.899
DISH 3.nd2	28.235	55	-1	-1	0.895
DISH 3.nd2	28.748	56	-1	-1	0.895
DISH 3.nd2	29.279	57	-1	-1	0.899
DISH 3.nd2	29.801	58	-1	-1	0.895
DISH 3.nd2	30.346	59	-1	-1	0.902
DISH 3.nd2	30.907	60	-1	-1	0.904
DISH 3.nd2	31.493	61	-1	-1	0.901
DISH 3.nd2	32.032	62	-1	-1	0.9
DISH 3.nd2	32.601	63	-1	-1	0.899
DISH 3.nd2	33.179	64	-1	-1	0.907
DISH 3.nd2	33.745	65	-1	-1	0.904
DISH 3.nd2	34.337	66	-1	-1	0.9
DISH 3.nd2	34.951	67	-1	-1	0.905
DISH 3.nd2	35.556	68	-1	-1	0.903
DISH 3.nd2	36.138	69	-1	-1	0.904
DISH 3.nd2	36.729	70	-1	-1	0.902
DISH 3.nd2	37.348	71	-1	-1	0.9
DISH 3.nd2	37.968	72	-1	-1	0.897
DISH 3.nd2	38.586	73	-1	-1	0.897
DISH 3.nd2	39.183	74	-1	-1	0.892
DISH 3.nd2	39.781	75	-1	-1	0.888
DISH 3.nd2	40.409	76	-1	-1	0.895
DISH 3.nd2	41.014	77	-1	-1	0.893
DISH 3.nd2	41.659	78	-1	-1	0.899
DISH 3.nd2	42.323	79	-1	-1	0.898
DISH 3.nd2	42.939	80	-1	-1	0.896
DISH 3.nd2	43.614	81	-1	-1	0.896
DISH 3.nd2	44.303	82	-1	-1	0.891
DISH 3.nd2	44.942	83	-1	-1	0.89
DISH 3.nd2	45.611	84	-1	-1	0.894
DISH 3.nd2	46.292	85	-1	-1	0.902
DISH 3.nd2	46.937	86	-1	-1	0.902
DISH 3.nd2	47.589	87	-1	-1	0.897
DISH 3.nd2	48.246	88	-1	-1	0.892
DISH 3.nd2	48.899	89	-1	-1	0.892
DISH 3.nd2	49.594	90	-1	-1	0.891
DISH 3.nd2	50.262	91	-1	-1	0.886
DISH 3.nd2	50.956	92	-1	-1	0.889
DISH 3.nd2	51.644	93	-1	-1	0.892
DISH 3.nd2	52.358	94	-1	-1	0.893
DISH 3.nd2	53.046	95	-1	-1	0.887
DISH 3.nd2	53.747	96	-1	-1	0.898
DISH 3.nd2	54.465	97	-1	-1	0.892
DISH 3.nd2	55.171	98	-1	-1	0.883
DISH 3.nd2	55.875	99	-1	-1	0.887
DISH 3.nd2	56.629	100	-1	-1	0.893
DISH 3.nd2	57.389	101	-1	-1	0.897
DISH 3.nd2	58.125	102	-1	-1	0.902
DISH 3.nd2	58.842	103	-1	-1	0.887
DISH 3.nd2	59.576	104	-1	-1	0.921
DISH 3.nd2	60.325	105	-1	-1	0.914
DISH 3.nd2	61.073	106	-1	-1	0.945
DISH 3.nd2	61.815	107	-1	-1	0.995
DISH 3.nd2	62.551	108	-1	-1	1.047
DISH 3.nd2	63.319	109	-1	-1	1.099
DISH 3.nd2	64.308	110	-1	-1	1.154
DISH 3.nd2	65.055	111	-1	-1	1.201
DISH 3.nd2	65.828	112	-1	-1	1.236
DISH 3.nd2	66.62	113	-1	-1	1.268
DISH 3.nd2	67.409	114	-1	-1	1.294
DISH 3.nd2	68.175	115	-1	-1	1.324
DISH 3.nd2	68.952	116	-1	-1	1.35
DISH 3.nd2	69.732	117	-1	-1	1.368
DISH 3.nd2	70.545	118	-1	-1	1.391
DISH 3.nd2	71.348	119	-1	-1	1.421
DISH 3.nd2	72.143	120	-1	-1	1.429
DISH 3.nd2	72.944	121	-1	-1	1.46
DISH 3.nd2	73.746	122	-1	-1	1.461
DISH 3.nd2	74.549	123	-1	-1	1.472
DISH 3.nd2	75.371	124	-1	-1	1.493
DISH 3.nd2	76.178	125	-1	-1	1.506
DISH 3.nd2	77.016	126	-1	-1	1.509
DISH 3.nd2	77.849	127	-1	-1	1.524
DISH 3.nd2	78.67	128	-1	-1	1.54
DISH 3.nd2	79.521	129	-1	-1	1.552
DISH 3.nd2	80.371	130	-1	-1	1.557
DISH 3.nd2	81.222	131	-1	-1	1.567
DISH 3.nd2	82.076	132	-1	-1	1.573
DISH 3.nd2	82.921	133	-1	-1	1.577
DISH 3.nd2	83.779	134	-1	-1	1.591
DISH 3.nd2	84.643	135	-1	-1	1.599
DISH 3.nd2	85.541	136	-1	-1	1.615
DISH 3.nd2	86.42	137	-1	-1	1.615
DISH 3.nd2	87.323	138	-1	-1	1.625
DISH 3.nd2	88.209	139	-1	-1	1.633
DISH 3.nd2	89.101	140	-1	-1	1.628
DISH 3.nd2	90.001	141	-1	-1	1.635
DISH 3.nd2	90.882	142	-1	-1	1.634
DISH 3.nd2	91.782	143	-1	-1	1.64
DISH 3.nd2	92.688	144	-1	-1	1.656
DISH 3.nd2	93.606	145	-1	-1	1.658
DISH 3.nd2	94.51	146	-1	-1	1.665
DISH 3.nd2	95.414	147	-1	-1	1.664
DISH 3.nd2	96.354	148	-1	-1	1.662
DISH 3.nd2	97.306	149	-1	-1	1.683
DISH 3.nd2	98.246	150	-1	-1	1.682
DISH 3.nd2	99.182	151	-1	-1	1.683
DISH 3.nd2	100.139	152	-1	-1	1.685
DISH 3.nd2	101.108	153	-1	-1	1.688
DISH 3.nd2	102.05	154	-1	-1	1.69
DISH 3.nd2	102.983	155	-1	-1	1.691
DISH 3.nd2	103.989	156	-1	-1	1.687
DISH 3.nd2	104.943	157	-1	-1	1.689
DISH 3.nd2	105.956	158	-1	-1	1.691
DISH 3.nd2	106.932	159	-1	-1	1.688
DISH 3.nd2	107.921	160	-1	-1	1.697
DISH 3.nd2	108.915	161	-1	-1	1.688
DISH 3.nd2	109.933	162	-1	-1	1.687
DISH 3.nd2	110.926	163	-1	-1	1.694
DISH 3.nd2	111.92	164	-1	-1	1.705
DISH 3.nd2	112.927	165	-1	-1	1.708
DISH 3.nd2	113.921	166	-1	-1	1.707
DISH 3.nd2	114.927	167	-1	-1	1.708
DISH 3.nd2	115.927	168	-1	-1	1.71
DISH 3.nd2	116.939	169	-1	-1	1.71
DISH 3.nd2	117.944	170	-1	-1	1.7
DISH 3.nd2	118.987	171	-1	-1	1.698
DISH 3.nd2	120.001	172	-1	-1	1.711
DISH 3.nd2	121.056	173	-1	-1	1.717
DISH 3.nd2	122.098	174	-1	-1	1.708
DISH 3.nd2	123.122	175	-1	-1	1.714
DISH 3.nd2	124.16	176	-1	-1	1.702
DISH 3.nd2	125.207	177	-1	-1	1.71
DISH 3.nd2	126.291	178	-1	-1	1.709
DISH 3.nd2	127.374	179	-1	-1	1.718
DISH 3.nd2	128.428	180	-1	-1	1.706
DISH 3.nd2	129.484	181	-1	-1	1.706
DISH 3.nd2	130.556	182	-1	-1	1.702
DISH 3.nd2	131.622	183	-1	-1	1.698
DISH 3.nd2	132.701	184	-1	-1	1.699
DISH 3.nd2	133.79	185	-1	-1	1.706
DISH 3.nd2	134.898	186	-1	-1	1.706
DISH 3.nd2	135.987	187	-1	-1	1.706
DISH 3.nd2	137.089	188	-1	-1	1.702
DISH 3.nd2	138.19	189	-1	-1	1.717
DISH 3.nd2	139.279	190	-1	-1	1.727
DISH 3.nd2	140.387	191	-1	-1	1.722
DISH 3.nd2	141.487	192	-1	-1	1.721
DISH 3.nd2	142.606	193	-1	-1	1.709
DISH 3.nd2	143.715	194	-1	-1	1.706
DISH 3.nd2	144.823	195	-1	-1	1.708
DISH 3.nd2	145.956	196	-1	-1	1.7
DISH 3.nd2	147.093	197	-1	-1	1.721
DISH 3.nd2	148.22	198	-1	-1	1.714
DISH 3.nd2	149.376	199	-1	-1	1.708
DISH 3.nd2	150.515	200	-1	-1	1.71
DISH 3.nd2	151.658	201	-1	-1	1.713
DISH 3.nd2	152.809	202	-1	-1	1.722
DISH 3.nd2	153.967	203	-1	-1	1.73
DISH 3.nd2	155.13	204	-1	-1	1.723
DISH 3.nd2	156.287	205	-1	-1	1.717
DISH 3.nd2	157.475	206	-1	-1	1.71
DISH 3.nd2	158.63	207	-1	-1	1.707
DISH 3.nd2	159.798	208	-1	-1	1.709
DISH 3.nd2	160.977	209	-1	-1	1.703
DISH 3.nd2	162.18	210	-1	-1	1.719
DISH 3.nd2	163.37	211	-1	-1	1.714
DISH 3.nd2	164.57	212	-1	-1	1.714
DISH 3.nd2	165.763	213	-1	-1	1.722
DISH 3.nd2	166.955	214	-1	-1	1.707
DISH 3.nd2	168.163	215	-1	-1	1.709
DISH 3.nd2	169.397	216	-1	-1	1.706
DISH 3.nd2	170.6	217	-1	-1	1.715
DISH 3.nd2	171.803	218	-1	-1	1.709
DISH 3.nd2	173.033	219	-1	-1	1.72
DISH 3.nd2	174.255	220	-1	-1	1.726
DISH 3.nd2	175.512	221	-1	-1	1.715
DISH 3.nd2	176.74	222	-1	-1	1.71
DISH 3.nd2	177.975	223	-1	-1	1.717
DISH 3.nd2	179.217	224	-1	-1	1.71
DISH 3.nd2	180.475	225	-1	-1	1.712
DISH 3.nd2	181.728	226	-1	-1	1.711
DISH 3.nd2	182.969	227	-1	-1	1.711
DISH 3.nd2	184.24	228	-1	-1	1.703
DISH 3.nd2	185.511	229	-1	-1	1.697
DISH 3.nd2	186.775	230	-1	-1	1.71
DISH 3.nd2	188.046	231	-1	-1	1.707
DISH 3.nd2	189.313	232	-1	-1	1.697
DISH 3.nd2	190.588	233	-1	-1	1.708
DISH 3.nd2	191.871	234	-1	-1	1.707
DISH 3.nd2	193.172	235	-1	-1	1.71
DISH 3.nd2	194.461	236	-1	-1	1.705
DISH 3.nd2	195.763	237	-1	-1	1.717
DISH 3.nd2	197.07	238	-1	-1	1.717
DISH 3.nd2	198.376	239	-1	-1	1.715
DISH 3.nd2	199.695	240	-1	-1	1.719
DISH 3.nd2	201.008	241	-1	-1	1.718
DISH 3.nd2	202.333	242	-1	-1	1.71
DISH 3.nd2	203.65	243	-1	-1	1.706
DISH 3.nd2	204.967	244	-1	-1	1.718
DISH 3.nd2	206.308	245	-1	-1	1.714
DISH 3.nd2	207.675	246	-1	-1	1.714
DISH 3.nd2	209.048	247	-1	-1	1.72
DISH 3.nd2	210.384	248	-1	-1	1.716
DISH 3.nd2	211.795	249	-1	-1	1.703
DISH 3.nd2	213.137	250	-1	-1	1.711
DISH 3.nd2	214.485	251	-1	-1	1.713
DISH 3.nd2	215.85	252	-1	-1	1.711
DISH 3.nd2	217.205	253	-1	-1	1.707
DISH 3.nd2	218.589	254	-1	-1	1.704
DISH 3.nd2	219.974	255	-1	-1	1.705
DISH 3.nd2	221.358	256	-1	-1	1.709
DISH 3.nd2	222.742	257	-1	-1	1.705
DISH 3.nd2	224.131	258	-1	-1	1.704
DISH 3.nd2	225.522	259	-1	-1	1.705
DISH 3.nd2	226.929	260	-1	-1	1.7
DISH 3.nd2	228.319	261	-1	-1	1.711
DISH 3.nd2	229.724	262	-1	-1	1.716
DISH 3.nd2	231.139	263	-1	-1	1.718
DISH 3.nd2	232.552	264	-1	-1	1.718
DISH 3.nd2	233.972	265	-1	-1	1.713
DISH 3.nd2	235.392	266	-1	-1	1.707
DISH 3.nd2	236.826	267	-1	-1	1.717
DISH 3.nd2	238.291	268	-1	-1	1.719
DISH 3.nd2	239.732	269	-1	-1	1.716
DISH 3.nd2	241.165	270	-1	-1	1.712
DISH 3.nd2	242.637	271	-1	-1	1.71
DISH 3.nd2	244.089	272	-1	-1	1.708
DISH 3.nd2	245.555	273	-1	-1	1.716
DISH 3.nd2	247.023	274	-1	-1	1.722
DISH 3.nd2	248.491	275	-1	-1	1.708
DISH 3.nd2	249.953	276	-1	-1	1.718
DISH 3.nd2	251.426	277	-1	-1	1.709
DISH 3.nd2	252.922	278	-1	-1	1.713
DISH 3.nd2	254.4	279	-1	-1	1.704
DISH 3.nd2	255.886	280	-1	-1	1.703
DISH 3.nd2	257.372	281	-1	-1	1.715
DISH 3.nd2	258.873	282	-1	-1	1.71
DISH 3.nd2	260.373	283	-1	-1	1.708
DISH 3.nd2	261.872	284	-1	-1	1.714
DISH 3.nd2	263.387	285	-1	-1	1.725
DISH 3.nd2	264.903	286	-1	-1	1.706
DISH 3.nd2	266.414	287	-1	-1	1.701
DISH 3.nd2	267.937	288	-1	-1	1.711
DISH 3.nd2	269.461	289	-1	-1	1.709
DISH 3.nd2	271.006	290	-1	-1	1.706
DISH 3.nd2	272.535	291	-1	-1	1.701
DISH 3.nd2	274.091	292	-1	-1	1.707
DISH 3.nd2	275.62	293	-1	-1	1.703
DISH 3.nd2	277.167	294	-1	-1	1.694
DISH 3.nd2	278.715	295	-1	-1	1.706
DISH 3.nd2	280.272	296	-1	-1	1.699
DISH 3.nd2	281.826	297	-1	-1	1.709
DISH 3.nd2	283.375	298	-1	-1	1.705
DISH 3.nd2	284.952	299	-1	-1	1.705
DISH 3.nd2	286.516	300	-1	-1	1.71
DISH 3.nd2	288.093	301	-1	-1	1.694
DISH 3.nd2	289.671	302	-1	-1	1.702
DISH 3.nd2	291.272	303	-1	-1	1.708
DISH 3.nd2	292.849	304	-1	-1	1.714
DISH 3.nd2	294.436	305	-1	-1	1.701
DISH 3.nd2	296.033	306	-1	-1	1.712
DISH 3.nd2	297.658	307	-1	-1	1.702
DISH 3.nd2	299.26	308	-1	-1	1.707
DISH 3.nd2	300.859	309	-1	-1	1.712
DISH 3.nd2	302.482	310	-1	-1	1.715
DISH 3.nd2	304.108	311	-1	-1	1.703
DISH 3.nd2	305.738	312	-1	-1	1.706
DISH 3.nd2	307.37	313	-1	-1	1.696
DISH 3.nd2	308.991	314	-1	-1	1.718
DISH 3.nd2	310.614	315	-1	-1	1.702
DISH 3.nd2	312.242	316	-1	-1	1.691
DISH 3.nd2	313.868	317	-1	-1	1.703
DISH 3.nd2	315.534	318	-1	-1	1.697
DISH 3.nd2	317.199	319	-1	-1	1.709
DISH 3.nd2	318.87	320	-1	-1	1.707
DISH 3.nd2	320.56	321	-1	-1	1.708
DISH 3.nd2	322.238	322	-1	-1	1.711
DISH 3.nd2	323.908	323	-1	-1	1.696
DISH 3.nd2	325.614	324	-1	-1	1.696
DISH 3.nd2	327.29	325	-1	-1	1.692
DISH 3.nd2	328.973	326	-1	-1	1.699
DISH 3.nd2	330.675	327	-1	-1	1.696
DISH 3.nd2	332.36	328	-1	-1	1.708
DISH 3.nd2	334.068	329	-1	-1	1.714
DISH 3.nd2	335.758	330	-1	-1	1.696
DISH 3.nd2	337.456	331	-1	-1	1.691
DISH 3.nd2	339.157	332	-1	-1	1.695
DISH 3.nd2	340.926	333	-1	-1	1.699
DISH 3.nd2	341.452	334	-1	-1	1.688
DISH 3.nd2	341.966	335	-1	-1	1.695
DISH 3.nd2	342.585	336	-1	-1	1.696
DISH 3.nd2	343.078	337	-1	-1	1.698
DISH 3.nd2	343.587	338	-1	-1	1.695
DISH 3.nd2	344.06	339	-1	-1	1.701
DISH 3.nd2	344.591	340	-1	-1	1.697
DISH 3.nd2	345.088	341	-1	-1	1.702
DISH 3.nd2	345.603	342	-1	-1	1.697
DISH 3.nd2	346.075	343	-1	-1	1.695
DISH 3.nd2	346.549	344	-1	-1	1.692
DISH 3.nd2	347.059	345	-1	-1	1.703
DISH 3.nd2	347.578	346	-1	-1	1.693
DISH 3.nd2	348.049	347	-1	-1	1.688
DISH 3.nd2	348.593	348	-1	-1	1.693
DISH 3.nd2	350.41	349	-1	-1	1.704
DISH 3.nd2	352.186	350	-1	-1	1.705
DISH 3.nd2	353.952	351	-1	-1	1.692
DISH 3.nd2	355.735	352	-1	-1	1.69
DISH 3.nd2	357.528	353	-1	-1	1.705
DISH 3.nd2	359.319	354	-1	-1	1.687
DISH 3.nd2	361.126	355	-1	-1	1.704
DISH 3.nd2	362.957	356	-1	-1	1.698
DISH 3.nd2	364.77	357	-1	-1	1.692
DISH 3.nd2	366.63	358	-1	-1	1.692
DISH 3.nd2	368.487	359	-1	-1	1.703
DISH 3.nd2	370.316	360	-1	-1	1.69
DISH 3.nd2	372.159	361	-1	-1	1.692
DISH 3.nd2	374.005	362	-1	-1	1.69
DISH 3.nd2	375.869	363	-1	-1	1.69
DISH 3.nd2	377.723	364	-1	-1	1.691
DISH 3.nd2	379.593	365	-1	-1	1.703
DISH 3.nd2	381.474	366	-1	-1	1.696
DISH 3.nd2	383.396	367	-1	-1	1.703
DISH 3.nd2	385.281	368	-1	-1	1.699
DISH 3.nd2	387.175	369	-1	-1	1.694
DISH 3.nd2	389.056	370	-1	-1	1.699
DISH 3.nd2	390.955	371	-1	-1	1.7
DISH 3.nd2	392.854	372	-1	-1	1.7
DISH 3.nd2	394.731	373	-1	-1	1.691
DISH 3.nd2	396.63	374	-1	-1	1.69
DISH 3.nd2	398.524	375	-1	-1	1.689
DISH 3.nd2	400.429	376	-1	-1	1.685
DISH 3.nd2	402.341	377	-1	-1	1.696
DISH 3.nd2	404.241	378	-1	-1	1.697
DISH 3.nd2	406.161	379	-1	-1	1.693
DISH 3.nd2	408.077	380	-1	-1	1.69
DISH 3.nd2	410.008	381	-1	-1	1.687
DISH 3.nd2	411.944	382	-1	-1	1.692
DISH 3.nd2	413.873	383	-1	-1	1.686
DISH 3.nd2	415.799	384	-1	-1	1.686
DISH 3.nd2	417.742	385	-1	-1	1.692
DISH 3.nd2	419.682	386	-1	-1	1.69
DISH 3.nd2	421.635	387	-1	-1	1.693
