# Supplementary material for: NFATc1 drives Orai3 transcription and proteolysis by harnessing epigenome differences in the MARCH8 promoter
Source: EMBO J. 2025 Sep 29;44(21):6137–67. doi: 10.1038/s44318-025-00572-4 (PMC12583688; doi:10.1038/s44318-025-00572-4)
Supplement: Supplementary file 7 — Source data Fig. 5 [file 44318_2025_572_MOESM7_ESM.zip › Figure 5/Figure 5L/Figure 5L.xlsx]

## Sheet: Sheet1
siNT Biological 1	siNT Biological 2	siNT Biological 3		siM8 Biological 1	siM8 Biological 2	siM8 Biological 3
2.024	0.919	2.427		2.394	1.294	0.398
1.775	1.05	3.212		2.909	1.267	2.744
0.88	0.93	3.583		1.235	1.662	1.411
1.034	1.38	0.981		3.051	2.505	2.565
2.126	0.805	2.033		1.502	1.6	2.898
2.055	0.435	1.497		1.125	1.397	1.982
3.184	0.893	1.162		0.45	1.163	1.571
1.607	1.039	1.636		0.305	1.747	2.029
1.402	1.043	0.444		0.435	1.812	1.975
0.726	0.986	0.348		0.396	0.887	0.799
1.474	1.055	0.367		0.293	1.665	2.875
0.812	1.781	0.452		0.311	2.315	2.544
0.583	1.624	0.884		0.246	1.979	4.411
2.232	1.272	1.065		2.139	1.863	3.778
0.766	1.822	1.429		1.459	0.946	3.274
1.287	2.251	1.68		1.392	2	2.858
0.894	1.323	1.828		1.419	1.652	2.239
0.719	1.418	1.46		1.418	1.607	3.654
0.893	1.414	3.967		1.397	1.423	0.709
1.417	1.562	2.218		0.874	1.012	0.882
2.657	0.932	2.981		1.791	0.835	0.946
1.632	0.742	2.162		1.235	1.503	1.391
0.899	0.758	1.519		0.746	0.763	0.598
1.424	0.491	1.605		0.747	1.283	1.029
1.199	0.366	0.437		0.534	0.668	1.232
0.794	0.34	0.764		0.482	0.612	2.078
0.839	0.259	0.717		0.551	0.461	1.827
0.919	0.275	0.437		0.516	0.414	0.355
0.75	0.251	0.525		0.647	0.312	0.391
0.674	0.684	0.782		1.254	0.991	0.375
0.967	0.603	0.962		0.819	0.605	1.548
0.787	1.105	0.789		0.951	0.692	1.667
0.353	1.023	0.565		0.43	0.38	2.755
0.433	1.506	0.365		2.309	0.334	3.003
0.384	1.593	0.468		1.443	0.314	4.288
0.367	0.564	0.245		1.444	0.219	2.565
0.319	0.455	0.361		3.252	0.496	1.257
0.311	0.61	0.341		3.102	0.861	1.57
0.375	0.579	0.535		3.006	0.412	1.536
0.407	0.346	0.339		1.532	0.469	1.219
0.344	0.233	1.781		0.7	0.775	0.885
0.579	0.524	2.048		0.538	0.75	0.723
0.62	0.44	2.015		0.461	0.747	1.506
0.701	0.367	0.781		0.659	0.384	1.331
0.46	0.265	0.546		2.277	0.233	1.592
0.366	0.353	0.496		1.645	0.259	1.516
0.15	0.319	0.342		0.086	0.21	1.296
0.422	0.209	1.552		1.691	0.206	2.398
0.186	0.205	0.511		1.276	0.451	1.342
0.33	0.241	0.393		2.22	0.259	0.991
0.324	0.209	3.525		0.998	0.191	2.807
1.201	0.671	2.105		1.007	0.428	2.681
1.495	0.675	2.497		0.832	0.728	2.28
1.087	0.996	2.055		1.016	0.651	1.906
1.115	0.431	1.094		0.383	0.614	2.102
1.25	0.204	0.294		0.332	1.562	0.48
1.278	0.309	0.933		0.756	1.184	3.575
1.863	0.253	1.068		0.314	2.07	1.812
1.574	2.008	0.817		0.339	1.545	1.103
1.09	1.004	0.526		0.323	1.717	2.605
0.88	0.561	0.4		1.068	1.61	1.357
0.891	0.436	1.364		0.796	2.253	0.005
0.47	0.546	0.009		1.338	0.423
0.598	0.284			1.281	0.601
0.419	0.216			0.731	0.597
1.679	0.165			1.729	0.614
1.935	0.537			1.054	0.638
1.651	2.249			1.177	0.64
1.873	0.22			1.312	0.579
0.572	0.668			1.205	0.229
1.057	0.231			1.44	0.278
0.515	0.495			0.702	0.241
0.813	0.603			0.636	0.518
1.242	0.377			0.355	0.513
0.421	0.35			0.586	0.417
0.41	0.341			0.439	0.342
0.466	0.239			0.427	0.552
1.136	0.289			0.479	0.508
0.625	0.708			0.55	0.846
0.207	0.606			0.666	0.644
0.326	0.546			0.292	0.809
0.252	0.392			0.334	0.846
0.346	0.554			1.367	0.302
0.355	0.711			2.159	0.267
0.253	0.281			0.361	0.018
0.839	0.247			0.951
0.877	0.876			1.601
0.697				0.497
1.061				1.383
2.147				0.25
				1.072
				0.717
				0.376
				0.376
				0.864
				0.008
