# Supplementary material for: NFATc1 drives Orai3 transcription and proteolysis by harnessing epigenome differences in the MARCH8 promoter
Source: EMBO J. 2025 Sep 29;44(21):6137–67. doi: 10.1038/s44318-025-00572-4 (PMC12583688; doi:10.1038/s44318-025-00572-4)
Supplement: Supplementary file 8 — Source data Fig. 6 [file 44318_2025_572_MOESM8_ESM.zip]

Archive with 95 entries (84 files):
- EMBOJ-2025-121095R_Source Data for Figure 6/
- EMBOJ-2025-121095R_Source Data for Figure 6/Figure 6/
- EMBOJ-2025-121095R_Source Data for Figure 6/Figure 6/Figure 6A/
- EMBOJ-2025-121095R_Source Data for Figure 6/Figure 6/Figure 6A/Figure 6A.png
- EMBOJ-2025-121095R_Source Data for Figure 6/Figure 6/Figure 6A/IP ORAI 3.gel
- EMBOJ-2025-121095R_Source Data for Figure 6/Figure 6/Figure 6A/IP ORAI 3.gel.tif
- EMBOJ-2025-121095R_Source Data for Figure 6/Figure 6/Figure 6A/IP UBIQUITIN 4 SEC.gel
- EMBOJ-2025-121095R_Source Data for Figure 6/Figure 6/Figure 6A/IP UBIQUITIN 4 SEC.gel.tif
- EMBOJ-2025-121095R_Source Data for Figure 6/Figure 6/Figure 6A/V_IP ORAI 3.gel
- EMBOJ-2025-121095R_Source Data for Figure 6/Figure 6/Figure 6A/V_IP ORAI 3.gel.tif
- EMBOJ-2025-121095R_Source Data for Figure 6/Figure 6/Figure 6A/V_IP UBIQUITIN 4 SEC.gel
- EMBOJ-2025-121095R_Source Data for Figure 6/Figure 6/Figure 6A/V_IP UBIQUITIN 4 SEC.gel.tif
- EMBOJ-2025-121095R_Source Data for Figure 6/Figure 6/Figure 6B/
- EMBOJ-2025-121095R_Source Data for Figure 6/Figure 6/Figure 6B/Orai3 Ubiquitination and March8 Interaction.png
- EMBOJ-2025-121095R_Source Data for Figure 6/Figure 6/Figure 6C/
- EMBOJ-2025-121095R_Source Data for Figure 6/Figure 6/Figure 6C/Figure 6C.png
- EMBOJ-2025-121095R_Source Data for Figure 6/Figure 6/Figure 6C/Input Orai3 15 sec.gel
- EMBOJ-2025-121095R_Source Data for Figure 6/Figure 6/Figure 6C/Input Orai3 15 sec.gel.tif
- EMBOJ-2025-121095R_Source Data for Figure 6/Figure 6/Figure 6C/Orai 3 60 sec B1.gel
- EMBOJ-2025-121095R_Source Data for Figure 6/Figure 6/Figure 6C/Orai 3 60 sec B1.gel.tif
- EMBOJ-2025-121095R_Source Data for Figure 6/Figure 6/Figure 6C/Orai 3 8 sec B2.gel
- EMBOJ-2025-121095R_Source Data for Figure 6/Figure 6/Figure 6C/Orai 3 8 sec B2.gel.tif
- EMBOJ-2025-121095R_Source Data for Figure 6/Figure 6/Figure 6C/UB 120 sec 2.gel
- EMBOJ-2025-121095R_Source Data for Figure 6/Figure 6/Figure 6C/UB 120 sec 2.gel.tif
- EMBOJ-2025-121095R_Source Data for Figure 6/Figure 6/Figure 6C/UB 120 sec.gel
- EMBOJ-2025-121095R_Source Data for Figure 6/Figure 6/Figure 6C/UB 120 sec.gel.tif
- EMBOJ-2025-121095R_Source Data for Figure 6/Figure 6/Figure 6C/UB 2 sec B2.gel
- EMBOJ-2025-121095R_Source Data for Figure 6/Figure 6/Figure 6C/UB 2 sec B2.gel.tif
- EMBOJ-2025-121095R_Source Data for Figure 6/Figure 6/Figure 6C/V_Input Orai3 15 sec.gel
- EMBOJ-2025-121095R_Source Data for Figure 6/Figure 6/Figure 6C/V_Input Orai3 15 sec.gel.tif
- EMBOJ-2025-121095R_Source Data for Figure 6/Figure 6/Figure 6C/V_Orai 3 60 sec B1.gel
- EMBOJ-2025-121095R_Source Data for Figure 6/Figure 6/Figure 6C/V_Orai 3 60 sec B1.gel.tif
- EMBOJ-2025-121095R_Source Data for Figure 6/Figure 6/Figure 6C/V_Orai 3 8 sec B2.gel
- EMBOJ-2025-121095R_Source Data for Figure 6/Figure 6/Figure 6C/V_Orai 3 8 sec B2.gel.tif
- EMBOJ-2025-121095R_Source Data for Figure 6/Figure 6/Figure 6C/V_UB 120 sec 2.gel
- EMBOJ-2025-121095R_Source Data for Figure 6/Figure 6/Figure 6C/V_UB 120 sec 2.gel.tif
- EMBOJ-2025-121095R_Source Data for Figure 6/Figure 6/Figure 6C/V_UB 120 sec.gel
- EMBOJ-2025-121095R_Source Data for Figure 6/Figure 6/Figure 6C/V_UB 120 sec.gel.tif
- EMBOJ-2025-121095R_Source Data for Figure 6/Figure 6/Figure 6C/V_UB 2 sec B2.gel
- EMBOJ-2025-121095R_Source Data for Figure 6/Figure 6/Figure 6C/V_UB 2 sec B2.gel.tif
- EMBOJ-2025-121095R_Source Data for Figure 6/Figure 6/Figure 6D/
- EMBOJ-2025-121095R_Source Data for Figure 6/Figure 6/Figure 6D/Figure 6D.png
- EMBOJ-2025-121095R_Source Data for Figure 6/Figure 6/Figure 6D/INPUT ORAI 3 10 SEC.gel
- EMBOJ-2025-121095R_Source Data for Figure 6/Figure 6/Figure 6D/INPUT ORAI 3 10 SEC.gel.tif
- EMBOJ-2025-121095R_Source Data for Figure 6/Figure 6/Figure 6D/ORAI 3 IP 0.5 SEC 2B.gel
- EMBOJ-2025-121095R_Source Data for Figure 6/Figure 6/Figure 6D/ORAI 3 IP 0.5 SEC 2B.gel.tif
- EMBOJ-2025-121095R_Source Data for Figure 6/Figure 6/Figure 6D/ORAI 3 IP 1 SEC.gel
- EMBOJ-2025-121095R_Source Data for Figure 6/Figure 6/Figure 6D/ORAI 3 IP 1 SEC.gel.tif
- EMBOJ-2025-121095R_Source Data for Figure 6/Figure 6/Figure 6D/Ubiqutin IP 8 SEC.gel
- EMBOJ-2025-121095R_Source Data for Figure 6/Figure 6/Figure 6D/Ubiqutin IP 8 SEC.gel.tif
- EMBOJ-2025-121095R_Source Data for Figure 6/Figure 6/Figure 6E/
- EMBOJ-2025-121095R_Source Data for Figure 6/Figure 6/Figure 6E/Figure 6E.png
- EMBOJ-2025-121095R_Source Data for Figure 6/Figure 6/Figure 6E/MARCH 8 MARCH8 IP.gel
- EMBOJ-2025-121095R_Source Data for Figure 6/Figure 6/Figure 6E/MARCH 8 MARCH8 IP.tif
- EMBOJ-2025-121095R_Source Data for Figure 6/Figure 6/Figure 6E/MARCH8 Orai3 IP.gel
- EMBOJ-2025-121095R_Source Data for Figure 6/Figure 6/Figure 6E/MARCH8 Orai3 IP.tif
- EMBOJ-2025-121095R_Source Data for Figure 6/Figure 6/Figure 6E/ORAI 3 MARCH8 IP.gel
- EMBOJ-2025-121095R_Source Data for Figure 6/Figure 6/Figure 6E/ORAI 3 MARCH8 IP.tif
- EMBOJ-2025-121095R_Source Data for Figure 6/Figure 6/Figure 6E/Orai3 Orai3 IP.gel
- EMBOJ-2025-121095R_Source Data for Figure 6/Figure 6/Figure 6E/Orai3 Orai3 IP.tif
- EMBOJ-2025-121095R_Source Data for Figure 6/Figure 6/Figure 6F/
- EMBOJ-2025-121095R_Source Data for Figure 6/Figure 6/Figure 6F/Figure 6F.png
- EMBOJ-2025-121095R_Source Data for Figure 6/Figure 6/Figure 6F/Input MARCH8 4 SEC.gel
- EMBOJ-2025-121095R_Source Data for Figure 6/Figure 6/Figure 6F/Input MARCH8 4 SEC.gel.tif
- EMBOJ-2025-121095R_Source Data for Figure 6/Figure 6/Figure 6F/Input MARCH8 8 SEC.gel
- EMBOJ-2025-121095R_Source Data for Figure 6/Figure 6/Figure 6F/Input MARCH8 8 SEC.gel.tif
- EMBOJ-2025-121095R_Source Data for Figure 6/Figure 6/Figure 6F/Input Orai3 15 sec (2).gel
- EMBOJ-2025-121095R_Source Data for Figure 6/Figure 6/Figure 6F/Input Orai3 15 sec.gel
- EMBOJ-2025-121095R_Source Data for Figure 6/Figure 6/Figure 6F/Input Orai3 15 sec.gel (2).tif
- EMBOJ-2025-121095R_Source Data for Figure 6/Figure 6/Figure 6F/Input Orai3 15 sec.gel.tif
- EMBOJ-2025-121095R_Source Data for Figure 6/Figure 6/Figure 6F/MARCH 8 8 SEC.gel
- EMBOJ-2025-121095R_Source Data for Figure 6/Figure 6/Figure 6F/MARCH 8 8 SEC.gel.tif
- EMBOJ-2025-121095R_Source Data for Figure 6/Figure 6/Figure 6F/Orai3 60 SEC.gel
- EMBOJ-2025-121095R_Source Data for Figure 6/Figure 6/Figure 6F/Orai3 60 SEC.gel.tif
- EMBOJ-2025-121095R_Source Data for Figure 6/Figure 6/Figure 6F/V_Input MARCH8 4 SEC.gel
- EMBOJ-2025-121095R_Source Data for Figure 6/Figure 6/Figure 6F/V_Input MARCH8 4 SEC.gel.tif
- EMBOJ-2025-121095R_Source Data for Figure 6/Figure 6/Figure 6F/V_Input MARCH8 8 SEC.gel
- EMBOJ-2025-121095R_Source Data for Figure 6/Figure 6/Figure 6F/V_Input MARCH8 8 SEC.gel.tif
- EMBOJ-2025-121095R_Source Data for Figure 6/Figure 6/Figure 6F/V_Input Orai3 15 sec (2).gel
- EMBOJ-2025-121095R_Source Data for Figure 6/Figure 6/Figure 6F/V_Input Orai3 15 sec.gel
- EMBOJ-2025-121095R_Source Data for Figure 6/Figure 6/Figure 6F/V_Input Orai3 15 sec.gel (2).tif
- EMBOJ-2025-121095R_Source Data for Figure 6/Figure 6/Figure 6F/V_Input Orai3 15 sec.gel.tif
- EMBOJ-2025-121095R_Source Data for Figure 6/Figure 6/Figure 6F/V_MARCH 8 8 SEC.gel
- EMBOJ-2025-121095R_Source Data for Figure 6/Figure 6/Figure 6F/V_MARCH 8 8 SEC.gel.tif
- EMBOJ-2025-121095R_Source Data for Figure 6/Figure 6/Figure 6F/V_Orai3 60 SEC.gel
- EMBOJ-2025-121095R_Source Data for Figure 6/Figure 6/Figure 6F/V_Orai3 60 SEC.gel.tif
- EMBOJ-2025-121095R_Source Data for Figure 6/Figure 6/Figure 6G/
- EMBOJ-2025-121095R_Source Data for Figure 6/Figure 6/Figure 6G/Colocalization.tif
- EMBOJ-2025-121095R_Source Data for Figure 6/Figure 6/Figure 6G/Image 7.czi
- EMBOJ-2025-121095R_Source Data for Figure 6/Figure 6/Figure 6H/
- EMBOJ-2025-121095R_Source Data for Figure 6/Figure 6/Figure 6H/Figure 6H.pzfx
- EMBOJ-2025-121095R_Source Data for Figure 6/Figure 6/Figure 6H/Figure 6H.xlsx
- EMBOJ-2025-121095R_Source Data for Figure 6/Figure 6/Figure 6I/
- EMBOJ-2025-121095R_Source Data for Figure 6/Figure 6/Figure 6I/Figure 6I.csv
- EMBOJ-2025-121095R_Source Data for Figure 6/Figure 6/Figure 6I/Figure 6I.pzfx
