# Supplementary material for: NFATc1 drives Orai3 transcription and proteolysis by harnessing epigenome differences in the MARCH8 promoter
Source: EMBO J. 2025 Sep 29;44(21):6137–67. doi: 10.1038/s44318-025-00572-4 (PMC12583688; doi:10.1038/s44318-025-00572-4)
Supplement: Supplementary file 8 — Source data Fig. 6 [file 44318_2025_572_MOESM8_ESM.zip › EMBOJ-2025-121095R_Source Data for Figure 6/Figure 6/Figure 6H/Figure 6H.xlsx]

## Sheet: Sheet1
Cytosol Pearson's correlation coefficient	Plasma Membrane Pearson's correlation coefficient
0.18	0.76
0.31	0.73
0.32	0.77
0.28	0.74
0.36	0.69
0.42	0.8
0.28	0.74
0.3	0.78
0.29	0.77
0.52	0.81
0.38	0.76
0.4	0.75
0.3	0.75
0.42	0.78
0.29	0.7
0.58	0.77
0.43	0.83
0.47	0.8
0.41	0.81
0.45	0.82
0.46	0.7
0.38	0.66
0.56	0.72
0.49	0.67
0.21	0.6
0.36	0.68
0.15	0.71
0.29	0.53
0.31	0.73
0.41	0.73
0.36	0.66
0.4	0.76
0.16	0.44
0.23	0.69
0.16	0.71
0.29	0.73
