# Supplementary material for: NFATc1 drives Orai3 transcription and proteolysis by harnessing epigenome differences in the MARCH8 promoter
Source: EMBO J. 2025 Sep 29;44(21):6137–67. doi: 10.1038/s44318-025-00572-4 (PMC12583688; doi:10.1038/s44318-025-00572-4)
Supplement: Supplementary file 8 — Source data Fig. 6 [file 44318_2025_572_MOESM8_ESM.zip › EMBOJ-2025-121095R_Source Data for Figure 6/Figure 6/Figure 6I/Figure 6I.csv]

Distance_(microns)	Orai3	M8
0	9898	2461
0.0549	6270.237	5571.447
0.1098	6982.815	7218.539
0.1647	7633.879	3061.534
0.2196	4952.523	2341.377
0.2746	13286.149	7697.016
0.3295	8305.688	8441.269
0.3844	7960.524	13283.417
0.4393	10604.598	22561.369
0.4942	6955.323	33171.66
0.5491	10946.824	38290.293
0.604	16473.273	45574.875
0.6589	9598.056	40161.125
0.7139	24942.729	33271.629
0.7688	34812.098	21746.369
0.8237	23174.516	28662.021
0.8786	24592.164	27144.877
0.9335	23050.311	44806.398
0.9884	25154.398	33440.633
1.0433	28489.799	28316.936
1.0982	43031.281	29275.713
1.1531	22032.4	32893.395
1.2081	26523.594	42355.383
1.263	30325.463	40222.656
1.3179	30748.715	37919.461
1.3728	35421.672	47300.719
1.4277	37094.078	50378.75
1.4826	33115.129	46132.691
1.5375	21401.617	47178.633
1.5924	29202.152	45771.465
1.6474	25181.75	37267.383
1.7023	27030.129	30000.342
1.7572	37172.074	28764.215
1.8121	31902.242	37335.832
1.867	42065.156	30298.297
1.9219	29416.832	39045.973
1.9768	30725.252	39888.711
2.0317	43624.754	36776.77
2.0866	32811.902	40850.828
2.1416	44307.641	38451.043
2.1965	41261.812	39821.129
2.2514	29923.654	46141.25
2.3063	25631.658	43767.816
2.3612	22253.715	31531.773
2.4161	18320.375	30919.631
2.471	22998.734	26555.154
2.5259	19337.258	31227.033
2.5809	30087.803	27253.75
2.6358	27300.336	19535.768
2.6907	12849.093	14932.71
2.7456	14462.133	18276.596
2.8005	20977.967	23368.59
2.8554	19687.545	29570.225
2.9103	24906.314	32610.529
2.9652	36632.699	23268.18
3.0201	43668.809	18065.783
3.0751	36879.738	23308.721
3.13	23477.102	14893.258
3.1849	32496.053	16572.32
3.2398	23519.158	28649.582
3.2947	22421.641	18573.346
3.3496	20116.316	21731.498
3.4045	25734.461	20536.486
3.4594	23209.197	18579.262
3.5144	22331.445	9794.211
3.5693	27239.24	8361.652
3.6242	21381.318	14662.637
3.6791	30334.854	7760.067
3.734	32642.164	6600.762
3.7889	37430.957	12296.232
3.8438	29282.889	19857.275
3.8987	25247.531	7494.526
3.9536	15632.584	6075.255
4.0086	19740.793	5602.929
4.0635	17230.396	8957.871
4.1184	12038.308	10695.11
4.1733	24917.15	6971.525
4.2282	28114.477	12053.884
4.2831	17440.771	11610.279
4.338	19733.859	4544.637
4.3929	7664.885	10098.065
4.4479	16625.885	9244.593
4.5028	17235.182	10865.843
4.5577	35603.328	14421.837
4.6126	25342.957	10660.658
4.6675	25871.156	14436.242
4.7224	24722.266	15387.566
4.7773	33083.496	12758.046
4.8322	16173.746	12462.925
4.8871	31692.926	10121.453
4.9421	32160.486	9443.364
4.997	25248.223	11123.765
5.0519	39337.125	20275.021
5.1068	28173.939	14725.071
5.1617	27336.611	13814.338
5.2166	32838.051	9376.493
5.2715	35338	8742.557
5.3264	37338.855	2007.172
5.3814	31688.258	15102.091
5.4363	23524.252	18537.336
5.4912	30237.271	16045.135
5.5461	17502.422	17115.125
5.601	18273.898	15516.66
5.6559	18106.994	20118.68
5.7108	28352.518	20126.414
5.7657	33047.957	15557.114
5.8206	32806.406	17129.137
5.8756	20562.662	14524.5
5.9305	18475.525	13268.123
5.9854	12896.178	16915.227
6.0403	26123	19623.453
6.0952	33019.676	14202.463
6.1501	26364.822	7705.608
6.205	21182.387	17063.145
6.2599	15194.769	14375.171
6.3149	25984.336	11710.499
6.3698	18625.939	11071.273
6.4247	11380.985	10648.265
6.4796	31293.842	15297.95
6.5345	26329.691	16505.582
6.5894	21373.039	28821.432
6.6443	14594.498	18313.898
6.6992	19402.643	22203.191
6.7541	21247.389	27356.484
6.8091	18156.205	27045.295
6.864	19357.494	25217.666
6.9189	37017.672	23096.084
6.9738	26586.814	22993.975
7.0287	28580.949	22629.393
7.0836	30704.742	22976.484
7.1385	33809.406	37530.82
7.1934	30632.309	45529.434
7.2484	33788.367	32567.834
7.3033	36747.297	25937.986
7.3582	24239.455	30491.883
7.4131	39521.383	31795.264
7.468	35670.703	36999.707
7.5229	30620.16	40441.922
7.5778	26188.896	30802.178
7.6327	22526.162	37859.598
7.6876	28851.17	44364.918
7.7426	25411.543	38882.695
7.7975	35233.996	48615.973
7.8524	29756.072	34972.785
7.9073	23467.447	30359.598
7.9622	22876.686	31889.334
8.0171	18288.844	24025.18
8.072	20348.078	32658.375
8.1269	16592.898	29317.496
8.1819	16838.781	23051.436
8.2368	21855.385	24129.754
8.2917	21963.676	24016.775
8.3466	17307.865	18872.115
8.4015	25726.732	18462.115
8.4564	20540.348	19254.582
8.5113	29068.754	31222.709
8.5662	30998.094	37703.219
8.6211	39628.414	36422.07
8.6761	47528.316	36061.027
8.731	28520.572	31723.781
8.7859	35860.195	33831.41
8.8408	27106.316	22277.84
8.8957	26255.854	21209.168
8.9506	36424	30312
9.0055	32382.465	35494.605
9.0604	30423.436	27809.982
9.1154	35053.496	21880.641
9.1703	38141.289	22290.531
9.2252	21332.096	33344.75
9.2801	27939.643	26651.586
9.335	26655.627	25685.904
9.3899	26817.338	24121.924
9.4448	24767.377	22364.154
9.4997	36222.395	33804.578
9.5546	38789.273	42467.148
9.6096	40481.891	29472.996
9.6645	36853.047	23947.344
9.7194	39149.629	39822.348
9.7743	31653.9	42317.184
9.8292	24984.48	34255.199
9.8841	14084.477	29551.002
9.939	15175.36	27668
9.9939	21878.312	26787.449
10.0489	13896.501	21746.514
10.1038	21540.822	11748.441
10.1587	15339.499	13096.34
10.2136	11912.077	6154.579
10.2685	10389.163	1644.833
10.3234	8278.577	0
10.3783	11328.71	0
10.4332	13083.01	3834.561
10.4881	13592.596	3916.673
10.5431	19724.01	3236.184
10.598	19679.889	815.234
10.6529	9354.845	881.956
10.7078	12455.874	3345.871
10.7627	11951.463	3959.909
10.8176	6386.314	7919.561
10.8725	9884.272	5908.262
10.9274	8035.3	6415.569
10.9824	5571.57	6240.557
11.0373	12540.365	7039.01
11.0922	19060.008	12231.014
11.1471	30302.309	20874.188
11.202	22670.594	15973.982
11.2569	9173.599	18906.898
11.3118	18852.721	24775.65
11.3667	20654.723	23115.705
11.4216	26092.139	23039.648
11.4766	46795.82	24510.248
11.5315	34987.355	28223.4
11.5864	28455.49	25304.475
11.6413	23633.824	16522.029
11.6962	35915.637	35728.578
11.7511	33880.062	31677.412
11.806	19161.352	32372.494
11.8609	13017.254	28517.369
11.9159	18559.6	31359.609
11.9708	28952.26	43564.984
12.0257	30068.832	41825.711
12.0806	23136.07	41243.289
12.1355	24562.695	36547.258
12.1904	25676.082	41115.746
12.2453	29259.262	42194
12.3002	28299.748	37162.348
12.3551	19414.518	28238.191
12.4101	15064.301	42541.008
12.465	17519.699	25706.412
12.5199	28755.588	28609.084
12.5748	44752.793	38386.766
12.6297	20631.4	34248.621
12.6846	30676.695	31736.357
12.7395	25917.188	31016.254
12.7944	15180.034	28093.186
12.8494	21384.562	23128.096
12.9043	24193.836	24985.467
12.9592	23274.891	23706.814
13.0141	21068.811	26074.281
13.069	18950.811	18399.184
13.1239	22642.492	23174.516
13.1788	27868.363	19663.818
13.2337	26157.91	23323.469
13.2886	21489.768	24280.201
13.3436	32943.117	16616.746
13.3985	29162.41	24843.445
13.4534	27028.162	36548.516
13.5083	33610.062	50138.535
13.5632	43840.453	44069.32
13.6181	37113.254	38944.109
13.673	27677.426	40267.586
13.7279	31178.412	43882.238
13.7829	37627.719	40493.812
13.8378	29229.393	46561.461
13.8927	19857.047	31733.473
13.9476	17825.162	26127.613
14.0025	31233.449	13222.178
14.0574	25953.594	12451.638
14.1123	24232.35	15769.919
14.1672	17093.789	9554.892
14.2221	16617.787	17685.471
14.2771	12661.278	15572.744
14.332	14783.555	12750.211
14.3869	10780.889	9596.781
14.4418	16226.428	8233.738
14.4967	19703.498	4936.901
14.5516	9991.516	6862.23
14.6065	13103.489	4272.469
14.6614	20754.123	10450.731
14.7164	20134.596	13222.869
14.7713	10035.567	10413.327
14.8262	15490.83	8827.533
14.8811	17820.746	9093.054
14.936	15765.85	15487.757
14.9909	13576.939	9367.591
15.0458	12454.49	4108.938
15.1007	14146.408	13950.431
15.1556	18579.33	15566.56
15.2106	16119.828	16783.195
15.2655	14816.742	11640.842
15.3204	18150.184	22047.85
15.3753	14807.199	29278.039
15.4302	20715.99	26230.547
15.4851	19332.133	21357.736
15.54	20039.871	17047.359
15.5949	34892.188	29318.08
15.6499	23215.008	30574.41
15.7048	22969.242	38126.848
15.7597	20072.215	24351.686
15.8146	16774.627	6902.566
15.8695	20041.549	14043.102
15.9244	25805.875	4623.802
15.9793	24339.932	5482.521
16.0342	15391.479	1601.258
16.0891	14439.84	4573.773
16.1441	10056.371	3956.004
16.199	14179.558	4451.565
16.2539	8205.506	9267.571
16.3088	17354.268	8334.26
16.3637	17418.473	4225.889
16.4186	12492.618	5510.903
16.4735	11027.032	3527.437
16.5284	4781.892	7651.315
16.5834	12109.14	6084.164
16.6383	15881.818	5177.781
16.6932	13665.736	6536.001
16.7481	13853.797	13203.719
16.803	26085.871	22570.76
16.8579	12434.008	14425.151
16.9128	13430.688	16537.639
16.9677	25286.885	17604.078
17.0226	16172.87	14339.175
17.0776	19149.883	9161.158
17.1325	16184.9	6001.742
17.1874	27597.1	13005.706
17.2423	26488.4	12106.583
17.2972	36207.086	12829.043
17.3521	37186.996	15029.211
17.407	23017.963	7949.565
17.4619	19149.656	7051.327
17.5169	12738.889	7939.669
17.5718	19582.711	5022.303
17.6267	25459.277	13744.336
17.6816	22550.42	8308.352
17.7365	17520.328	7448.397
17.7914	13367.08	3593.396
17.8463	9505.092	1289.811
17.9012	19201	5394
