# Supplementary material for: NFATc1 drives Orai3 transcription and proteolysis by harnessing epigenome differences in the MARCH8 promoter
Source: EMBO J. 2025 Sep 29;44(21):6137–67. doi: 10.1038/s44318-025-00572-4 (PMC12583688; doi:10.1038/s44318-025-00572-4)
Supplement: Supplementary file 9 — Source data Fig. 7 [file 44318_2025_572_MOESM9_ESM.zip]

Archive with 123 entries (100 files):
- Figure 7/
- Figure 7/Figure 7A/
- Figure 7/Figure 7A/M8 Promoter.png
- Figure 7/Figure 7B/
- Figure 7/Figure 7B/MARCH8 NFAT2 correlation.pdf
- Figure 7/Figure 7C/
- Figure 7/Figure 7C/Figure 7C.pzfx
- Figure 7/Figure 7C/Figure 7C.xlsx
- Figure 7/Figure 7D/
- Figure 7/Figure 7D/Figure 7D.pzfx
- Figure 7/Figure 7D/Figure 7D.xlsx
- Figure 7/Figure 7E/
- Figure 7/Figure 7E/Figure 7E.pzfx
- Figure 7/Figure 7E/Figure 7E.xlsx
- Figure 7/Figure 7F/
- Figure 7/Figure 7F/Figure 7F.png
- Figure 7/Figure 7F/MIAPACA2 B ACTIN 0.5 SEC.gel
- Figure 7/Figure 7F/MIAPACA2 B ACTIN 0.5 SEC.gel.tif
- Figure 7/Figure 7F/MIAPACA2 B ACTIN 1 SEC.gel
- Figure 7/Figure 7F/MIAPACA2 B ACTIN 1 SEC.gel.tif
- Figure 7/Figure 7F/MIAPACA2 B ACTIN 2 SEC.gel
- Figure 7/Figure 7F/MIAPACA2 B ACTIN 2 SEC.gel.tif
- Figure 7/Figure 7F/MIAPACA2 M8 120 SEC.gel
- Figure 7/Figure 7F/MIAPACA2 M8 120 SEC.tif
- Figure 7/Figure 7F/MIAPACA2 M8 30 SEC.gel
- Figure 7/Figure 7F/MIAPACA2 M8 30 SEC.tif
- Figure 7/Figure 7F/V_MIAPACA2  B ACTIN 0.5 SEC.gel
- Figure 7/Figure 7F/V_MIAPACA2  B ACTIN 0.5 SEC.gel.tif
- Figure 7/Figure 7F/V_MIAPACA2 B ACTIN 1 SEC.gel
- Figure 7/Figure 7F/V_MIAPACA2 B ACTIN 1 SEC.gel.tif
- Figure 7/Figure 7F/V_MIAPACA2 B ACTIN 2 SEC.gel
- Figure 7/Figure 7F/V_MIAPACA2 B ACTIN 2 SEC.gel.tif
- Figure 7/Figure 7F/V_MIAPACA2 M8 120 SEC.gel
- Figure 7/Figure 7F/V_MIAPACA2 M8 120 SEC.gel.tif
- Figure 7/Figure 7F/V_MIAPACA2 M8 30 SEC.gel
- Figure 7/Figure 7F/V_MIAPACA2 M8 30 SEC.gel.tif
- Figure 7/Figure 7G/
- Figure 7/Figure 7G/Figure 7G.pzfx
- Figure 7/Figure 7G/Figure 7G.xlsx
- Figure 7/Figure 7H/
- Figure 7/Figure 7H/Figure 7H.pzfx
- Figure 7/Figure 7H/Figure 7H.xlsx
- Figure 7/Figure 7I/
- Figure 7/Figure 7I/B ACTIN 0.5 SEC.gel
- Figure 7/Figure 7I/B ACTIN 0.5 SEC.gel.tif
- Figure 7/Figure 7I/Figure 7I.png
- Figure 7/Figure 7I/M8 3 MIN.gel
- Figure 7/Figure 7I/M8 3 MIN.gel.tif
- Figure 7/Figure 7I/V_B ACTIN 0.5 SEC.gel
- Figure 7/Figure 7I/V_B ACTIN 0.5 SEC.gel.tif
- Figure 7/Figure 7I/V_M8 3 MIN.gel
- Figure 7/Figure 7I/V_M8 3 MIN.gel.tif
- Figure 7/Figure 7J/
- Figure 7/Figure 7J/Figure 7J.pzfx
- Figure 7/Figure 7J/Figure 7J.xlsx
- Figure 7/Figure 7K/
- Figure 7/Figure 7K/Figure 7K.pzfx
- Figure 7/Figure 7K/Figure 7K.xlsx
- Figure 7/Figure 7L/
- Figure 7/Figure 7L/Figure 7L.png
- Figure 7/Figure 7L/VIVIT B ACTIN 1 SEC.gel
- Figure 7/Figure 7L/VIVIT B ACTIN 1 SEC.gel.tif
- Figure 7/Figure 7L/VIVIT B ACTIN 2 SEC.gel
- Figure 7/Figure 7L/VIVIT B ACTIN 2 SEC.gel.tif
- Figure 7/Figure 7L/VIVIT M8 15 SEC.gel
- Figure 7/Figure 7L/VIVIT M8 15 SEC.gel.tif
- Figure 7/Figure 7L/V_VIVIT B ACTIN 1 SEC.gel
- Figure 7/Figure 7L/V_VIVIT B ACTIN 1 SEC.gel.tif
- Figure 7/Figure 7L/V_VIVIT B ACTIN 2 SEC.gel
- Figure 7/Figure 7L/V_VIVIT B ACTIN 2 SEC.gel.tif
- Figure 7/Figure 7L/V_VIVIT M8 15 SEC.gel
- Figure 7/Figure 7L/V_VIVIT M8 15 SEC.gel.tif
- Figure 7/Figure 7M/
- Figure 7/Figure 7M/Figure 7M.pzfx
- Figure 7/Figure 7M/Figure 7M.xlsx
- Figure 7/Figure 7N/
- Figure 7/Figure 7N/Figure 7N.pzfx
- Figure 7/Figure 7N/Figure 7N.xlsx
- Figure 7/Figure 7O/
- Figure 7/Figure 7O/B ACTIN 2 SEC.gel
- Figure 7/Figure 7O/B ACTIN 2 SEC.gel.tif
- Figure 7/Figure 7O/Figure 7O.png
- Figure 7/Figure 7O/M8 240 SEC.gel
- Figure 7/Figure 7O/M8 240 SEC.tif
- Figure 7/Figure 7O/V_B ACTIN 2 SEC.gel
- Figure 7/Figure 7O/V_B ACTIN 2 SEC.gel.tif
- Figure 7/Figure 7O/V_M8 240 SEC.gel
- Figure 7/Figure 7O/V_M8 240 SEC.gel.tif
- Figure 7/Figure 7P/
- Figure 7/Figure 7P/Figure 7P.pzfx
- Figure 7/Figure 7P/Figure 7P.xlsx
- Figure 7/Figure 7Q/
- Figure 7/Figure 7Q/Figure 7Q.pzfx
- Figure 7/Figure 7Q/Figure 7Q.xlsx
- Figure 7/Figure 7R/
- Figure 7/Figure 7R/B ACTIN 2 SEC.gel
- Figure 7/Figure 7R/B ACTIN 2 SEC.gel.tif
- Figure 7/Figure 7R/Figure 7R.png
- Figure 7/Figure 7R/MARCH 8 60 SEC.gel
- Figure 7/Figure 7R/MARCH 8 60 SEC.gel.tif
- Figure 7/Figure 7R/V_B ACTIN 3 SEC.gel
- Figure 7/Figure 7R/V_B ACTIN 3 SEC.gel.tif
- Figure 7/Figure 7R/V_MARCH 8 60 SEC.gel
- Figure 7/Figure 7R/V_MARCH 8 60 SEC.gel.tif
- Figure 7/Figure 7S/
- Figure 7/Figure 7S/Figure 7S.pzfx
- Figure 7/Figure 7S/Figure 7S.xlsx
- Figure 7/Figure 7T/
- Figure 7/Figure 7T/Figure 7T.pzfx
- Figure 7/Figure 7T/Figure 7T.xlsx
- Figure 7/Figure 7U/
- Figure 7/Figure 7U/Figure 7U.png
- Figure 7/Figure 7U/VIVIT B ACTIN 2 SEC.gel
- Figure 7/Figure 7U/VIVIT B ACTIN 2 SEC.gel.tif
- Figure 7/Figure 7U/VIVIT M8 15 SEC.gel
- Figure 7/Figure 7U/VIVIT M8 15 SEC.gel.tif
- Figure 7/Figure 7U/V_VIVIT B ACTIN 2 SEC.gel
- Figure 7/Figure 7U/V_VIVIT B ACTIN 2 SEC.gel.tif
- Figure 7/Figure 7U/V_VIVIT M8 15 SEC.gel
- Figure 7/Figure 7U/V_VIVIT M8 15 SEC.gel.tif
- Figure 7/Figure 7V/
- Figure 7/Figure 7V/Figure 7V.pzfx
- Figure 7/Figure 7V/Figure 7V.xlsx
