# Supplementary material for: NFATc1 drives Orai3 transcription and proteolysis by harnessing epigenome differences in the MARCH8 promoter
Source: EMBO J. 2025 Sep 29;44(21):6137–67. doi: 10.1038/s44318-025-00572-4 (PMC12583688; doi:10.1038/s44318-025-00572-4)
Supplement: Supplementary file 9 — Source data Fig. 7 [file 44318_2025_572_MOESM9_ESM.zip › Figure 7/Figure 7C/Figure 7C.xlsx]

## Sheet: Sheet1
B1	Luc	Renilla	Luc/Renilla	Average	Fold	Avg fold
PANC1	12	90	0.133333
	12	90	0.133333
	6	72	0.0833333
PANC1 March8 Promoter + EV	742	11185	0.0663388	0.0521739	1.2715	1
	576	13813	0.0416998		0.799246
	604	12458	0.0484829		0.929254
PANC1 March8 Promoter + NFAT2 400ng	626	9196	0.0680731		1.30473	1.54837
	568	8056	0.0705065		1.35137
	778	7497	0.103775		1.98901
B2	luc	renilla	Luc/Renilla	average	fold	avg fold
PANC1	12	100	0.12
	14	104	0.134615
	6	118	0.0508475
PANC1 March8 Promoter + EV	5765	11799	0.488601	0.3862	1.26515	1
	5259	13987	0.375992		0.973568
	5587	19003	0.294006		0.76128
PANC1 March8 Promoter + NFAT2 400ng	24749	46441	0.532913		1.37989	1.3523
	25396	48552	0.523068		1.3544
	22414	43881	0.510791		1.32261
B3	luc	renilla	Luc/Renilla	average	fold	avg fold
PANC1	16	118	0.135593
	10	100	0.1
	10	80	0.125
PANC1 March8 Promoter + EV	30324	34183	0.887108	0.697306	1.27219	1
	30250	49243	0.614301		0.880963
	29591	50111	0.590509		0.846844
PANC1 March8 Promoter + NFAT2 400ng	29023	34591	0.839033		1.20325	1.26952
	30312	35819	0.846255		1.21361
	29938	30850	0.970438		1.3917
