# Supplementary material for: NFATc1 drives Orai3 transcription and proteolysis by harnessing epigenome differences in the MARCH8 promoter
Source: EMBO J. 2025 Sep 29;44(21):6137–67. doi: 10.1038/s44318-025-00572-4 (PMC12583688; doi:10.1038/s44318-025-00572-4)
Supplement: Supplementary file 9 — Source data Fig. 7 [file 44318_2025_572_MOESM9_ESM.zip › Figure 7/Figure 7D/Figure 7D.xlsx]

## Sheet: Sheet1
				Avg. CT	ΔCT	Fold Change
EV IgG B1	33.7659	31.9122	34.5939	33.424
EV GFP B1	33.2751	34.6043	33.5175	33.799
NFATc1 IgG B1	28.1503	27.592	27.7865	27.8429
NFATc1 GFP B1	22.5387	22.9475	23.0579	22.848	-4.99489	31.8869
EV IgG B2	32.5138	32.6169	32.2909	32.4739
EV GFP B2	33.7117	37.7407	UD.	35.7262
NFATc1 IgG B2	28.2786	31.3099	28.7273	28.503
NFATc1 GFP B2	22.3469	23.5904	22.3001	22.7458	-5.75719	54.0861
EV IgG B3	27.7966	27.2791	UD.	27.5378
EV GFP B3	30.9103	31.8977	29.5069	30.7717
NFATc1 IgG B3	27.1209	25.4099	22.8966	26.2654
NFATc1 GFP B3	21.2164	20.8198	21.9202	21.3188	-4.94657	30.8365
