# Supplementary material for: NFATc1 drives Orai3 transcription and proteolysis by harnessing epigenome differences in the MARCH8 promoter
Source: EMBO J. 2025 Sep 29;44(21):6137–67. doi: 10.1038/s44318-025-00572-4 (PMC12583688; doi:10.1038/s44318-025-00572-4)
Supplement: Supplementary file 9 — Source data Fig. 7 [file 44318_2025_572_MOESM9_ESM.zip › Figure 7/Figure 7E/Figure 7E.xlsx]

## Sheet: Sheet1
NFATc1				Avg. CT	ΔCT	ΔΔCT	Fold Change
EV B1	21.9156	21.9826	21.9766	21.9583	10.9773
NFATc1 B1	14.211	14.3475	14.2734	14.2773	3.46048	-7.51679	183.138
EV B2	21.8712	21.8332	21.7003	21.8016	10.7363
NFATc1 B2	11.6662	11.6495	11.4355	11.5837	0.762429	-9.97392	1005.65
EV B3	22.2796	22.2128	21.2348	22.2462	11.1715
NFATc1 B3	11.5224	10.7397	11.5036	11.2552	-0.690372	-11.8619	3722.03
M8
EV B1	20.0194	20.2454	20.3818	20.2155	9.23453
NFATc1 B1	20.2646	20.3827	20.402	20.3497	9.53293	0.298391	0.813159
EV B2	20.2799	20.2767	20.3283	20.2949	9.22974
NFATc1 B2	20.3246	20.34	20.5052	20.3899	9.56863	0.338888	0.79065
EV B3	20.6517	20.9903	20.6897	20.7772	9.70252
NFATc1 B3	22.1595	22.1725	22.3363	22.2228	10.2772	0.574646	0.671451
GAPDH
EV B1	11.035	10.8394	11.0685	10.981
NFATc1 B1	10.9516	10.7999	10.699	10.8168
EV B2	11.0922	11.2141	10.8893	11.0652
NFATc1 B2	10.604	10.9803	10.8796	10.8213
EV B3	11.2248	10.9247	10.6915	11.0747
NFATc1 B3	11.9285	11.9042	12.0041	11.9456
