# Supplementary material for: NFATc1 drives Orai3 transcription and proteolysis by harnessing epigenome differences in the MARCH8 promoter
Source: EMBO J. 2025 Sep 29;44(21):6137–67. doi: 10.1038/s44318-025-00572-4 (PMC12583688; doi:10.1038/s44318-025-00572-4)
Supplement: Supplementary file 9 — Source data Fig. 7 [file 44318_2025_572_MOESM9_ESM.zip › Figure 7/Figure 7G/Figure 7G.xlsx]

## Sheet: Sheet1
B1	Orai3	B Actin		Fold Change
EV	15150.2	17248	0.878374
NFATc1	13512.4	19713.7	0.685431	0.780341
B2	Orai3	B Actin		Fold Change
EV	17250.2	19297.3	0.89392
NFATc1	13399.2	18421.7	0.727357	0.813672
B3	Orai3	B Actin		Fold Change
EV	14130.3	17122.8	0.825232
NFATc1	11698.7	19328.3	0.605266	0.733449
