# Supplementary material for: NFATc1 drives Orai3 transcription and proteolysis by harnessing epigenome differences in the MARCH8 promoter
Source: EMBO J. 2025 Sep 29;44(21):6137–67. doi: 10.1038/s44318-025-00572-4 (PMC12583688; doi:10.1038/s44318-025-00572-4)
Supplement: Supplementary file 9 — Source data Fig. 7 [file 44318_2025_572_MOESM9_ESM.zip › Figure 7/Figure 7H/Figure 7H.xlsx]

## Sheet: Sheet1
Orai3				Avg.CT	ΔCT	ΔΔCT	Fold Change
EV B1	22.7951	23.2467	22.9752	23.0057	11.4059
VIVIT B1	22.3789	22.2602	21.9603	22.1998	11.079	-0.326935	1.25435
EV B2	23.5367	22.9478	23.488	23.5123	11.8233
VIVIT B2	23.3225	23.1075	22.7441	23.058	11.4039	-0.419353	1.33733
EV B3	22.9975	22.6654	22.5442	22.7357	11.7055
VIVIT B3	22.6199	22.5021	22.3356	22.4859	11.4712	-0.234258	1.1763
GAPDH
EV B1	11.6221	11.7664	11.4108	11.5998
VIVIT B1	11.338	10.9036	11.5286	11.1208
EV B2	11.804	11.3238	11.9394	11.6891
VIVIT B2	11.8152	11.6392	11.508	11.6541
EV B3	10.8727	11.1878	8.99775	11.0303
VIVIT B3	10.8821	11.2184	10.9434	11.0147
