# Supplementary material for: NFATc1 drives Orai3 transcription and proteolysis by harnessing epigenome differences in the MARCH8 promoter
Source: EMBO J. 2025 Sep 29;44(21):6137–67. doi: 10.1038/s44318-025-00572-4 (PMC12583688; doi:10.1038/s44318-025-00572-4)
Supplement: Supplementary file 9 — Source data Fig. 7 [file 44318_2025_572_MOESM9_ESM.zip › Figure 7/Figure 7J/Figure 7J.xlsx]

## Sheet: Sheet1
B1	M8	B Actin		Fold Change
EV	23951.7	9929.35	2.41221	1
VIVIT	45857.3	11748.8	3.90315	1.61808
B2	M8	B Actin		Fold Change
EV	27181.7	16732.7	1.62447	1
VIVIT	38403.4	15555.1	2.46886	1.51979
B3	M8	B Actin		Fold Change
EV	25906.7	13929	1.85992	1
VIVIT	36104.5	13995.9	2.57964	1.38697
