# Supplementary material for: NFATc1 drives Orai3 transcription and proteolysis by harnessing epigenome differences in the MARCH8 promoter
Source: EMBO J. 2025 Sep 29;44(21):6137–67. doi: 10.1038/s44318-025-00572-4 (PMC12583688; doi:10.1038/s44318-025-00572-4)
Supplement: Supplementary file 9 — Source data Fig. 7 [file 44318_2025_572_MOESM9_ESM.zip › Figure 7/Figure 7K/Figure 7K.xlsx]

## Sheet: Sheet1
NFATc1				Avg.CT	ΔCT	ΔΔCT	Fold Change
EV B1	19.8154	19.7761	19.5587	19.7167	6.55495
NFATc1 B1	8.62243	8.65433	8.54066	8.60581	-4.24935	-10.8043	1788.22
EV B2	19.3555	19.4075	20.6331	19.7987	6.93899
NFATc1 B2	8.82738	8.73644	8.52808	8.6973	-4.48789	-11.4269	2753.17
EV B3	20.1419	20.2144	21.1617	20.506	8.56435
NFATc1 B3	17.2142	16.6017	16.7308	16.8489	3.86691	-4.69744	25.9461
GAPDH				Avg.CT
EV B1	13.1651	13.1874	13.1328	13.1618
NFATc1 B1	12.6756	12.9186	12.9713	12.8552
EV B2	12.8765	12.8429	13.8425	12.8597
NFATc1 B2	12.9898	13.1804	13.3854	13.1852
EV B3	11.9734	11.996	11.8555	11.9416
NFATc1 B3	12.8774	13.0451	13.0234	12.982
M8				Avg.CT	ΔCT	ΔΔCT	Fold Change
EV B1	19.1015	18.9512	19.6467	19.3741	6.21235
NFATc1 B1	18.8858	18.7605	18.7828	18.8097	5.95455	-0.257794	1.19565
EV B2	18.9275	18.7101	18.6828	18.7735	5.91379
NFATc1 B2	18.7169	18.6303	18.6905	18.6792	5.49405	-0.419742	1.33769
EV B3	18.8251	18.8035	18.9739	18.8675	6.9259
NFATc1 B3	19.3356	19.9951	19.5599	19.6302	6.64822	-0.277688	1.21225
