# Supplementary material for: NFATc1 drives Orai3 transcription and proteolysis by harnessing epigenome differences in the MARCH8 promoter
Source: EMBO J. 2025 Sep 29;44(21):6137–67. doi: 10.1038/s44318-025-00572-4 (PMC12583688; doi:10.1038/s44318-025-00572-4)
Supplement: Supplementary file 9 — Source data Fig. 7 [file 44318_2025_572_MOESM9_ESM.zip › Figure 7/Figure 7M/Figure 7M.xlsx]

## Sheet: Sheet1
B1	M8	B Actin		Fold Change
EV	10376.3	29289.1	0.35427	1
NFATc1	19710.7	24380.9	0.80845	2.28202
B2	M8	B Actin		Fold Change
EV	13865.4	24798.4	0.559123	1
NFATc1	24228	23874.5	1.01481	1.815
B3	M8	B Actin		Fold Change
EV	6819.67	20673.6	0.329874	1
NFATc1	12789	21645.4	0.590841	1.79111
