# Supplementary material for: NFATc1 drives Orai3 transcription and proteolysis by harnessing epigenome differences in the MARCH8 promoter
Source: EMBO J. 2025 Sep 29;44(21):6137–67. doi: 10.1038/s44318-025-00572-4 (PMC12583688; doi:10.1038/s44318-025-00572-4)
Supplement: Supplementary file 9 — Source data Fig. 7 [file 44318_2025_572_MOESM9_ESM.zip › Figure 7/Figure 7N/Figure 7N.xlsx]

## Sheet: Sheet7
M8				Avg.CT	ΔCT	ΔΔCT	Fold Change
EV B1	21.3582	21.5746	24.367	21.4664	6.12867
VIVIT B1	20.9142	20.8994	20.7825	20.8653	6.65602	0.527349	0.693828
EV B2	21.1785	21.1569	22.6274	21.1677	6.23355
VIVIT B2	21.7426	21.5608	21.4215	21.575	6.60033	0.366774	0.775515
EV B3	20.6006	20.4188	20.8174	20.6123	7.73766
VIVIT B3	20.0781	20.5232	20.3475	20.4354	8.07893	0.341269	0.789347
GAPDH
EV B1	15.0301	15.0679	15.9152	15.3377
VIVIT B1	13.9504	14.3366	14.341	14.2093
EV B2	14.923	14.9025	14.977	14.9342
VIVIT B2	14.5257	15.1085	15.2897	14.9746
EV B3	12.7935	12.813	13.0173	12.8746
VIVIT B3	12.3579	12.3328	12.3786	12.3564
