# Supplementary material for: NFATc1 drives Orai3 transcription and proteolysis by harnessing epigenome differences in the MARCH8 promoter
Source: EMBO J. 2025 Sep 29;44(21):6137–67. doi: 10.1038/s44318-025-00572-4 (PMC12583688; doi:10.1038/s44318-025-00572-4)
Supplement: Supplementary file 9 — Source data Fig. 7 [file 44318_2025_572_MOESM9_ESM.zip › Figure 7/Figure 7P/Figure 7P.xlsx]

## Sheet: Sheet1
B1	M8	B Actin		Fold Change
EV	19765.1	19359.9	1.02093	1
VIVIT	9492.42	14214	0.667824	0.654132
B2	M8	B Actin		Fold Change
EV	19057.5	21296.4	0.894869	1
VIVIT	9252.73	18206	0.508226	0.567933
B3	M8	B Actin		Fold Change
EV	23349.9	20217	1.15496	1
VIVIT	9219.85	16060.8	0.57406	0.497038
