# Supplementary material for: NFATc1 drives Orai3 transcription and proteolysis by harnessing epigenome differences in the MARCH8 promoter
Source: EMBO J. 2025 Sep 29;44(21):6137–67. doi: 10.1038/s44318-025-00572-4 (PMC12583688; doi:10.1038/s44318-025-00572-4)
Supplement: Supplementary file 9 — Source data Fig. 7 [file 44318_2025_572_MOESM9_ESM.zip › Figure 7/Figure 7Q/Figure 7Q.xlsx]

## Sheet: Sheet1
M8				Avg. CT	ΔCT	ΔΔCT	Fold Change
EV B1	21.4268	21.6009	22.3503	21.7926	8.7488
NFATc1 B1	20.6278	UD.	20.8837	20.7557	8.33938	-0.409424	1.32815
EV B2	21.7612	21.4496	22.6251	21.9453	8.67769
NFATc1 B2	21.2408	21.6297	21.5026	21.4577	8.35301	-0.324687	1.25239
EGFFP B3	21.3991	22.0625	22.5776	22.3201	6.96161
NFATc1 B3	21.467	21.6869	21.7505	21.6348	6.5895	-0.372111	1.29425
GAPDH				Avg. CT
EV B1	13.1126	13.0183	13.0007	13.0438
NFATc1 B1	12.0935	12.9181	12.2375	12.4163
EV B2	12.9807	13.323	13.499	13.2676
NFATc1 B2	12.7121	13.0709	13.1386	13.1047
EV B3	15.4183	15.3879	15.2691	15.3584
NFATc1 B3	15.0502	15.0899	14.9957	15.0453
NFATc1				Avg. CT	ΔCT	ΔΔCT	Fold Change
EV B1	24.0561	24.0101	24.2412	24.1024	11.0586
NFATc1 B1	11.6183	10.9759	10.6092	10.7925	-1.62383	-12.6824	6573.41
EV B2	24.2652	24.4264	24.1292	24.2736	11.006
NFATc1 B2	10.9506	10.8389	10.7342	10.8412	-2.26348	-13.2695	9874.63
EV B3	24.7844	24.6338	21.9154	24.7091	9.35066
NFATc1 B3	10.7696	10.6431	10.5809	10.6645	-4.38074	-13.7314	13600.7
