# Supplementary material for: NFATc1 drives Orai3 transcription and proteolysis by harnessing epigenome differences in the MARCH8 promoter
Source: EMBO J. 2025 Sep 29;44(21):6137–67. doi: 10.1038/s44318-025-00572-4 (PMC12583688; doi:10.1038/s44318-025-00572-4)
Supplement: Supplementary file 9 — Source data Fig. 7 [file 44318_2025_572_MOESM9_ESM.zip › Figure 7/Figure 7S/Figure 7S.xlsx]

## Sheet: Sheet1
B1	M8	B Actin		Fold Change
EV	13979.2	30252	0.462091	1
NFATc1	23018.3	33327.3	0.690673	1.49467
B2	M8	B Actin		Fold Change
EV	13913.3	31929.7	0.435749	1
NFATc1	27474.8	38144.1	0.72029	1.65299
B3	M8	B Actin		Fold Change
EV	17686.6	27743.4	0.637508	1
NFATc1	22276.8	26664.4	0.835451	1.31049
