# Supplementary material for: NFATc1 drives Orai3 transcription and proteolysis by harnessing epigenome differences in the MARCH8 promoter
Source: EMBO J. 2025 Sep 29;44(21):6137–67. doi: 10.1038/s44318-025-00572-4 (PMC12583688; doi:10.1038/s44318-025-00572-4)
Supplement: Supplementary file 9 — Source data Fig. 7 [file 44318_2025_572_MOESM9_ESM.zip › Figure 7/Figure 7T/Figure 7T.xlsx]

## Sheet: Sheet1
				Avg.CT	ΔCT	ΔΔCT	Fold Change
EV B1	22.9855	22.6638	22.6516	22.767	6.85413
VIVIT B1	23.2037	24.4117	23.8653	23.8269	7.56991	0.715781	0.608875
EV B2	20.3435	19.3245	20.3273	19.9984	6.39836
VIVIT B2	20.4119	19.0749	20.8109	20.0992	7.10176	0.703393	0.614126
EV B3	19.7193	19.3203	10.9387	19.5198	6.55976
VIVIT B3	18.3036	19.4515	19.7874	19.6194	6.89985	0.340094	0.78999
				Avg.CT
EV B1	15.9429	15.6743	16.1212	15.9128
VIVIT B1	16.1925	16.2032	16.3752	16.257
EV B2	13.95	13.463	13.3871	13.6
VIVIT B2	12.793	12.8143	13.3852	12.9975
EV B3	27.9225	13.1935	12.7266	12.9601
VIVIT B3	12.6945	12.7446	12.9002	12.7196
