# Supplementary material for: NFATc1 drives Orai3 transcription and proteolysis by harnessing epigenome differences in the MARCH8 promoter
Source: EMBO J. 2025 Sep 29;44(21):6137–67. doi: 10.1038/s44318-025-00572-4 (PMC12583688; doi:10.1038/s44318-025-00572-4)
Supplement: Supplementary file 9 — Source data Fig. 7 [file 44318_2025_572_MOESM9_ESM.zip › Figure 7/Figure 7V/Figure 7V.xlsx]

## Sheet: Sheet1
B1	M8	B Actin		Fold Change
EV	35916.1	46128.8	0.778605	1
VIVIT	10343.7	40896.1	0.252925	0.324844
B2	M8	B Actin		Fold Change
EV	41572.3	41549.4	1.00055	1
VIVIT	16915.4	40174.1	0.421053	0.420821
B3	M8	B Actin		Fold Change
EV	21947.5	30547.2	0.71848	1
VIVIT	6327.68	34778.1	0.181944	0.253235
