# Supplementary material for: NFATc1 drives Orai3 transcription and proteolysis by harnessing epigenome differences in the MARCH8 promoter
Source: EMBO J. 2025 Sep 29;44(21):6137–67. doi: 10.1038/s44318-025-00572-4 (PMC12583688; doi:10.1038/s44318-025-00572-4)
Supplement: Supplementary file 10 — Source data Fig. 8 [file 44318_2025_572_MOESM10_ESM.zip]

Archive with 47 entries (37 files):
- Figure 8/
- Figure 8/Figure 8A/
- Figure 8/Figure 8A/March 8 Methylation PAAD.png
- Figure 8/Figure 8B/
- Figure 8/Figure 8B/March 8 Expression PAAD.png
- Figure 8/Figure 8C/
- Figure 8/Figure 8C/Pearson Coefficient .png
- Figure 8/Figure 8D/
- Figure 8/Figure 8D/M8 Promoter CpG island.png
- Figure 8/Figure 8E/
- Figure 8/Figure 8E/Figure 8E.pzfx
- Figure 8/Figure 8E/Figure 8E.xlsx
- Figure 8/Figure 8F/
- Figure 8/Figure 8F/Figure 8F.pzfx
- Figure 8/Figure 8F/Figure 8F.xlsx
- Figure 8/Figure 8G/
- Figure 8/Figure 8G/B ACTIN 2 1 SEC.gel
- Figure 8/Figure 8G/B ACTIN 2 1 SEC.gel.tif
- Figure 8/Figure 8G/DAC M8 4 MIN.gel
- Figure 8/Figure 8G/DAC M8 4 MIN.gel.tif
- Figure 8/Figure 8G/DAC TUB 4 SEC.gel
- Figure 8/Figure 8G/DAC TUB 4 SEC.gel.tif
- Figure 8/Figure 8G/DAC TUB 8 SEC.gel
- Figure 8/Figure 8G/DAC TUB 8 SEC.gel.tif
- Figure 8/Figure 8G/Figure 8G.png
- Figure 8/Figure 8G/ORAI 3 1 SEC.gel
- Figure 8/Figure 8G/ORAI 3 1 SEC.tif
- Figure 8/Figure 8G/ORAI 3 4 SEC.gel
- Figure 8/Figure 8G/ORAI 3 4 SEC.tif
- Figure 8/Figure 8G/V_B ACTIN 2 1 SEC.gel
- Figure 8/Figure 8G/V_B ACTIN 2 1 SEC.gel.tif
- Figure 8/Figure 8G/V_DAC M8 4 MIN.gel
- Figure 8/Figure 8G/V_DAC M8 4 MIN.gel.tif
- Figure 8/Figure 8G/V_DAC TUB 4 SEC.gel
- Figure 8/Figure 8G/V_DAC TUB 4 SEC.gel.tif
- Figure 8/Figure 8G/V_DAC TUB 8 SEC.gel
- Figure 8/Figure 8G/V_DAC TUB 8 SEC.gel.tif
- Figure 8/Figure 8G/V_ORAI 3 1 SEC.gel
- Figure 8/Figure 8G/V_ORAI 3 1 SEC.tif
- Figure 8/Figure 8G/V_ORAI 3 4 SEC.gel
- Figure 8/Figure 8G/V_ORAI 3 4 SEC.tif
- Figure 8/Figure 8H/
- Figure 8/Figure 8H/Figure 8H.pzfx
- Figure 8/Figure 8H/Figure 8H.xlsx
- Figure 8/Figure 8I/
- Figure 8/Figure 8I/Figure 8I.pzfx
- Figure 8/Figure 8I/Figure 8I.xlsx
