# Supplementary material for: NFATc1 drives Orai3 transcription and proteolysis by harnessing epigenome differences in the MARCH8 promoter
Source: EMBO J. 2025 Sep 29;44(21):6137–67. doi: 10.1038/s44318-025-00572-4 (PMC12583688; doi:10.1038/s44318-025-00572-4)
Supplement: Supplementary file 10 — Source data Fig. 8 [file 44318_2025_572_MOESM10_ESM.zip › Figure 8/Figure 8E/Figure 8E.xlsx]

## Sheet: Sheet1
M8				Avg.CT	ΔCT	ΔΔCT	Fold Change
MIAPACA2 DMSO B1	19.7496	20.3459	19.9178	20.1318	11.2793
MIAPACA2 DAC B1	20.366	20.374	20.4119	20.384	10.9889	-0.290442	1.22302
MIAPACA2 DMSO B2	21.287	21.1772	21.1035	21.1892	10.5969
MIAPACA2 DAC B2	20.8785	21.1016	20.9597	20.9799	10.2476	-0.349311	1.27395
MIAPACA2 DMSO B3	21.5208	21.592	17.8824	21.5564	8.76227
MIAPACA2 DAC B3	22.095	21.6478	21.5993	21.6235	8.5625	-0.199769	1.14851
GAPDH				Avg.CT
MIAPACA2 DMSO B1	8.68761	8.99119	8.8787	8.8525
MIAPACA2 DAC B1	9.43733	9.24728	9.50067	9.39509
MIAPACA2 DMSO B2	10.6271	10.568	10.5819	10.5923
MIAPACA2 DAC B2	10.5017	10.8547	10.8406	10.7323
MIAPACA2 DMSO B3	12.8605	12.8478	12.6741	12.7941
MIAPACA2 DAC B3	13.0392	12.982	13.1619	13.061
