# Supplementary material for: NFATc1 drives Orai3 transcription and proteolysis by harnessing epigenome differences in the MARCH8 promoter
Source: EMBO J. 2025 Sep 29;44(21):6137–67. doi: 10.1038/s44318-025-00572-4 (PMC12583688; doi:10.1038/s44318-025-00572-4)
Supplement: Supplementary file 10 — Source data Fig. 8 [file 44318_2025_572_MOESM10_ESM.zip › Figure 8/Figure 8F/Figure 8F.xlsx]

## Sheet: Sheet1
				Avg.CT	ΔCT	Fold Change
MIAPACA2 IgG B1	35.0526	UD	34.8239	34.9382
MIAPACA2 MC B1	29.4371	28.7555	27.5737	28.1646	-6.77364	109.413
MIAPACA2 IgG B2	33.0838	31.7362	34.1157	33.5998
MIAPACA2 MC B2	27.5521	26.8088	25.4359	26.5989	-7.00083	128.074
MIAPACA2 IgG B3	UD	32.7762	36.5712	36.5712
MIAPACA2 MC B3	29.1876	30.0812	30.0709	29.7799	-6.79132	110.762
				Avg.CT	ΔCT	Fold Change
PANC1 IgG B1	26.3031	27.577	26.8138	26.898
PANC1 MC B1	24.5309	24.3113	24.9776	24.6066	-2.29138	4.89525
PANC1 IgG B2	35.3345	31.0482	35.6185	35.4765
PANC1 MC B2	UD	31.6197	34.7551	33.1874	-2.28911	4.88754
PANC1 IgG B3	35.3113	31.6118	34.4279	33.0198
PANC1 MC B3	24.7805	30.7934	31.7962	31.2948	-1.72502	3.30584
				Avg.CT	ΔCT	Fold Change
CFPAC1 IgG B1	27.6661	28.0105	13.9885	27.8383
CFPAC1 MC B1	26.4184	26.1999	26.9506	26.523	-1.31534	2.48861
CFPAC1 IgG B2	33.2163	UD	18.7372	33.2163
CFPAC1 MC B2	30.8361	29.5172	32.9801	31.9081	-1.30818	2.47628
CFPAC1 IgG B3	32.6258	34.6616	33.2792	33.9704
CFPAC1 MC B3	30.3085	32.373	32.4409	32.407	-1.56341	2.95551
