# Supplementary material for: NFATc1 drives Orai3 transcription and proteolysis by harnessing epigenome differences in the MARCH8 promoter
Source: EMBO J. 2025 Sep 29;44(21):6137–67. doi: 10.1038/s44318-025-00572-4 (PMC12583688; doi:10.1038/s44318-025-00572-4)
Supplement: Supplementary file 10 — Source data Fig. 8 [file 44318_2025_572_MOESM10_ESM.zip › Figure 8/Figure 8H/Figure 8H.xlsx]

## Sheet: Sheet1
B1
	M8	B Actin		Fold Change
EV	17633.7	26958.8	0.654099	1
NFATc1	25693.1	26277.3	0.977769	1.49483
NFATc1+DMSO	26007.1	18905.5	1.37563	2.1031
NFATc1+DAC	35399.3	21031	1.6832	2.57331
B2
	M8	B Actin		Fold Change
EV	13512.5	23693.2	0.570312	1
NFATc1	24138.5	27258.3	0.885548	1.55274
NFATc1+DMSO	23136.5	22132.4	1.04537	1.83298
NFATc1+DAC	36959.1	21057.7	1.75514	3.0775
B3
	M8	B Actin		Fold Change
EV	6777.19	31656.9	0.214083	1
NFATc1	10604.5	30456.3	0.348186	1.62641
NFATc1+DMSO	15519.1	30764.1	0.504456	2.35636
NFATc1+DAC	24631.3	36266.7	0.679172	3.17248
