# Supplementary material for: NFATc1 drives Orai3 transcription and proteolysis by harnessing epigenome differences in the MARCH8 promoter
Source: EMBO J. 2025 Sep 29;44(21):6137–67. doi: 10.1038/s44318-025-00572-4 (PMC12583688; doi:10.1038/s44318-025-00572-4)
Supplement: Supplementary file 10 — Source data Fig. 8 [file 44318_2025_572_MOESM10_ESM.zip › Figure 8/Figure 8I/Figure 8I.xlsx]

## Sheet: Sheet1
B1
	Orai3	B Actin		Fold Change
EV	20715.3	18194.9	1.13852	1
NFATc1	12531.6	15600.2	0.803296	0.70556
NFATc1+DMSO	11929.9	17319.7	0.68881	0.605003
NFATc1+DAC	7491.8	17515.8	0.427716	0.375677
B2
	Orai3	B Actin		Fold Change
EV	30491	35258.4	0.864786	1
NFATc1	23078.9	33226.6	0.69459	0.803193
NFATc1+DMSO	21598.5	32987	0.654756	0.757131
NFATc1+DAC	14193.9	33201.6	0.427506	0.494349
B3
	Orai3	B Actin		Fold Change
EV	37305.5	45376.2	0.822137	1
NFATc1	23515.6	45065.5	0.52181	0.634699
NFATc1+DMSO	28381.2	42400	0.669368	0.81418
NFATc1+DAC	20546.2	41854	0.490901	0.597104
