# Supplementary material for: NFATc1 drives Orai3 transcription and proteolysis by harnessing epigenome differences in the MARCH8 promoter
Source: EMBO J. 2025 Sep 29;44(21):6137–67. doi: 10.1038/s44318-025-00572-4 (PMC12583688; doi:10.1038/s44318-025-00572-4)
Supplement: Supplementary file 11 — Source data Fig. 9 [file 44318_2025_572_MOESM11_ESM.zip]

Archive with 45 entries (35 files):
- Figure 9/
- Figure 9/Figure 9A/
- Figure 9/Figure 9A/MARCH8 Survival.pdf
- Figure 9/Figure 9B/
- Figure 9/Figure 9B/CFPAC1 shM8 B ACTIN.gel
- Figure 9/Figure 9B/CFPAC1 shM8 B ACTIN.tif
- Figure 9/Figure 9B/CFPAC1 shM8 M8.gel
- Figure 9/Figure 9B/CFPAC1 shM8 M8.tif
- Figure 9/Figure 9B/Figure 9B.png
- Figure 9/Figure 9B/V_CFPAC1 shM8 B ACTIN.gel
- Figure 9/Figure 9B/V_CFPAC1 shM8 B ACTIN.tif
- Figure 9/Figure 9B/V_CFPAC1 shM8 M8.gel
- Figure 9/Figure 9B/V_CFPAC1 shM8 M8.tif
- Figure 9/Figure 9C/
- Figure 9/Figure 9C/Figure 9C.pzfx
- Figure 9/Figure 9C/Figure 9C.xlsx
- Figure 9/Figure 9D/
- Figure 9/Figure 9D/Figure 9D.png
- Figure 9/Figure 9D/shMarch8 0 hr.tif
- Figure 9/Figure 9D/shMarch8 24 hr.tif
- Figure 9/Figure 9D/shMarch8 48 hr.tif
- Figure 9/Figure 9D/shNT 0 hr.tif
- Figure 9/Figure 9D/shNT 24 hr.tif
- Figure 9/Figure 9D/shNT 48 hr.tif
- Figure 9/Figure 9E/
- Figure 9/Figure 9E/Figure 9E.pzfx
- Figure 9/Figure 9E/Figure 9E.xlsx
- Figure 9/Figure 9F/
- Figure 9/Figure 9F/EV.tif
- Figure 9/Figure 9F/Figure 9F.png
- Figure 9/Figure 9F/MARCH8 OE.tif
- Figure 9/Figure 9F/shM8.tif
- Figure 9/Figure 9F/shNT.tif
- Figure 9/Figure 9G/
- Figure 9/Figure 9G/Figure 9G.pzfx
- Figure 9/Figure 9G/Figure 9G.xlsx
- Figure 9/Figure 9I/
- Figure 9/Figure 9I/Figure 9I.png
- Figure 9/Figure 9I/shM8 Bright Field.tif
- Figure 9/Figure 9I/shM8.tif
- Figure 9/Figure 9I/shNT Bright Field.tif
- Figure 9/Figure 9I/shNT.tif
- Figure 9/Figure 9J/
- Figure 9/Figure 9J/Figure 9J.pzfx
- Figure 9/Figure 9J/Figure 9J.xlsx
