# Supplementary material for: NFATc1 drives Orai3 transcription and proteolysis by harnessing epigenome differences in the MARCH8 promoter
Source: EMBO J. 2025 Sep 29;44(21):6137–67. doi: 10.1038/s44318-025-00572-4 (PMC12583688; doi:10.1038/s44318-025-00572-4)
Supplement: Supplementary file 11 — Source data Fig. 9 [file 44318_2025_572_MOESM11_ESM.zip › Figure 9/Figure 9C/Figure 9C.xlsx]

## Sheet: Sheet1
B1	M8	B Actin		Fold Change
shNT	69080.9	63996.2	1.07945	1
shM8	44047.1	63650.3	0.692017	0.641081
B2	M8	B Actin		Fold Change
shNT	47697.8	46155.1	1.03342	1
shM8	26888.9	47692	0.563804	0.545569
B3	M8	B Actin		Fold Change
shNT	46111.5	70022.8	0.658521	1
shM8	36558.5	82991	0.440511	0.668941
