# Supplementary material for: NFATc1 drives Orai3 transcription and proteolysis by harnessing epigenome differences in the MARCH8 promoter
Source: EMBO J. 2025 Sep 29;44(21):6137–67. doi: 10.1038/s44318-025-00572-4 (PMC12583688; doi:10.1038/s44318-025-00572-4)
Supplement: Supplementary file 11 — Source data Fig. 9 [file 44318_2025_572_MOESM11_ESM.zip › Figure 9/Figure 9E/Figure 9E.xlsx]

## Sheet: Sheet1
Time	siNT B1	siNT B2	siNT B3		Time	siM8 B1	siM8 B2	siM8 B3
0 hr.	0	0	0		0 hr.	0	0	0
24 hr.	12.3318	18.9591	30.2059		24 hr.	47.5836	63.089	51.1983
48 hr.	40.8072	52.7881	50.3432		48 hr.	100	73.822	81.0458
