# Supplementary material for: NFATc1 drives Orai3 transcription and proteolysis by harnessing epigenome differences in the MARCH8 promoter
Source: EMBO J. 2025 Sep 29;44(21):6137–67. doi: 10.1038/s44318-025-00572-4 (PMC12583688; doi:10.1038/s44318-025-00572-4)
Supplement: Supplementary file 11 — Source data Fig. 9 [file 44318_2025_572_MOESM11_ESM.zip › Figure 9/Figure 9G/Figure 9G.xlsx]

## Sheet: Sheet1
	B1		Avg.	B2		Avg.	B3		Avg.
shNT	72	81	76.5	70	102	86	75	91	83
shMARCH8	149	112	130.5	109	148	128.5	117	142	129.5
EV	69	63	66	83	53	68	75	76	75.5
MARCH8 OE	43	30	36.5	35	53	44	50	30	40
