# Supplementary material for: NFATc1 drives Orai3 transcription and proteolysis by harnessing epigenome differences in the MARCH8 promoter
Source: EMBO J. 2025 Sep 29;44(21):6137–67. doi: 10.1038/s44318-025-00572-4 (PMC12583688; doi:10.1038/s44318-025-00572-4)
Supplement: Supplementary file 11 — Source data Fig. 9 [file 44318_2025_572_MOESM11_ESM.zip › Figure 9/Figure 9J/Figure 9J.xlsx]

## Sheet: Sheet1
shNT No. of Migrated Events	shM8 No. of Migrated Events
5	30
5	15
3	25
10	28
7	25
24	16
7	1
5	24
10	30
26	22
11	15
5	31
6	17
6	42
4	22
20	58
6	19
1	23
6	48
5	33
23	19
6	1
31	28
26	8
1	10
38	23
28	48
11	49
8	61
	21
