# Supplementary material for: NFATc1 drives Orai3 transcription and proteolysis by harnessing epigenome differences in the MARCH8 promoter
Source: EMBO J. 2025 Sep 29;44(21):6137–67. doi: 10.1038/s44318-025-00572-4 (PMC12583688; doi:10.1038/s44318-025-00572-4)
Supplement: Supplementary file 12 — Figure EV1 Source Data [file 44318_2025_572_MOESM12_ESM.zip]

Archive with 28 entries (23 files):
- EV 1/
- __MACOSX/._EV 1
- EV 1/EV 1D/
- __MACOSX/EV 1/._EV 1D
- EV 1/EV 1C/
- __MACOSX/EV 1/._EV 1C
- EV 1/EV 1B/
- __MACOSX/EV 1/._EV 1B
- EV 1/EV 1A/
- __MACOSX/EV 1/._EV 1A
- EV 1/EV 1D/EV 1D.pzfx
- __MACOSX/EV 1/EV 1D/._EV 1D.pzfx
- EV 1/EV 1D/EV 1D.xlsx
- __MACOSX/EV 1/EV 1D/._EV 1D.xlsx
- EV 1/EV 1C/EV 1C.pzfx
- __MACOSX/EV 1/EV 1C/._EV 1C.pzfx
- EV 1/EV 1C/EV 1C.xlsx
- __MACOSX/EV 1/EV 1C/._EV 1C.xlsx
- EV 1/EV 1B/EV 1B.pzfx
- __MACOSX/EV 1/EV 1B/._EV 1B.pzfx
- EV 1/EV 1B/EV 1B.xlsx
- __MACOSX/EV 1/EV 1B/._EV 1B.xlsx
- EV 1/EV 1A/NFATc1.xlsx
- __MACOSX/EV 1/EV 1A/._NFATc1.xlsx
- EV 1/EV 1A/EV.xlsx
- __MACOSX/EV 1/EV 1A/._EV.xlsx
- EV 1/EV 1A/EV 1A.pzfx
- __MACOSX/EV 1/EV 1A/._EV 1A.pzfx
