# Supplementary material for: NFATc1 drives Orai3 transcription and proteolysis by harnessing epigenome differences in the MARCH8 promoter
Source: EMBO J. 2025 Sep 29;44(21):6137–67. doi: 10.1038/s44318-025-00572-4 (PMC12583688; doi:10.1038/s44318-025-00572-4)
Supplement: Supplementary file 12 — Figure EV1 Source Data [file 44318_2025_572_MOESM12_ESM.zip › EV 1/EV 1D/EV 1D.xlsx]

## Sheet: Sheet1
EV Biological 1	EV Biological 2		NFATc1 Biological 1	NFATc1 Biological 2	NFATc1 Biological 3
0.589	0.298		0.903	0.199	0.335
0.819	0.233		1.167	1.197	0.347
0.883	0.084		0.619	1.35	0.087
0.203	0.057		0.621	0.543	0.086
0.323	0.04		0.917	0.273	0.088
0.439	0.182		1.059	0.354	0.116
0.467	0.594		1.022	0.629	0.098
0.29	0.161		0.985	0.632	0.258
0.252	0.213		0.371	0.891	0.249
0.275	0.383		1.552	0.323	0.35
0.235	0.143		0.077	0.384	0.377
0.377	0.13		1.302	0.193	0.425
0.448	0.139		0.343	0.481	0.333
0.674	0.121		0.256	0.381	0.4
0.679	0.09		1.817	0.18	0.29
0.616	0.173		0.192	0.328	0.469
0.809	0.546		0.176	0.62	0.444
0.851	0.202		0.541	0.558	0.154
0.93	0.1		1.035	0.319	0.203
0.982	0.349		0.536	1.401	0.164
0.759	0.254		0.784	0.457	0.238
0.553	0.351		0.272	0.336	0.17
0.943	0.072		0.231	0.193	0.438
0.43	0.037		0.13	0.449	0.448
0.477	0.081		0.216	0.4	0.477
0.418	0.129		0.349	0.162	0.225
0.654	0.554		0.328	0.662	0.205
0.576	0.205		0.527	0.47	0.195
0.353	0.148		0.457	0.559	0.218
0.371	0.325		0.648	0.354	0.217
0.26	0.06		0.396	1.004	0.409
0.346	0.23		0.172	0.81	0.554
0.371	0.081		0.403	0.372	0.251
0.366	0.049		0.437	0.547	0.28
0.65	0.099		0.262	0.757	0.341
0.728	0.066		0.658	0.336	0.349
0.698	0.187		0.455	0.263	0.372
0.77	0.232		0.424	0.184	0.381
0.343	0.221		0.44	1.065	0.515
0.649	0.154		0.865	0.677	0.419
0.418	0.142		0.43	0.858	0.336
0.41	0.057		0.448	1.06	0.234
0.557	0.087		0.526	0.279	0.388
0.223	0.086		0.912	0.489	0.554
0.287	0.088		0.433	1.212	0.486
0.516	0.116		0.794	1.118	0.416
0.345	0.098		0.804	0.172	0.302
0.198	1.201		0.46	0.136	0.434
0.2			0.328	0.675	0.6
0.294			0.249	0.723	0.15
0.686			1.254	0.753	0.095
0.426			0.482	0.444	0.077
0.405			0.444	0.281	0.248
0.285			0.497	0.302	0.508
0.548			0.477	0.422	0.225
0.649			0.201		0.263
0.464			0.322		0.053
0.797			0.182		0.253
0.834			1.17		0.347
0.677			0.338		0.379
0.87					0.49
0.808					0.088
0.419					0.082
0.721					0.439
0.709					0.402
0.881					0.215
0.82
0.319
0.887
0.241
0.286
0.292
0.297
0.227
0.268
0.344
0.652
0.118
0.261
0.226
0.161
0.246
0.304
0.142
0.223
0.087
0.209
0.309
