# Supplementary material for: NFATc1 drives Orai3 transcription and proteolysis by harnessing epigenome differences in the MARCH8 promoter
Source: EMBO J. 2025 Sep 29;44(21):6137–67. doi: 10.1038/s44318-025-00572-4 (PMC12583688; doi:10.1038/s44318-025-00572-4)
Supplement: Supplementary file 12 — Figure EV1 Source Data [file 44318_2025_572_MOESM12_ESM.zip › EV 1/EV 1A/NFATc1.xlsx]

## Sheet: Data (Channels)
Name	Time [s]	ND.T	ND.Z	ND.M	Ratio 340nm/380nm
Dish 2 NFATc1.nd2	-0.001	1	-1	-1	0.716
Dish 2 NFATc1.nd2	1.24	2	-1	-1	0.713
Dish 2 NFATc1.nd2	1.855	3	-1	-1	0.717
Dish 2 NFATc1.nd2	2.599	4	-1	-1	0.714
Dish 2 NFATc1.nd2	3.287	5	-1	-1	0.715
Dish 2 NFATc1.nd2	3.915	6	-1	-1	0.715
Dish 2 NFATc1.nd2	4.514	7	-1	-1	0.711
Dish 2 NFATc1.nd2	5.141	8	-1	-1	0.715
Dish 2 NFATc1.nd2	5.806	9	-1	-1	0.711
Dish 2 NFATc1.nd2	6.499	10	-1	-1	0.708
Dish 2 NFATc1.nd2	7.121	11	-1	-1	0.706
Dish 2 NFATc1.nd2	7.81	12	-1	-1	0.713
Dish 2 NFATc1.nd2	8.464	13	-1	-1	0.71
Dish 2 NFATc1.nd2	9.074	14	-1	-1	0.715
Dish 2 NFATc1.nd2	9.715	15	-1	-1	0.713
Dish 2 NFATc1.nd2	10.343	16	-1	-1	0.71
Dish 2 NFATc1.nd2	10.989	17	-1	-1	0.716
Dish 2 NFATc1.nd2	11.622	18	-1	-1	0.717
Dish 2 NFATc1.nd2	12.239	19	-1	-1	0.713
Dish 2 NFATc1.nd2	12.898	20	-1	-1	0.712
Dish 2 NFATc1.nd2	13.521	21	-1	-1	0.712
Dish 2 NFATc1.nd2	14.165	22	-1	-1	0.708
Dish 2 NFATc1.nd2	14.835	23	-1	-1	0.711
Dish 2 NFATc1.nd2	15.434	24	-1	-1	0.716
Dish 2 NFATc1.nd2	16.101	25	-1	-1	0.72
Dish 2 NFATc1.nd2	16.722	26	-1	-1	0.717
Dish 2 NFATc1.nd2	17.535	27	-1	-1	0.715
Dish 2 NFATc1.nd2	18.282	28	-1	-1	0.713
Dish 2 NFATc1.nd2	18.905	29	-1	-1	0.719
Dish 2 NFATc1.nd2	19.554	30	-1	-1	0.704
Dish 2 NFATc1.nd2	20.231	31	-1	-1	0.706
Dish 2 NFATc1.nd2	20.865	32	-1	-1	0.711
Dish 2 NFATc1.nd2	21.474	33	-1	-1	0.708
Dish 2 NFATc1.nd2	22.12	34	-1	-1	0.717
Dish 2 NFATc1.nd2	22.768	35	-1	-1	0.712
Dish 2 NFATc1.nd2	23.393	36	-1	-1	0.71
Dish 2 NFATc1.nd2	24.03	37	-1	-1	0.706
Dish 2 NFATc1.nd2	24.661	38	-1	-1	0.712
Dish 2 NFATc1.nd2	25.277	39	-1	-1	0.717
Dish 2 NFATc1.nd2	25.893	40	-1	-1	0.71
Dish 2 NFATc1.nd2	26.56	41	-1	-1	0.71
Dish 2 NFATc1.nd2	27.237	42	-1	-1	0.711
Dish 2 NFATc1.nd2	27.917	43	-1	-1	0.709
Dish 2 NFATc1.nd2	28.565	44	-1	-1	0.711
Dish 2 NFATc1.nd2	29.175	45	-1	-1	0.707
Dish 2 NFATc1.nd2	29.826	46	-1	-1	0.713
Dish 2 NFATc1.nd2	30.457	47	-1	-1	0.713
Dish 2 NFATc1.nd2	31.046	48	-1	-1	0.71
Dish 2 NFATc1.nd2	31.652	49	-1	-1	0.715
Dish 2 NFATc1.nd2	32.258	50	-1	-1	0.718
Dish 2 NFATc1.nd2	32.939	51	-1	-1	0.722
Dish 2 NFATc1.nd2	33.556	52	-1	-1	0.712
Dish 2 NFATc1.nd2	34.202	53	-1	-1	0.712
Dish 2 NFATc1.nd2	34.842	54	-1	-1	0.712
Dish 2 NFATc1.nd2	35.465	55	-1	-1	0.715
Dish 2 NFATc1.nd2	36.116	56	-1	-1	0.718
Dish 2 NFATc1.nd2	36.781	57	-1	-1	0.713
Dish 2 NFATc1.nd2	37.506	58	-1	-1	0.713
Dish 2 NFATc1.nd2	38.102	59	-1	-1	0.713
Dish 2 NFATc1.nd2	38.779	60	-1	-1	0.711
Dish 2 NFATc1.nd2	39.477	61	-1	-1	0.714
Dish 2 NFATc1.nd2	40.125	62	-1	-1	0.714
Dish 2 NFATc1.nd2	40.814	63	-1	-1	0.713
Dish 2 NFATc1.nd2	41.532	64	-1	-1	0.721
Dish 2 NFATc1.nd2	42.177	65	-1	-1	0.719
Dish 2 NFATc1.nd2	42.794	66	-1	-1	0.721
Dish 2 NFATc1.nd2	43.502	67	-1	-1	0.717
Dish 2 NFATc1.nd2	44.158	68	-1	-1	0.722
Dish 2 NFATc1.nd2	44.859	69	-1	-1	0.714
Dish 2 NFATc1.nd2	45.517	70	-1	-1	0.711
Dish 2 NFATc1.nd2	46.174	71	-1	-1	0.709
Dish 2 NFATc1.nd2	46.875	72	-1	-1	0.711
Dish 2 NFATc1.nd2	47.583	73	-1	-1	0.706
Dish 2 NFATc1.nd2	48.323	74	-1	-1	0.709
Dish 2 NFATc1.nd2	49.035	75	-1	-1	0.719
Dish 2 NFATc1.nd2	49.693	76	-1	-1	0.72
Dish 2 NFATc1.nd2	50.352	77	-1	-1	0.716
Dish 2 NFATc1.nd2	51.046	78	-1	-1	0.719
Dish 2 NFATc1.nd2	51.788	79	-1	-1	0.711
Dish 2 NFATc1.nd2	52.46	80	-1	-1	0.711
Dish 2 NFATc1.nd2	53.201	81	-1	-1	0.719
Dish 2 NFATc1.nd2	53.96	82	-1	-1	0.711
Dish 2 NFATc1.nd2	54.72	83	-1	-1	0.712
Dish 2 NFATc1.nd2	55.395	84	-1	-1	0.71
Dish 2 NFATc1.nd2	56.041	85	-1	-1	0.712
Dish 2 NFATc1.nd2	56.692	86	-1	-1	0.713
Dish 2 NFATc1.nd2	57.265	87	-1	-1	0.706
Dish 2 NFATc1.nd2	57.888	88	-1	-1	0.711
Dish 2 NFATc1.nd2	58.527	89	-1	-1	0.707
Dish 2 NFATc1.nd2	59.136	90	-1	-1	0.706
Dish 2 NFATc1.nd2	59.782	91	-1	-1	0.704
Dish 2 NFATc1.nd2	60.427	92	-1	-1	0.704
Dish 2 NFATc1.nd2	61.017	93	-1	-1	0.704
Dish 2 NFATc1.nd2	61.831	94	-1	-1	0.706
Dish 2 NFATc1.nd2	62.49	95	-1	-1	0.707
Dish 2 NFATc1.nd2	63.148	96	-1	-1	0.711
Dish 2 NFATc1.nd2	63.746	97	-1	-1	0.709
Dish 2 NFATc1.nd2	64.411	98	-1	-1	0.713
Dish 2 NFATc1.nd2	65.087	99	-1	-1	0.714
Dish 2 NFATc1.nd2	65.781	100	-1	-1	0.717
Dish 2 NFATc1.nd2	66.381	101	-1	-1	0.718
Dish 2 NFATc1.nd2	67.052	102	-1	-1	0.713
Dish 2 NFATc1.nd2	67.776	103	-1	-1	0.716
Dish 2 NFATc1.nd2	68.452	104	-1	-1	0.714
Dish 2 NFATc1.nd2	69.127	105	-1	-1	0.711
Dish 2 NFATc1.nd2	69.811	106	-1	-1	0.71
Dish 2 NFATc1.nd2	70.51	107	-1	-1	0.716
Dish 2 NFATc1.nd2	71.21	108	-1	-1	0.718
Dish 2 NFATc1.nd2	71.916	109	-1	-1	0.714
Dish 2 NFATc1.nd2	72.61	110	-1	-1	0.724
Dish 2 NFATc1.nd2	73.304	111	-1	-1	0.719
Dish 2 NFATc1.nd2	74.02	112	-1	-1	0.726
Dish 2 NFATc1.nd2	74.722	113	-1	-1	0.722
Dish 2 NFATc1.nd2	75.435	114	-1	-1	0.724
Dish 2 NFATc1.nd2	76.178	115	-1	-1	0.729
Dish 2 NFATc1.nd2	76.909	116	-1	-1	0.733
Dish 2 NFATc1.nd2	77.633	117	-1	-1	0.731
Dish 2 NFATc1.nd2	78.369	118	-1	-1	0.733
Dish 2 NFATc1.nd2	79.11	119	-1	-1	0.74
Dish 2 NFATc1.nd2	79.846	120	-1	-1	0.73
Dish 2 NFATc1.nd2	80.583	121	-1	-1	0.737
Dish 2 NFATc1.nd2	81.318	122	-1	-1	0.736
Dish 2 NFATc1.nd2	82.067	123	-1	-1	0.741
Dish 2 NFATc1.nd2	82.816	124	-1	-1	0.747
Dish 2 NFATc1.nd2	83.565	125	-1	-1	0.741
Dish 2 NFATc1.nd2	84.314	126	-1	-1	0.757
Dish 2 NFATc1.nd2	85.085	127	-1	-1	0.76
Dish 2 NFATc1.nd2	85.863	128	-1	-1	0.75
Dish 2 NFATc1.nd2	86.558	129	-1	-1	0.752
Dish 2 NFATc1.nd2	87.326	130	-1	-1	0.76
Dish 2 NFATc1.nd2	88.107	131	-1	-1	0.763
Dish 2 NFATc1.nd2	88.886	132	-1	-1	0.757
Dish 2 NFATc1.nd2	89.598	133	-1	-1	0.763
Dish 2 NFATc1.nd2	90.375	134	-1	-1	0.76
Dish 2 NFATc1.nd2	91.095	135	-1	-1	0.767
Dish 2 NFATc1.nd2	91.917	136	-1	-1	0.769
Dish 2 NFATc1.nd2	92.643	137	-1	-1	0.773
Dish 2 NFATc1.nd2	93.427	138	-1	-1	0.78
Dish 2 NFATc1.nd2	94.224	139	-1	-1	0.789
Dish 2 NFATc1.nd2	94.958	140	-1	-1	0.788
Dish 2 NFATc1.nd2	95.76	141	-1	-1	0.791
Dish 2 NFATc1.nd2	96.491	142	-1	-1	0.795
Dish 2 NFATc1.nd2	97.323	143	-1	-1	0.8
Dish 2 NFATc1.nd2	98.167	144	-1	-1	0.803
Dish 2 NFATc1.nd2	98.986	145	-1	-1	0.802
Dish 2 NFATc1.nd2	99.807	146	-1	-1	0.797
Dish 2 NFATc1.nd2	100.647	147	-1	-1	0.803
Dish 2 NFATc1.nd2	101.474	148	-1	-1	0.799
Dish 2 NFATc1.nd2	102.328	149	-1	-1	0.809
Dish 2 NFATc1.nd2	103.159	150	-1	-1	0.815
Dish 2 NFATc1.nd2	103.997	151	-1	-1	0.818
Dish 2 NFATc1.nd2	104.87	152	-1	-1	0.828
Dish 2 NFATc1.nd2	105.745	153	-1	-1	0.823
Dish 2 NFATc1.nd2	106.584	154	-1	-1	0.827
Dish 2 NFATc1.nd2	107.426	155	-1	-1	0.822
Dish 2 NFATc1.nd2	108.275	156	-1	-1	0.834
Dish 2 NFATc1.nd2	109.16	157	-1	-1	0.831
Dish 2 NFATc1.nd2	110.01	158	-1	-1	0.835
Dish 2 NFATc1.nd2	110.89	159	-1	-1	0.836
Dish 2 NFATc1.nd2	111.789	160	-1	-1	0.838
Dish 2 NFATc1.nd2	112.584	161	-1	-1	0.836
Dish 2 NFATc1.nd2	113.457	162	-1	-1	0.84
Dish 2 NFATc1.nd2	114.324	163	-1	-1	0.842
Dish 2 NFATc1.nd2	115.13	164	-1	-1	0.831
Dish 2 NFATc1.nd2	116.002	165	-1	-1	0.833
Dish 2 NFATc1.nd2	116.882	166	-1	-1	0.844
Dish 2 NFATc1.nd2	117.768	167	-1	-1	0.851
Dish 2 NFATc1.nd2	118.587	168	-1	-1	0.849
Dish 2 NFATc1.nd2	119.472	169	-1	-1	0.845
Dish 2 NFATc1.nd2	120.399	170	-1	-1	0.843
Dish 2 NFATc1.nd2	121.29	171	-1	-1	0.85
Dish 2 NFATc1.nd2	122.127	172	-1	-1	0.855
Dish 2 NFATc1.nd2	123.029	173	-1	-1	0.86
Dish 2 NFATc1.nd2	123.936	174	-1	-1	0.86
Dish 2 NFATc1.nd2	124.847	175	-1	-1	0.859
Dish 2 NFATc1.nd2	125.697	176	-1	-1	0.852
Dish 2 NFATc1.nd2	126.613	177	-1	-1	0.856
Dish 2 NFATc1.nd2	127.54	178	-1	-1	0.862
Dish 2 NFATc1.nd2	128.46	179	-1	-1	0.865
Dish 2 NFATc1.nd2	129.395	180	-1	-1	0.865
Dish 2 NFATc1.nd2	130.336	181	-1	-1	0.866
Dish 2 NFATc1.nd2	131.288	182	-1	-1	0.871
Dish 2 NFATc1.nd2	132.228	183	-1	-1	0.867
Dish 2 NFATc1.nd2	133.172	184	-1	-1	0.872
Dish 2 NFATc1.nd2	134.11	185	-1	-1	0.874
Dish 2 NFATc1.nd2	134.995	186	-1	-1	0.872
Dish 2 NFATc1.nd2	135.942	187	-1	-1	0.86
Dish 2 NFATc1.nd2	136.901	188	-1	-1	0.867
Dish 2 NFATc1.nd2	137.859	189	-1	-1	0.865
Dish 2 NFATc1.nd2	138.824	190	-1	-1	0.868
Dish 2 NFATc1.nd2	139.806	191	-1	-1	0.87
Dish 2 NFATc1.nd2	140.763	192	-1	-1	0.879
Dish 2 NFATc1.nd2	141.751	193	-1	-1	0.885
Dish 2 NFATc1.nd2	142.721	194	-1	-1	0.887
Dish 2 NFATc1.nd2	143.709	195	-1	-1	0.883
Dish 2 NFATc1.nd2	144.697	196	-1	-1	0.882
Dish 2 NFATc1.nd2	145.679	197	-1	-1	0.88
Dish 2 NFATc1.nd2	146.673	198	-1	-1	0.876
Dish 2 NFATc1.nd2	147.656	199	-1	-1	0.869
Dish 2 NFATc1.nd2	148.65	200	-1	-1	0.872
Dish 2 NFATc1.nd2	149.657	201	-1	-1	0.883
Dish 2 NFATc1.nd2	150.652	202	-1	-1	0.889
Dish 2 NFATc1.nd2	151.653	203	-1	-1	0.882
Dish 2 NFATc1.nd2	152.673	204	-1	-1	0.878
Dish 2 NFATc1.nd2	153.678	205	-1	-1	0.886
Dish 2 NFATc1.nd2	154.694	206	-1	-1	0.888
Dish 2 NFATc1.nd2	155.717	207	-1	-1	0.878
Dish 2 NFATc1.nd2	156.738	208	-1	-1	0.883
Dish 2 NFATc1.nd2	157.758	209	-1	-1	0.892
Dish 2 NFATc1.nd2	158.791	210	-1	-1	0.878
Dish 2 NFATc1.nd2	159.835	211	-1	-1	0.878
Dish 2 NFATc1.nd2	160.871	212	-1	-1	0.878
Dish 2 NFATc1.nd2	161.9	213	-1	-1	0.878
Dish 2 NFATc1.nd2	162.973	214	-1	-1	0.881
Dish 2 NFATc1.nd2	164.009	215	-1	-1	0.886
Dish 2 NFATc1.nd2	165.083	216	-1	-1	0.885
Dish 2 NFATc1.nd2	166.118	217	-1	-1	0.881
Dish 2 NFATc1.nd2	167.172	218	-1	-1	0.881
Dish 2 NFATc1.nd2	168.221	219	-1	-1	0.88
Dish 2 NFATc1.nd2	169.269	220	-1	-1	0.878
Dish 2 NFATc1.nd2	170.329	221	-1	-1	0.887
Dish 2 NFATc1.nd2	171.39	222	-1	-1	0.885
Dish 2 NFATc1.nd2	172.449	223	-1	-1	0.88
Dish 2 NFATc1.nd2	173.545	224	-1	-1	0.89
Dish 2 NFATc1.nd2	174.616	225	-1	-1	0.894
Dish 2 NFATc1.nd2	175.686	226	-1	-1	0.884
Dish 2 NFATc1.nd2	176.771	227	-1	-1	0.886
Dish 2 NFATc1.nd2	177.855	228	-1	-1	0.887
Dish 2 NFATc1.nd2	178.952	229	-1	-1	0.885
Dish 2 NFATc1.nd2	180.076	230	-1	-1	0.888
Dish 2 NFATc1.nd2	181.167	231	-1	-1	0.896
Dish 2 NFATc1.nd2	182.196	232	-1	-1	0.895
Dish 2 NFATc1.nd2	183.298	233	-1	-1	0.897
Dish 2 NFATc1.nd2	184.421	234	-1	-1	0.897
Dish 2 NFATc1.nd2	185.535	235	-1	-1	0.89
Dish 2 NFATc1.nd2	186.672	236	-1	-1	0.893
Dish 2 NFATc1.nd2	187.721	237	-1	-1	0.894
Dish 2 NFATc1.nd2	188.86	238	-1	-1	0.894
Dish 2 NFATc1.nd2	190.009	239	-1	-1	0.891
Dish 2 NFATc1.nd2	191.142	240	-1	-1	0.892
Dish 2 NFATc1.nd2	192.276	241	-1	-1	0.895
Dish 2 NFATc1.nd2	193.396	242	-1	-1	0.892
Dish 2 NFATc1.nd2	194.471	243	-1	-1	0.886
Dish 2 NFATc1.nd2	195.622	244	-1	-1	0.888
Dish 2 NFATc1.nd2	196.758	245	-1	-1	0.884
Dish 2 NFATc1.nd2	197.896	246	-1	-1	0.886
Dish 2 NFATc1.nd2	198.982	247	-1	-1	0.887
Dish 2 NFATc1.nd2	200.163	248	-1	-1	0.889
Dish 2 NFATc1.nd2	201.332	249	-1	-1	0.887
Dish 2 NFATc1.nd2	202.493	250	-1	-1	0.889
Dish 2 NFATc1.nd2	203.661	251	-1	-1	0.884
Dish 2 NFATc1.nd2	204.769	252	-1	-1	0.882
Dish 2 NFATc1.nd2	205.948	253	-1	-1	0.888
Dish 2 NFATc1.nd2	207.129	254	-1	-1	0.888
Dish 2 NFATc1.nd2	208.248	255	-1	-1	0.89
Dish 2 NFATc1.nd2	209.423	256	-1	-1	0.887
Dish 2 NFATc1.nd2	210.641	257	-1	-1	0.887
Dish 2 NFATc1.nd2	211.824	258	-1	-1	0.883
Dish 2 NFATc1.nd2	213.005	259	-1	-1	0.885
Dish 2 NFATc1.nd2	214.185	260	-1	-1	0.886
Dish 2 NFATc1.nd2	215.367	261	-1	-1	0.881
Dish 2 NFATc1.nd2	216.553	262	-1	-1	0.883
Dish 2 NFATc1.nd2	217.775	263	-1	-1	0.888
Dish 2 NFATc1.nd2	218.975	264	-1	-1	0.891
Dish 2 NFATc1.nd2	220.183	265	-1	-1	0.887
Dish 2 NFATc1.nd2	221.39	266	-1	-1	0.887
Dish 2 NFATc1.nd2	222.602	267	-1	-1	0.887
Dish 2 NFATc1.nd2	223.819	268	-1	-1	0.888
Dish 2 NFATc1.nd2	225.039	269	-1	-1	0.885
Dish 2 NFATc1.nd2	226.27	270	-1	-1	0.893
Dish 2 NFATc1.nd2	227.489	271	-1	-1	0.883
Dish 2 NFATc1.nd2	228.638	272	-1	-1	0.885
Dish 2 NFATc1.nd2	229.866	273	-1	-1	0.884
Dish 2 NFATc1.nd2	231.1	274	-1	-1	0.901
Dish 2 NFATc1.nd2	232.341	275	-1	-1	0.891
Dish 2 NFATc1.nd2	233.586	276	-1	-1	0.882
Dish 2 NFATc1.nd2	234.826	277	-1	-1	0.892
Dish 2 NFATc1.nd2	236.063	278	-1	-1	0.884
Dish 2 NFATc1.nd2	237.309	279	-1	-1	0.887
Dish 2 NFATc1.nd2	238.556	280	-1	-1	0.884
Dish 2 NFATc1.nd2	239.802	281	-1	-1	0.886
Dish 2 NFATc1.nd2	241.054	282	-1	-1	0.884
Dish 2 NFATc1.nd2	242.355	283	-1	-1	0.879
Dish 2 NFATc1.nd2	243.618	284	-1	-1	0.875
Dish 2 NFATc1.nd2	244.886	285	-1	-1	0.874
Dish 2 NFATc1.nd2	246.154	286	-1	-1	0.874
Dish 2 NFATc1.nd2	247.43	287	-1	-1	0.87
Dish 2 NFATc1.nd2	248.706	288	-1	-1	0.865
Dish 2 NFATc1.nd2	249.94	289	-1	-1	0.872
Dish 2 NFATc1.nd2	251.217	290	-1	-1	0.875
Dish 2 NFATc1.nd2	252.499	291	-1	-1	0.868
Dish 2 NFATc1.nd2	253.785	292	-1	-1	0.879
Dish 2 NFATc1.nd2	255.087	293	-1	-1	0.879
Dish 2 NFATc1.nd2	256.381	294	-1	-1	0.873
Dish 2 NFATc1.nd2	257.686	295	-1	-1	0.876
Dish 2 NFATc1.nd2	259.004	296	-1	-1	0.881
Dish 2 NFATc1.nd2	260.244	297	-1	-1	0.876
Dish 2 NFATc1.nd2	261.567	298	-1	-1	0.874
Dish 2 NFATc1.nd2	262.932	299	-1	-1	0.872
Dish 2 NFATc1.nd2	264.263	300	-1	-1	0.869
Dish 2 NFATc1.nd2	265.604	301	-1	-1	0.869
Dish 2 NFATc1.nd2	266.933	302	-1	-1	0.87
Dish 2 NFATc1.nd2	268.271	303	-1	-1	0.859
Dish 2 NFATc1.nd2	269.645	304	-1	-1	0.863
Dish 2 NFATc1.nd2	270.993	305	-1	-1	0.864
Dish 2 NFATc1.nd2	272.258	306	-1	-1	0.87
Dish 2 NFATc1.nd2	273.591	307	-1	-1	0.87
Dish 2 NFATc1.nd2	274.958	308	-1	-1	0.858
Dish 2 NFATc1.nd2	276.306	309	-1	-1	0.86
Dish 2 NFATc1.nd2	277.655	310	-1	-1	0.869
Dish 2 NFATc1.nd2	278.998	311	-1	-1	0.867
Dish 2 NFATc1.nd2	280.287	312	-1	-1	0.868
Dish 2 NFATc1.nd2	281.667	313	-1	-1	0.867
Dish 2 NFATc1.nd2	283.023	314	-1	-1	0.861
Dish 2 NFATc1.nd2	284.331	315	-1	-1	0.861
Dish 2 NFATc1.nd2	285.707	316	-1	-1	0.859
Dish 2 NFATc1.nd2	287.103	317	-1	-1	0.847
Dish 2 NFATc1.nd2	288.488	318	-1	-1	0.853
Dish 2 NFATc1.nd2	289.86	319	-1	-1	0.854
Dish 2 NFATc1.nd2	291.229	320	-1	-1	0.849
Dish 2 NFATc1.nd2	292.627	321	-1	-1	0.849
Dish 2 NFATc1.nd2	294.017	322	-1	-1	0.846
Dish 2 NFATc1.nd2	295.415	323	-1	-1	0.847
Dish 2 NFATc1.nd2	296.81	324	-1	-1	0.848
Dish 2 NFATc1.nd2	298.25	325	-1	-1	0.856
Dish 2 NFATc1.nd2	299.652	326	-1	-1	0.85
Dish 2 NFATc1.nd2	301.055	327	-1	-1	0.849
Dish 2 NFATc1.nd2	302.472	328	-1	-1	0.852
Dish 2 NFATc1.nd2	303.874	329	-1	-1	0.848
Dish 2 NFATc1.nd2	305.289	330	-1	-1	0.845
Dish 2 NFATc1.nd2	306.631	331	-1	-1	0.854
Dish 2 NFATc1.nd2	308.045	332	-1	-1	0.84
Dish 2 NFATc1.nd2	309.508	333	-1	-1	0.846
Dish 2 NFATc1.nd2	310.94	334	-1	-1	0.853
Dish 2 NFATc1.nd2	312.366	335	-1	-1	0.848
Dish 2 NFATc1.nd2	313.801	336	-1	-1	0.844
Dish 2 NFATc1.nd2	315.25	337	-1	-1	0.845
Dish 2 NFATc1.nd2	316.682	338	-1	-1	0.842
Dish 2 NFATc1.nd2	318.125	339	-1	-1	0.844
Dish 2 NFATc1.nd2	319.579	340	-1	-1	0.842
Dish 2 NFATc1.nd2	321.036	341	-1	-1	0.84
Dish 2 NFATc1.nd2	322.533	342	-1	-1	0.83
Dish 2 NFATc1.nd2	324	343	-1	-1	0.842
Dish 2 NFATc1.nd2	325.469	344	-1	-1	0.836
Dish 2 NFATc1.nd2	326.92	345	-1	-1	0.838
Dish 2 NFATc1.nd2	328.406	346	-1	-1	0.837
Dish 2 NFATc1.nd2	329.878	347	-1	-1	0.837
Dish 2 NFATc1.nd2	331.346	348	-1	-1	0.841
Dish 2 NFATc1.nd2	332.819	349	-1	-1	0.841
Dish 2 NFATc1.nd2	334.344	350	-1	-1	0.836
Dish 2 NFATc1.nd2	335.831	351	-1	-1	0.834
Dish 2 NFATc1.nd2	337.323	352	-1	-1	0.833
Dish 2 NFATc1.nd2	338.81	353	-1	-1	0.83
Dish 2 NFATc1.nd2	340.301	354	-1	-1	0.819
Dish 2 NFATc1.nd2	341.753	355	-1	-1	0.82
Dish 2 NFATc1.nd2	343.253	356	-1	-1	0.825
Dish 2 NFATc1.nd2	344.705	357	-1	-1	0.833
Dish 2 NFATc1.nd2	346.223	358	-1	-1	0.838
Dish 2 NFATc1.nd2	347.747	359	-1	-1	0.838
Dish 2 NFATc1.nd2	349.257	360	-1	-1	0.839
Dish 2 NFATc1.nd2	350.713	361	-1	-1	0.833
Dish 2 NFATc1.nd2	352.248	362	-1	-1	0.834
Dish 2 NFATc1.nd2	353.764	363	-1	-1	0.826
Dish 2 NFATc1.nd2	355.221	364	-1	-1	0.821
Dish 2 NFATc1.nd2	356.743	365	-1	-1	0.822
Dish 2 NFATc1.nd2	358.279	366	-1	-1	0.831
Dish 2 NFATc1.nd2	359.747	367	-1	-1	0.818
Dish 2 NFATc1.nd2	361.305	368	-1	-1	0.821
Dish 2 NFATc1.nd2	362.856	369	-1	-1	0.825
Dish 2 NFATc1.nd2	364.414	370	-1	-1	0.819
Dish 2 NFATc1.nd2	365.966	371	-1	-1	0.824
Dish 2 NFATc1.nd2	367.522	372	-1	-1	0.827
Dish 2 NFATc1.nd2	369.02	373	-1	-1	0.815
Dish 2 NFATc1.nd2	370.576	374	-1	-1	0.827
Dish 2 NFATc1.nd2	372.08	375	-1	-1	0.818
Dish 2 NFATc1.nd2	373.643	376	-1	-1	0.817
Dish 2 NFATc1.nd2	375.22	377	-1	-1	0.825
Dish 2 NFATc1.nd2	376.792	378	-1	-1	0.816
Dish 2 NFATc1.nd2	378.379	379	-1	-1	0.815
Dish 2 NFATc1.nd2	379.967	380	-1	-1	0.808
Dish 2 NFATc1.nd2	381.566	381	-1	-1	0.81
Dish 2 NFATc1.nd2	383.094	382	-1	-1	0.816
Dish 2 NFATc1.nd2	384.681	383	-1	-1	0.818
Dish 2 NFATc1.nd2	386.298	384	-1	-1	0.812
Dish 2 NFATc1.nd2	387.893	385	-1	-1	0.813
Dish 2 NFATc1.nd2	389.511	386	-1	-1	0.817
Dish 2 NFATc1.nd2	391.113	387	-1	-1	0.819
Dish 2 NFATc1.nd2	392.714	388	-1	-1	0.819
Dish 2 NFATc1.nd2	394.32	389	-1	-1	0.811
Dish 2 NFATc1.nd2	395.878	390	-1	-1	0.811
Dish 2 NFATc1.nd2	397.533	391	-1	-1	0.803
Dish 2 NFATc1.nd2	399.153	392	-1	-1	0.803
Dish 2 NFATc1.nd2	400.764	393	-1	-1	0.799
Dish 2 NFATc1.nd2	402.406	394	-1	-1	0.804
Dish 2 NFATc1.nd2	404.025	395	-1	-1	0.809
Dish 2 NFATc1.nd2	405.674	396	-1	-1	0.808
Dish 2 NFATc1.nd2	407.316	397	-1	-1	0.799
Dish 2 NFATc1.nd2	408.946	398	-1	-1	0.801
Dish 2 NFATc1.nd2	410.6	399	-1	-1	0.807
Dish 2 NFATc1.nd2	412.229	400	-1	-1	0.802
Dish 2 NFATc1.nd2	413.866	401	-1	-1	0.801
Dish 2 NFATc1.nd2	415.528	402	-1	-1	0.803
Dish 2 NFATc1.nd2	417.177	403	-1	-1	0.799
Dish 2 NFATc1.nd2	418.826	404	-1	-1	0.797
Dish 2 NFATc1.nd2	420.487	405	-1	-1	0.802
Dish 2 NFATc1.nd2	422.155	406	-1	-1	0.807
Dish 2 NFATc1.nd2	423.827	407	-1	-1	0.79
Dish 2 NFATc1.nd2	425.525	408	-1	-1	0.8
Dish 2 NFATc1.nd2	427.213	409	-1	-1	0.799
Dish 2 NFATc1.nd2	428.889	410	-1	-1	0.787
Dish 2 NFATc1.nd2	430.513	411	-1	-1	0.801
Dish 2 NFATc1.nd2	432.209	412	-1	-1	0.792
Dish 2 NFATc1.nd2	433.89	413	-1	-1	0.791
Dish 2 NFATc1.nd2	435.52	414	-1	-1	0.785
Dish 2 NFATc1.nd2	437.217	415	-1	-1	0.784
Dish 2 NFATc1.nd2	438.9	416	-1	-1	0.8
Dish 2 NFATc1.nd2	440.616	417	-1	-1	0.795
Dish 2 NFATc1.nd2	442.336	418	-1	-1	0.794
Dish 2 NFATc1.nd2	444.038	419	-1	-1	0.793
Dish 2 NFATc1.nd2	445.746	420	-1	-1	0.776
Dish 2 NFATc1.nd2	447.46	421	-1	-1	0.789
Dish 2 NFATc1.nd2	449.179	422	-1	-1	0.786
Dish 2 NFATc1.nd2	450.922	423	-1	-1	0.785
Dish 2 NFATc1.nd2	452.647	424	-1	-1	0.786
Dish 2 NFATc1.nd2	454.369	425	-1	-1	0.783
Dish 2 NFATc1.nd2	456.089	426	-1	-1	0.784
Dish 2 NFATc1.nd2	457.815	427	-1	-1	0.779
Dish 2 NFATc1.nd2	459.56	428	-1	-1	0.784
Dish 2 NFATc1.nd2	461.303	429	-1	-1	0.782
Dish 2 NFATc1.nd2	463.047	430	-1	-1	0.789
Dish 2 NFATc1.nd2	464.798	431	-1	-1	0.784
Dish 2 NFATc1.nd2	466.554	432	-1	-1	0.787
Dish 2 NFATc1.nd2	468.3	433	-1	-1	0.788
Dish 2 NFATc1.nd2	470.039	434	-1	-1	0.779
Dish 2 NFATc1.nd2	471.797	435	-1	-1	0.788
Dish 2 NFATc1.nd2	473.513	436	-1	-1	0.779
Dish 2 NFATc1.nd2	475.269	437	-1	-1	0.776
Dish 2 NFATc1.nd2	476.964	438	-1	-1	0.781
Dish 2 NFATc1.nd2	478.732	439	-1	-1	0.785
Dish 2 NFATc1.nd2	480.496	440	-1	-1	0.792
Dish 2 NFATc1.nd2	482.258	441	-1	-1	0.783
Dish 2 NFATc1.nd2	484.039	442	-1	-1	0.773
Dish 2 NFATc1.nd2	485.754	443	-1	-1	0.775
Dish 2 NFATc1.nd2	487.542	444	-1	-1	0.77
Dish 2 NFATc1.nd2	489.3	445	-1	-1	0.777
Dish 2 NFATc1.nd2	491.099	446	-1	-1	0.771
Dish 2 NFATc1.nd2	492.903	447	-1	-1	0.777
Dish 2 NFATc1.nd2	494.63	448	-1	-1	0.771
Dish 2 NFATc1.nd2	496.434	449	-1	-1	0.774
Dish 2 NFATc1.nd2	498.235	450	-1	-1	0.783
Dish 2 NFATc1.nd2	500.042	451	-1	-1	0.78
Dish 2 NFATc1.nd2	501.874	452	-1	-1	0.78
Dish 2 NFATc1.nd2	503.702	453	-1	-1	0.768
Dish 2 NFATc1.nd2	505.453	454	-1	-1	0.77
Dish 2 NFATc1.nd2	507.287	455	-1	-1	0.774
Dish 2 NFATc1.nd2	509.104	456	-1	-1	0.78
Dish 2 NFATc1.nd2	510.95	457	-1	-1	0.781
Dish 2 NFATc1.nd2	512.719	458	-1	-1	0.77
Dish 2 NFATc1.nd2	514.554	459	-1	-1	0.771
Dish 2 NFATc1.nd2	516.401	460	-1	-1	0.773
Dish 2 NFATc1.nd2	518.252	461	-1	-1	0.769
Dish 2 NFATc1.nd2	520.092	462	-1	-1	0.767
Dish 2 NFATc1.nd2	521.95	463	-1	-1	0.772
Dish 2 NFATc1.nd2	523.735	464	-1	-1	0.767
Dish 2 NFATc1.nd2	525.581	465	-1	-1	0.776
Dish 2 NFATc1.nd2	527.434	466	-1	-1	0.777
Dish 2 NFATc1.nd2	529.285	467	-1	-1	0.77
Dish 2 NFATc1.nd2	531.148	468	-1	-1	0.769
Dish 2 NFATc1.nd2	533.019	469	-1	-1	0.768
Dish 2 NFATc1.nd2	534.888	470	-1	-1	0.77
Dish 2 NFATc1.nd2	536.759	471	-1	-1	0.768
Dish 2 NFATc1.nd2	538.629	472	-1	-1	0.766
Dish 2 NFATc1.nd2	540.518	473	-1	-1	0.766
Dish 2 NFATc1.nd2	542.389	474	-1	-1	0.77
Dish 2 NFATc1.nd2	544.265	475	-1	-1	0.765
Dish 2 NFATc1.nd2	546.155	476	-1	-1	0.77
Dish 2 NFATc1.nd2	548.055	477	-1	-1	0.77
Dish 2 NFATc1.nd2	549.958	478	-1	-1	0.769
Dish 2 NFATc1.nd2	551.805	479	-1	-1	0.763
Dish 2 NFATc1.nd2	553.711	480	-1	-1	0.767
Dish 2 NFATc1.nd2	555.622	481	-1	-1	0.763
Dish 2 NFATc1.nd2	557.538	482	-1	-1	0.753
Dish 2 NFATc1.nd2	559.45	483	-1	-1	0.77
Dish 2 NFATc1.nd2	561.287	484	-1	-1	0.763
Dish 2 NFATc1.nd2	563.21	485	-1	-1	0.758
Dish 2 NFATc1.nd2	565.122	486	-1	-1	0.762
Dish 2 NFATc1.nd2	567.052	487	-1	-1	0.763
Dish 2 NFATc1.nd2	569	488	-1	-1	0.763
Dish 2 NFATc1.nd2	570.954	489	-1	-1	0.764
Dish 2 NFATc1.nd2	572.83	490	-1	-1	0.759
Dish 2 NFATc1.nd2	574.777	491	-1	-1	0.759
Dish 2 NFATc1.nd2	576.707	492	-1	-1	0.753
Dish 2 NFATc1.nd2	578.643	493	-1	-1	0.747
Dish 2 NFATc1.nd2	580.591	494	-1	-1	0.758
Dish 2 NFATc1.nd2	582.534	495	-1	-1	0.757
Dish 2 NFATc1.nd2	584.482	496	-1	-1	0.76
Dish 2 NFATc1.nd2	586.373	497	-1	-1	0.758
Dish 2 NFATc1.nd2	588.336	498	-1	-1	0.759
Dish 2 NFATc1.nd2	590.29	499	-1	-1	0.752
Dish 2 NFATc1.nd2	592.25	500	-1	-1	0.751
Dish 2 NFATc1.nd2	594.215	501	-1	-1	0.747
Dish 2 NFATc1.nd2	596.203	502	-1	-1	0.746
Dish 2 NFATc1.nd2	598.091	503	-1	-1	0.775
Dish 2 NFATc1.nd2	600.069	504	-1	-1	0.852
Dish 2 NFATc1.nd2	602.053	505	-1	-1	0.938
Dish 2 NFATc1.nd2	604.846	506	-1	-1	1.003
Dish 2 NFATc1.nd2	606.814	507	-1	-1	1.019
Dish 2 NFATc1.nd2	608.803	508	-1	-1	1.041
Dish 2 NFATc1.nd2	610.789	509	-1	-1	1.05
Dish 2 NFATc1.nd2	612.776	510	-1	-1	1.059
Dish 2 NFATc1.nd2	614.775	511	-1	-1	1.065
Dish 2 NFATc1.nd2	616.762	512	-1	-1	1.065
Dish 2 NFATc1.nd2	618.758	513	-1	-1	1.065
Dish 2 NFATc1.nd2	620.762	514	-1	-1	1.061
Dish 2 NFATc1.nd2	622.785	515	-1	-1	1.063
Dish 2 NFATc1.nd2	624.802	516	-1	-1	1.058
Dish 2 NFATc1.nd2	626.812	517	-1	-1	1.052
Dish 2 NFATc1.nd2	628.828	518	-1	-1	1.045
Dish 2 NFATc1.nd2	630.847	519	-1	-1	1.049
Dish 2 NFATc1.nd2	632.859	520	-1	-1	1.046
Dish 2 NFATc1.nd2	634.873	521	-1	-1	1.044
Dish 2 NFATc1.nd2	636.901	522	-1	-1	1.044
Dish 2 NFATc1.nd2	638.926	523	-1	-1	1.046
Dish 2 NFATc1.nd2	640.975	524	-1	-1	1.041
Dish 2 NFATc1.nd2	642.989	525	-1	-1	1.019
Dish 2 NFATc1.nd2	644.945	526	-1	-1	1.024
Dish 2 NFATc1.nd2	646.977	527	-1	-1	1.011
Dish 2 NFATc1.nd2	649.003	528	-1	-1	1.009
Dish 2 NFATc1.nd2	650.98	529	-1	-1	1.003
Dish 2 NFATc1.nd2	653.042	530	-1	-1	0.996
Dish 2 NFATc1.nd2	655.062	531	-1	-1	0.985
Dish 2 NFATc1.nd2	657.093	532	-1	-1	0.988
Dish 2 NFATc1.nd2	659.141	533	-1	-1	0.992
Dish 2 NFATc1.nd2	661.216	534	-1	-1	0.982
Dish 2 NFATc1.nd2	663.272	535	-1	-1	0.98
Dish 2 NFATc1.nd2	665.251	536	-1	-1	0.979
Dish 2 NFATc1.nd2	667.332	537	-1	-1	0.978
Dish 2 NFATc1.nd2	669.399	538	-1	-1	0.966
Dish 2 NFATc1.nd2	671.436	539	-1	-1	0.961
Dish 2 NFATc1.nd2	673.469	540	-1	-1	0.961
Dish 2 NFATc1.nd2	675.51	541	-1	-1	0.959
Dish 2 NFATc1.nd2	677.554	542	-1	-1	0.959
Dish 2 NFATc1.nd2	679.618	543	-1	-1	0.953
Dish 2 NFATc1.nd2	681.675	544	-1	-1	0.963
Dish 2 NFATc1.nd2	683.761	545	-1	-1	0.944
Dish 2 NFATc1.nd2	685.811	546	-1	-1	0.944
Dish 2 NFATc1.nd2	687.868	547	-1	-1	0.947
Dish 2 NFATc1.nd2	689.93	548	-1	-1	0.935
Dish 2 NFATc1.nd2	692.001	549	-1	-1	0.936
Dish 2 NFATc1.nd2	694.069	550	-1	-1	0.946
Dish 2 NFATc1.nd2	696.168	551	-1	-1	0.938
Dish 2 NFATc1.nd2	698.264	552	-1	-1	0.934
Dish 2 NFATc1.nd2	700.336	553	-1	-1	0.926
Dish 2 NFATc1.nd2	702.421	554	-1	-1	0.925
Dish 2 NFATc1.nd2	704.512	555	-1	-1	0.921
Dish 2 NFATc1.nd2	706.599	556	-1	-1	0.925
Dish 2 NFATc1.nd2	708.665	557	-1	-1	0.918
Dish 2 NFATc1.nd2	710.757	558	-1	-1	0.914
Dish 2 NFATc1.nd2	712.847	559	-1	-1	0.915
Dish 2 NFATc1.nd2	714.958	560	-1	-1	0.923
Dish 2 NFATc1.nd2	717.056	561	-1	-1	0.915
Dish 2 NFATc1.nd2	719.156	562	-1	-1	0.917
Dish 2 NFATc1.nd2	721.26	563	-1	-1	0.908
Dish 2 NFATc1.nd2	723.4	564	-1	-1	0.909
Dish 2 NFATc1.nd2	725.498	565	-1	-1	0.902
Dish 2 NFATc1.nd2	727.599	566	-1	-1	0.913
Dish 2 NFATc1.nd2	729.71	567	-1	-1	0.909
Dish 2 NFATc1.nd2	731.813	568	-1	-1	0.909
Dish 2 NFATc1.nd2	733.886	569	-1	-1	0.911
Dish 2 NFATc1.nd2	736.023	570	-1	-1	0.901
Dish 2 NFATc1.nd2	738.146	571	-1	-1	0.904
Dish 2 NFATc1.nd2	740.309	572	-1	-1	0.901
Dish 2 NFATc1.nd2	742.375	573	-1	-1	0.902
Dish 2 NFATc1.nd2	744.519	574	-1	-1	0.909
Dish 2 NFATc1.nd2	746.657	575	-1	-1	0.914
Dish 2 NFATc1.nd2	748.821	576	-1	-1	0.901
Dish 2 NFATc1.nd2	750.976	577	-1	-1	0.891
Dish 2 NFATc1.nd2	753.116	578	-1	-1	0.903
Dish 2 NFATc1.nd2	755.27	579	-1	-1	0.893
Dish 2 NFATc1.nd2	757.409	580	-1	-1	0.893
Dish 2 NFATc1.nd2	759.543	581	-1	-1	0.901
Dish 2 NFATc1.nd2	761.702	582	-1	-1	0.904
Dish 2 NFATc1.nd2	763.848	583	-1	-1	0.893
Dish 2 NFATc1.nd2	765.92	584	-1	-1	0.893
Dish 2 NFATc1.nd2	768.059	585	-1	-1	0.892
Dish 2 NFATc1.nd2	770.217	586	-1	-1	0.891
Dish 2 NFATc1.nd2	772.386	587	-1	-1	0.893
Dish 2 NFATc1.nd2	774.473	588	-1	-1	0.894
Dish 2 NFATc1.nd2	776.635	589	-1	-1	0.885
Dish 2 NFATc1.nd2	778.804	590	-1	-1	0.897
Dish 2 NFATc1.nd2	780.968	591	-1	-1	0.895
Dish 2 NFATc1.nd2	783.137	592	-1	-1	0.892
Dish 2 NFATc1.nd2	785.331	593	-1	-1	0.89
Dish 2 NFATc1.nd2	787.52	594	-1	-1	0.891
Dish 2 NFATc1.nd2	789.687	595	-1	-1	0.876
Dish 2 NFATc1.nd2	791.858	596	-1	-1	0.898
Dish 2 NFATc1.nd2	794.009	597	-1	-1	0.874
Dish 2 NFATc1.nd2	796.177	598	-1	-1	0.881
Dish 2 NFATc1.nd2	798.281	599	-1	-1	0.873
Dish 2 NFATc1.nd2	800.475	600	-1	-1	0.879
Dish 2 NFATc1.nd2	802.657	601	-1	-1	0.886
Dish 2 NFATc1.nd2	804.773	602	-1	-1	0.886
Dish 2 NFATc1.nd2	806.98	603	-1	-1	0.882
Dish 2 NFATc1.nd2	809.181	604	-1	-1	0.878
Dish 2 NFATc1.nd2	811.374	605	-1	-1	0.875
Dish 2 NFATc1.nd2	813.497	606	-1	-1	0.883
Dish 2 NFATc1.nd2	815.686	607	-1	-1	0.887
Dish 2 NFATc1.nd2	817.868	608	-1	-1	0.882
Dish 2 NFATc1.nd2	820.064	609	-1	-1	0.892
Dish 2 NFATc1.nd2	822.253	610	-1	-1	0.884
Dish 2 NFATc1.nd2	824.46	611	-1	-1	0.886
Dish 2 NFATc1.nd2	826.664	612	-1	-1	0.879
Dish 2 NFATc1.nd2	828.889	613	-1	-1	0.876
Dish 2 NFATc1.nd2	831.096	614	-1	-1	0.876
Dish 2 NFATc1.nd2	833.303	615	-1	-1	0.884
Dish 2 NFATc1.nd2	835.509	616	-1	-1	0.88
Dish 2 NFATc1.nd2	837.715	617	-1	-1	0.877
Dish 2 NFATc1.nd2	839.92	618	-1	-1	0.877
Dish 2 NFATc1.nd2	842.065	619	-1	-1	0.881
Dish 2 NFATc1.nd2	844.294	620	-1	-1	0.884
Dish 2 NFATc1.nd2	846.547	621	-1	-1	0.892
Dish 2 NFATc1.nd2	848.765	622	-1	-1	0.883
Dish 2 NFATc1.nd2	850.99	623	-1	-1	0.879
Dish 2 NFATc1.nd2	853.227	624	-1	-1	0.881
Dish 2 NFATc1.nd2	855.465	625	-1	-1	0.888
Dish 2 NFATc1.nd2	857.688	626	-1	-1	0.891
Dish 2 NFATc1.nd2	859.857	627	-1	-1	0.881
Dish 2 NFATc1.nd2	862.11	628	-1	-1	0.882
Dish 2 NFATc1.nd2	864.341	629	-1	-1	0.886
Dish 2 NFATc1.nd2	866.582	630	-1	-1	0.886
Dish 2 NFATc1.nd2	868.819	631	-1	-1	0.88
Dish 2 NFATc1.nd2	871.067	632	-1	-1	0.881
Dish 2 NFATc1.nd2	873.327	633	-1	-1	0.884
Dish 2 NFATc1.nd2	875.562	634	-1	-1	0.877
Dish 2 NFATc1.nd2	877.819	635	-1	-1	0.881
Dish 2 NFATc1.nd2	880.176	636	-1	-1	0.882
Dish 2 NFATc1.nd2	882.463	637	-1	-1	0.885
Dish 2 NFATc1.nd2	884.718	638	-1	-1	0.888
Dish 2 NFATc1.nd2	886.986	639	-1	-1	0.877
Dish 2 NFATc1.nd2	889.248	640	-1	-1	0.877
Dish 2 NFATc1.nd2	891.501	641	-1	-1	0.874
Dish 2 NFATc1.nd2	893.767	642	-1	-1	0.879
Dish 2 NFATc1.nd2	896.033	643	-1	-1	0.884
Dish 2 NFATc1.nd2	898.292	644	-1	-1	0.883
Dish 2 NFATc1.nd2	900.545	645	-1	-1	0.887
Dish 2 NFATc1.nd2	902.806	646	-1	-1	0.885
Dish 2 NFATc1.nd2	905.076	647	-1	-1	0.881
Dish 2 NFATc1.nd2	907.365	648	-1	-1	0.891
Dish 2 NFATc1.nd2	909.69	649	-1	-1	0.896
Dish 2 NFATc1.nd2	911.961	650	-1	-1	0.884
Dish 2 NFATc1.nd2	914.247	651	-1	-1	0.887
Dish 2 NFATc1.nd2	916.531	652	-1	-1	0.887
Dish 2 NFATc1.nd2	918.822	653	-1	-1	0.898
Dish 2 NFATc1.nd2	921.106	654	-1	-1	0.893
Dish 2 NFATc1.nd2	923.382	655	-1	-1	0.896
Dish 2 NFATc1.nd2	925.674	656	-1	-1	0.887
Dish 2 NFATc1.nd2	927.906	657	-1	-1	0.902
Dish 2 NFATc1.nd2	930.21	658	-1	-1	0.896
Dish 2 NFATc1.nd2	932.447	659	-1	-1	0.888
Dish 2 NFATc1.nd2	934.743	660	-1	-1	0.887
Dish 2 NFATc1.nd2	937.045	661	-1	-1	0.886
Dish 2 NFATc1.nd2	939.341	662	-1	-1	0.891
Dish 2 NFATc1.nd2	941.661	663	-1	-1	0.889
Dish 2 NFATc1.nd2	943.998	664	-1	-1	0.894
Dish 2 NFATc1.nd2	946.276	665	-1	-1	0.9
Dish 2 NFATc1.nd2	948.581	666	-1	-1	0.898
Dish 2 NFATc1.nd2	950.9	667	-1	-1	0.9
Dish 2 NFATc1.nd2	953.228	668	-1	-1	0.901
Dish 2 NFATc1.nd2	955.546	669	-1	-1	0.893
Dish 2 NFATc1.nd2	957.874	670	-1	-1	0.895
Dish 2 NFATc1.nd2	960.187	671	-1	-1	0.897
Dish 2 NFATc1.nd2	962.53	672	-1	-1	0.892
Dish 2 NFATc1.nd2	964.802	673	-1	-1	0.9
Dish 2 NFATc1.nd2	967.14	674	-1	-1	0.889
Dish 2 NFATc1.nd2	969.465	675	-1	-1	0.889
Dish 2 NFATc1.nd2	971.786	676	-1	-1	0.898
Dish 2 NFATc1.nd2	974.114	677	-1	-1	0.89
Dish 2 NFATc1.nd2	976.456	678	-1	-1	0.891
Dish 2 NFATc1.nd2	978.787	679	-1	-1	0.899
Dish 2 NFATc1.nd2	981.124	680	-1	-1	0.903
Dish 2 NFATc1.nd2	983.475	681	-1	-1	0.906
Dish 2 NFATc1.nd2	985.844	682	-1	-1	0.899
Dish 2 NFATc1.nd2	988.187	683	-1	-1	0.896
Dish 2 NFATc1.nd2	990.526	684	-1	-1	0.893
Dish 2 NFATc1.nd2	992.874	685	-1	-1	0.893
Dish 2 NFATc1.nd2	995.246	686	-1	-1	0.89
Dish 2 NFATc1.nd2	997.608	687	-1	-1	0.899
Dish 2 NFATc1.nd2	999.975	688	-1	-1	0.891
Dish 2 NFATc1.nd2	1002.36	689	-1	-1	0.889
Dish 2 NFATc1.nd2	1004.72	690	-1	-1	0.893
Dish 2 NFATc1.nd2	1007.12	691	-1	-1	0.911
Dish 2 NFATc1.nd2	1009.48	692	-1	-1	0.898
Dish 2 NFATc1.nd2	1011.77	693	-1	-1	0.904
Dish 2 NFATc1.nd2	1014.16	694	-1	-1	0.905
Dish 2 NFATc1.nd2	1016.55	695	-1	-1	0.91
Dish 2 NFATc1.nd2	1018.84	696	-1	-1	0.9
Dish 2 NFATc1.nd2	1021.21	697	-1	-1	0.899
Dish 2 NFATc1.nd2	1023.59	698	-1	-1	0.902
Dish 2 NFATc1.nd2	1025.95	699	-1	-1	0.904
Dish 2 NFATc1.nd2	1028.35	700	-1	-1	0.906
Dish 2 NFATc1.nd2	1030.73	701	-1	-1	0.897
Dish 2 NFATc1.nd2	1033.1	702	-1	-1	0.899
Dish 2 NFATc1.nd2	1035.49	703	-1	-1	0.898
Dish 2 NFATc1.nd2	1037.88	704	-1	-1	0.904
Dish 2 NFATc1.nd2	1040.26	705	-1	-1	0.897
Dish 2 NFATc1.nd2	1042.67	706	-1	-1	0.902
Dish 2 NFATc1.nd2	1045.07	707	-1	-1	0.904
Dish 2 NFATc1.nd2	1047.4	708	-1	-1	0.9
Dish 2 NFATc1.nd2	1049.8	709	-1	-1	0.902
Dish 2 NFATc1.nd2	1052.2	710	-1	-1	0.897
Dish 2 NFATc1.nd2	1055.67	711	-1	-1	0.922
Dish 2 NFATc1.nd2	1058.08	712	-1	-1	0.934
Dish 2 NFATc1.nd2	1060.41	713	-1	-1	0.938
Dish 2 NFATc1.nd2	1062.81	714	-1	-1	0.948
Dish 2 NFATc1.nd2	1065.21	715	-1	-1	0.96
Dish 2 NFATc1.nd2	1067.63	716	-1	-1	0.972
Dish 2 NFATc1.nd2	1070.05	717	-1	-1	0.992
Dish 2 NFATc1.nd2	1072.4	718	-1	-1	1
Dish 2 NFATc1.nd2	1074.82	719	-1	-1	1.009
Dish 2 NFATc1.nd2	1077.25	720	-1	-1	1.025
Dish 2 NFATc1.nd2	1079.69	721	-1	-1	1.04
Dish 2 NFATc1.nd2	1082.11	722	-1	-1	1.031
Dish 2 NFATc1.nd2	1084.55	723	-1	-1	1.047
Dish 2 NFATc1.nd2	1086.91	724	-1	-1	1.056
Dish 2 NFATc1.nd2	1089.35	725	-1	-1	1.061
Dish 2 NFATc1.nd2	1091.78	726	-1	-1	1.055
Dish 2 NFATc1.nd2	1094.2	727	-1	-1	1.064
Dish 2 NFATc1.nd2	1096.64	728	-1	-1	1.071
Dish 2 NFATc1.nd2	1099.08	729	-1	-1	1.077
Dish 2 NFATc1.nd2	1101.45	730	-1	-1	1.088
Dish 2 NFATc1.nd2	1103.88	731	-1	-1	1.083
Dish 2 NFATc1.nd2	1106.34	732	-1	-1	1.087
Dish 2 NFATc1.nd2	1108.79	733	-1	-1	1.09
Dish 2 NFATc1.nd2	1111.23	734	-1	-1	1.099
Dish 2 NFATc1.nd2	1113.67	735	-1	-1	1.101
Dish 2 NFATc1.nd2	1116.12	736	-1	-1	1.1
Dish 2 NFATc1.nd2	1118.53	737	-1	-1	1.107
Dish 2 NFATc1.nd2	1120.98	738	-1	-1	1.113
Dish 2 NFATc1.nd2	1123.45	739	-1	-1	1.108
Dish 2 NFATc1.nd2	1125.91	740	-1	-1	1.117
Dish 2 NFATc1.nd2	1128.37	741	-1	-1	1.117
Dish 2 NFATc1.nd2	1130.83	742	-1	-1	1.12
Dish 2 NFATc1.nd2	1133.3	743	-1	-1	1.118
Dish 2 NFATc1.nd2	1135.77	744	-1	-1	1.121
Dish 2 NFATc1.nd2	1138.25	745	-1	-1	1.127
Dish 2 NFATc1.nd2	1140.72	746	-1	-1	1.126
Dish 2 NFATc1.nd2	1143.19	747	-1	-1	1.135
Dish 2 NFATc1.nd2	1145.66	748	-1	-1	1.134
Dish 2 NFATc1.nd2	1148.15	749	-1	-1	1.134
Dish 2 NFATc1.nd2	1150.56	750	-1	-1	1.133
Dish 2 NFATc1.nd2	1153.04	751	-1	-1	1.137
Dish 2 NFATc1.nd2	1155.51	752	-1	-1	1.146
Dish 2 NFATc1.nd2	1158	753	-1	-1	1.152
Dish 2 NFATc1.nd2	1160.51	754	-1	-1	1.15
Dish 2 NFATc1.nd2	1162.99	755	-1	-1	1.157
Dish 2 NFATc1.nd2	1165.48	756	-1	-1	1.151
Dish 2 NFATc1.nd2	1167.98	757	-1	-1	1.158
Dish 2 NFATc1.nd2	1170.49	758	-1	-1	1.159
Dish 2 NFATc1.nd2	1172.99	759	-1	-1	1.169
Dish 2 NFATc1.nd2	1175.5	760	-1	-1	1.166
Dish 2 NFATc1.nd2	1178	761	-1	-1	1.172
Dish 2 NFATc1.nd2	1180.51	762	-1	-1	1.169
Dish 2 NFATc1.nd2	1183.03	763	-1	-1	1.173
Dish 2 NFATc1.nd2	1185.57	764	-1	-1	1.185
Dish 2 NFATc1.nd2	1188.07	765	-1	-1	1.179
Dish 2 NFATc1.nd2	1190.59	766	-1	-1	1.185
Dish 2 NFATc1.nd2	1193.11	767	-1	-1	1.188
Dish 2 NFATc1.nd2	1195.64	768	-1	-1	1.192
Dish 2 NFATc1.nd2	1198.09	769	-1	-1	1.196
Dish 2 NFATc1.nd2	1200.61	770	-1	-1	1.179
Dish 2 NFATc1.nd2	1203.12	771	-1	-1	1.199
Dish 2 NFATc1.nd2	1205.66	772	-1	-1	1.196
Dish 2 NFATc1.nd2	1208.12	773	-1	-1	1.197
Dish 2 NFATc1.nd2	1210.66	774	-1	-1	1.203
Dish 2 NFATc1.nd2	1213.17	775	-1	-1	1.209
Dish 2 NFATc1.nd2	1215.63	776	-1	-1	1.205
Dish 2 NFATc1.nd2	1218.16	777	-1	-1	1.195
Dish 2 NFATc1.nd2	1220.62	778	-1	-1	1.195
Dish 2 NFATc1.nd2	1223.15	779	-1	-1	1.202
Dish 2 NFATc1.nd2	1225.68	780	-1	-1	1.2
Dish 2 NFATc1.nd2	1228.21	781	-1	-1	1.208
Dish 2 NFATc1.nd2	1230.69	782	-1	-1	1.208
Dish 2 NFATc1.nd2	1233.28	783	-1	-1	1.206
Dish 2 NFATc1.nd2	1235.83	784	-1	-1	1.211
Dish 2 NFATc1.nd2	1238.37	785	-1	-1	1.217
Dish 2 NFATc1.nd2	1240.91	786	-1	-1	1.215
Dish 2 NFATc1.nd2	1243.46	787	-1	-1	1.223
Dish 2 NFATc1.nd2	1246.01	788	-1	-1	1.211
Dish 2 NFATc1.nd2	1248.56	789	-1	-1	1.208
Dish 2 NFATc1.nd2	1251.11	790	-1	-1	1.217
Dish 2 NFATc1.nd2	1253.65	791	-1	-1	1.224
Dish 2 NFATc1.nd2	1256.19	792	-1	-1	1.229
Dish 2 NFATc1.nd2	1258.68	793	-1	-1	1.229
Dish 2 NFATc1.nd2	1261.25	794	-1	-1	1.227
Dish 2 NFATc1.nd2	1263.82	795	-1	-1	1.229
Dish 2 NFATc1.nd2	1266.37	796	-1	-1	1.235
Dish 2 NFATc1.nd2	1268.96	797	-1	-1	1.232
Dish 2 NFATc1.nd2	1271.52	798	-1	-1	1.242
Dish 2 NFATc1.nd2	1274.08	799	-1	-1	1.232
Dish 2 NFATc1.nd2	1276.66	800	-1	-1	1.23
Dish 2 NFATc1.nd2	1279.17	801	-1	-1	1.232
Dish 2 NFATc1.nd2	1281.74	802	-1	-1	1.229
Dish 2 NFATc1.nd2	1284.25	803	-1	-1	1.238
Dish 2 NFATc1.nd2	1286.83	804	-1	-1	1.233
Dish 2 NFATc1.nd2	1289.39	805	-1	-1	1.24
Dish 2 NFATc1.nd2	1291.96	806	-1	-1	1.237
Dish 2 NFATc1.nd2	1294.55	807	-1	-1	1.236
Dish 2 NFATc1.nd2	1297.12	808	-1	-1	1.247
Dish 2 NFATc1.nd2	1299.69	809	-1	-1	1.243
Dish 2 NFATc1.nd2	1302.27	810	-1	-1	1.255
Dish 2 NFATc1.nd2	1304.85	811	-1	-1	1.248
Dish 2 NFATc1.nd2	1307.44	812	-1	-1	1.249
Dish 2 NFATc1.nd2	1310.02	813	-1	-1	1.247
Dish 2 NFATc1.nd2	1312.53	814	-1	-1	1.244
Dish 2 NFATc1.nd2	1315.15	815	-1	-1	1.255
Dish 2 NFATc1.nd2	1317.75	816	-1	-1	1.244
Dish 2 NFATc1.nd2	1320.38	817	-1	-1	1.248
Dish 2 NFATc1.nd2	1322.97	818	-1	-1	1.25
Dish 2 NFATc1.nd2	1325.61	819	-1	-1	1.26
Dish 2 NFATc1.nd2	1328.22	820	-1	-1	1.265
Dish 2 NFATc1.nd2	1330.85	821	-1	-1	1.267
Dish 2 NFATc1.nd2	1333.45	822	-1	-1	1.264
Dish 2 NFATc1.nd2	1336.07	823	-1	-1	1.26
Dish 2 NFATc1.nd2	1338.61	824	-1	-1	1.262
Dish 2 NFATc1.nd2	1341.22	825	-1	-1	1.259
Dish 2 NFATc1.nd2	1343.82	826	-1	-1	1.26
Dish 2 NFATc1.nd2	1346.43	827	-1	-1	1.271
Dish 2 NFATc1.nd2	1349.08	828	-1	-1	1.26
Dish 2 NFATc1.nd2	1351.71	829	-1	-1	1.261
Dish 2 NFATc1.nd2	1354.34	830	-1	-1	1.27
Dish 2 NFATc1.nd2	1356.96	831	-1	-1	1.271
Dish 2 NFATc1.nd2	1359.6	832	-1	-1	1.273
Dish 2 NFATc1.nd2	1362.16	833	-1	-1	1.268
Dish 2 NFATc1.nd2	1364.79	834	-1	-1	1.266
Dish 2 NFATc1.nd2	1367.43	835	-1	-1	1.268
Dish 2 NFATc1.nd2	1370.05	836	-1	-1	1.265
Dish 2 NFATc1.nd2	1372.69	837	-1	-1	1.266
Dish 2 NFATc1.nd2	1375.34	838	-1	-1	1.266
Dish 2 NFATc1.nd2	1377.97	839	-1	-1	1.268
Dish 2 NFATc1.nd2	1380.64	840	-1	-1	1.269
Dish 2 NFATc1.nd2	1383.27	841	-1	-1	1.269
Dish 2 NFATc1.nd2	1385.9	842	-1	-1	1.268
Dish 2 NFATc1.nd2	1388.54	843	-1	-1	1.273
Dish 2 NFATc1.nd2	1391.19	844	-1	-1	1.268
Dish 2 NFATc1.nd2	1393.84	845	-1	-1	1.267
Dish 2 NFATc1.nd2	1396.47	846	-1	-1	1.272
Dish 2 NFATc1.nd2	1399.11	847	-1	-1	1.279
Dish 2 NFATc1.nd2	1401.76	848	-1	-1	1.268
Dish 2 NFATc1.nd2	1404.42	849	-1	-1	1.285
Dish 2 NFATc1.nd2	1407.07	850	-1	-1	1.276
Dish 2 NFATc1.nd2	1409.73	851	-1	-1	1.273
Dish 2 NFATc1.nd2	1412.38	852	-1	-1	1.276
Dish 2 NFATc1.nd2	1415.05	853	-1	-1	1.279
Dish 2 NFATc1.nd2	1417.75	854	-1	-1	1.287
Dish 2 NFATc1.nd2	1420.41	855	-1	-1	1.287
Dish 2 NFATc1.nd2	1423.09	856	-1	-1	1.287
Dish 2 NFATc1.nd2	1425.69	857	-1	-1	1.288
Dish 2 NFATc1.nd2	1428.35	858	-1	-1	1.289
Dish 2 NFATc1.nd2	1431.01	859	-1	-1	1.281
Dish 2 NFATc1.nd2	1433.68	860	-1	-1	1.287
Dish 2 NFATc1.nd2	1436.35	861	-1	-1	1.283
Dish 2 NFATc1.nd2	1439.01	862	-1	-1	1.29
Dish 2 NFATc1.nd2	1441.68	863	-1	-1	1.293
Dish 2 NFATc1.nd2	1444.36	864	-1	-1	1.291
Dish 2 NFATc1.nd2	1447.04	865	-1	-1	1.286
Dish 2 NFATc1.nd2	1449.7	866	-1	-1	1.285
Dish 2 NFATc1.nd2	1452.38	867	-1	-1	1.281
Dish 2 NFATc1.nd2	1454.99	868	-1	-1	1.291
Dish 2 NFATc1.nd2	1457.67	869	-1	-1	1.285
Dish 2 NFATc1.nd2	1460.37	870	-1	-1	1.296
Dish 2 NFATc1.nd2	1463.05	871	-1	-1	1.292
Dish 2 NFATc1.nd2	1465.74	872	-1	-1	1.286
Dish 2 NFATc1.nd2	1468.44	873	-1	-1	1.288
Dish 2 NFATc1.nd2	1471.08	874	-1	-1	1.291
Dish 2 NFATc1.nd2	1473.8	875	-1	-1	1.291
Dish 2 NFATc1.nd2	1476.49	876	-1	-1	1.289
Dish 2 NFATc1.nd2	1479.18	877	-1	-1	1.292
Dish 2 NFATc1.nd2	1481.81	878	-1	-1	1.297
Dish 2 NFATc1.nd2	1484.51	879	-1	-1	1.29
Dish 2 NFATc1.nd2	1487.23	880	-1	-1	1.299
Dish 2 NFATc1.nd2	1489.95	881	-1	-1	1.3
Dish 2 NFATc1.nd2	1492.59	882	-1	-1	1.3
Dish 2 NFATc1.nd2	1495.29	883	-1	-1	1.302
Dish 2 NFATc1.nd2	1498.01	884	-1	-1	1.292
Dish 2 NFATc1.nd2	1500.71	885	-1	-1	1.295
Dish 2 NFATc1.nd2	1503.36	886	-1	-1	1.288
Dish 2 NFATc1.nd2	1506.09	887	-1	-1	1.287
Dish 2 NFATc1.nd2	1508.8	888	-1	-1	1.298
Dish 2 NFATc1.nd2	1511.51	889	-1	-1	1.299
Dish 2 NFATc1.nd2	1514.25	890	-1	-1	1.293
Dish 2 NFATc1.nd2	1516.99	891	-1	-1	1.297
Dish 2 NFATc1.nd2	1519.7	892	-1	-1	1.292
Dish 2 NFATc1.nd2	1522.36	893	-1	-1	1.303
Dish 2 NFATc1.nd2	1525.09	894	-1	-1	1.288
Dish 2 NFATc1.nd2	1527.83	895	-1	-1	1.301
Dish 2 NFATc1.nd2	1530.55	896	-1	-1	1.291
Dish 2 NFATc1.nd2	1533.27	897	-1	-1	1.29
Dish 2 NFATc1.nd2	1536	898	-1	-1	1.295
Dish 2 NFATc1.nd2	1538.67	899	-1	-1	1.293
Dish 2 NFATc1.nd2	1541.41	900	-1	-1	1.295
Dish 2 NFATc1.nd2	1544.17	901	-1	-1	1.295
Dish 2 NFATc1.nd2	1546.9	902	-1	-1	1.29
Dish 2 NFATc1.nd2	1549.65	903	-1	-1	1.297
Dish 2 NFATc1.nd2	1552.42	904	-1	-1	1.299
Dish 2 NFATc1.nd2	1555.16	905	-1	-1	1.299
Dish 2 NFATc1.nd2	1557.9	906	-1	-1	1.303
Dish 2 NFATc1.nd2	1560.65	907	-1	-1	1.301
