# Supplementary material for: NFATc1 drives Orai3 transcription and proteolysis by harnessing epigenome differences in the MARCH8 promoter
Source: EMBO J. 2025 Sep 29;44(21):6137–67. doi: 10.1038/s44318-025-00572-4 (PMC12583688; doi:10.1038/s44318-025-00572-4)
Supplement: Supplementary file 12 — Figure EV1 Source Data [file 44318_2025_572_MOESM12_ESM.zip › EV 1/EV 1A/EV.xlsx]

## Sheet: Data (Channels)
Name	Time [s]	ND.T	ND.Z	ND.M	Ratio 340nm/380nm
Dish 1 EGFP.nd2	-0.001	1	-1	-1	0.514
Dish 1 EGFP.nd2	1.29	2	-1	-1	0.516
Dish 1 EGFP.nd2	2.105	3	-1	-1	0.514
Dish 1 EGFP.nd2	2.742	4	-1	-1	0.516
Dish 1 EGFP.nd2	3.364	5	-1	-1	0.517
Dish 1 EGFP.nd2	4.071	6	-1	-1	0.512
Dish 1 EGFP.nd2	4.677	7	-1	-1	0.512
Dish 1 EGFP.nd2	5.331	8	-1	-1	0.507
Dish 1 EGFP.nd2	5.964	9	-1	-1	0.506
Dish 1 EGFP.nd2	6.604	10	-1	-1	0.513
Dish 1 EGFP.nd2	7.235	11	-1	-1	0.514
Dish 1 EGFP.nd2	7.875	12	-1	-1	0.517
Dish 1 EGFP.nd2	8.516	13	-1	-1	0.522
Dish 1 EGFP.nd2	9.116	14	-1	-1	0.52
Dish 1 EGFP.nd2	9.748	15	-1	-1	0.517
Dish 1 EGFP.nd2	10.394	16	-1	-1	0.517
Dish 1 EGFP.nd2	10.984	17	-1	-1	0.508
Dish 1 EGFP.nd2	11.59	18	-1	-1	0.51
Dish 1 EGFP.nd2	12.176	19	-1	-1	0.51
Dish 1 EGFP.nd2	12.877	20	-1	-1	0.515
Dish 1 EGFP.nd2	13.56	21	-1	-1	0.515
Dish 1 EGFP.nd2	14.189	22	-1	-1	0.515
Dish 1 EGFP.nd2	14.84	23	-1	-1	0.518
Dish 1 EGFP.nd2	15.488	24	-1	-1	0.516
Dish 1 EGFP.nd2	16.124	25	-1	-1	0.517
Dish 1 EGFP.nd2	16.71	26	-1	-1	0.513
Dish 1 EGFP.nd2	17.381	27	-1	-1	0.517
Dish 1 EGFP.nd2	18.005	28	-1	-1	0.516
Dish 1 EGFP.nd2	18.641	29	-1	-1	0.514
Dish 1 EGFP.nd2	19.586	30	-1	-1	0.509
Dish 1 EGFP.nd2	20.318	31	-1	-1	0.508
Dish 1 EGFP.nd2	20.983	32	-1	-1	0.511
Dish 1 EGFP.nd2	21.676	33	-1	-1	0.511
Dish 1 EGFP.nd2	22.28	34	-1	-1	0.509
Dish 1 EGFP.nd2	22.939	35	-1	-1	0.508
Dish 1 EGFP.nd2	23.588	36	-1	-1	0.509
Dish 1 EGFP.nd2	24.226	37	-1	-1	0.506
Dish 1 EGFP.nd2	24.873	38	-1	-1	0.508
Dish 1 EGFP.nd2	25.512	39	-1	-1	0.511
Dish 1 EGFP.nd2	26.122	40	-1	-1	0.509
Dish 1 EGFP.nd2	26.763	41	-1	-1	0.514
Dish 1 EGFP.nd2	27.366	42	-1	-1	0.511
Dish 1 EGFP.nd2	27.978	43	-1	-1	0.51
Dish 1 EGFP.nd2	28.629	44	-1	-1	0.515
Dish 1 EGFP.nd2	29.264	45	-1	-1	0.52
Dish 1 EGFP.nd2	29.923	46	-1	-1	0.519
Dish 1 EGFP.nd2	30.525	47	-1	-1	0.519
Dish 1 EGFP.nd2	31.202	48	-1	-1	0.509
Dish 1 EGFP.nd2	31.843	49	-1	-1	0.51
Dish 1 EGFP.nd2	32.465	50	-1	-1	0.513
Dish 1 EGFP.nd2	33.13	51	-1	-1	0.515
Dish 1 EGFP.nd2	33.806	52	-1	-1	0.512
Dish 1 EGFP.nd2	34.472	53	-1	-1	0.515
Dish 1 EGFP.nd2	35.076	54	-1	-1	0.518
Dish 1 EGFP.nd2	35.755	55	-1	-1	0.52
Dish 1 EGFP.nd2	36.39	56	-1	-1	0.523
Dish 1 EGFP.nd2	37.049	57	-1	-1	0.52
Dish 1 EGFP.nd2	37.647	58	-1	-1	0.515
Dish 1 EGFP.nd2	38.28	59	-1	-1	0.517
Dish 1 EGFP.nd2	38.891	60	-1	-1	0.519
Dish 1 EGFP.nd2	39.591	61	-1	-1	0.519
Dish 1 EGFP.nd2	40.238	62	-1	-1	0.523
Dish 1 EGFP.nd2	40.878	63	-1	-1	0.519
Dish 1 EGFP.nd2	41.561	64	-1	-1	0.514
Dish 1 EGFP.nd2	42.242	65	-1	-1	0.517
Dish 1 EGFP.nd2	42.889	66	-1	-1	0.521
Dish 1 EGFP.nd2	43.567	67	-1	-1	0.519
Dish 1 EGFP.nd2	44.225	68	-1	-1	0.524
Dish 1 EGFP.nd2	44.853	69	-1	-1	0.514
Dish 1 EGFP.nd2	45.487	70	-1	-1	0.513
Dish 1 EGFP.nd2	46.156	71	-1	-1	0.515
Dish 1 EGFP.nd2	46.784	72	-1	-1	0.513
Dish 1 EGFP.nd2	47.425	73	-1	-1	0.515
Dish 1 EGFP.nd2	48.094	74	-1	-1	0.518
Dish 1 EGFP.nd2	48.758	75	-1	-1	0.515
Dish 1 EGFP.nd2	49.394	76	-1	-1	0.518
Dish 1 EGFP.nd2	50.093	77	-1	-1	0.518
Dish 1 EGFP.nd2	50.756	78	-1	-1	0.515
Dish 1 EGFP.nd2	51.414	79	-1	-1	0.517
Dish 1 EGFP.nd2	52.095	80	-1	-1	0.514
Dish 1 EGFP.nd2	52.764	81	-1	-1	0.515
Dish 1 EGFP.nd2	53.454	82	-1	-1	0.514
Dish 1 EGFP.nd2	54.155	83	-1	-1	0.518
Dish 1 EGFP.nd2	54.825	84	-1	-1	0.52
Dish 1 EGFP.nd2	55.397	85	-1	-1	0.516
Dish 1 EGFP.nd2	56.068	86	-1	-1	0.516
Dish 1 EGFP.nd2	56.786	87	-1	-1	0.515
Dish 1 EGFP.nd2	57.431	88	-1	-1	0.519
Dish 1 EGFP.nd2	58.132	89	-1	-1	0.517
Dish 1 EGFP.nd2	58.833	90	-1	-1	0.513
Dish 1 EGFP.nd2	59.528	91	-1	-1	0.512
Dish 1 EGFP.nd2	60.173	92	-1	-1	0.513
Dish 1 EGFP.nd2	60.875	93	-1	-1	0.509
Dish 1 EGFP.nd2	61.571	94	-1	-1	0.502
Dish 1 EGFP.nd2	62.302	95	-1	-1	0.519
Dish 1 EGFP.nd2	62.959	96	-1	-1	0.526
Dish 1 EGFP.nd2	63.647	97	-1	-1	0.522
Dish 1 EGFP.nd2	64.39	98	-1	-1	0.519
Dish 1 EGFP.nd2	65.09	99	-1	-1	0.522
Dish 1 EGFP.nd2	65.718	100	-1	-1	0.519
Dish 1 EGFP.nd2	66.44	101	-1	-1	0.517
Dish 1 EGFP.nd2	67.139	102	-1	-1	0.522
Dish 1 EGFP.nd2	67.946	103	-1	-1	0.519
Dish 1 EGFP.nd2	68.652	104	-1	-1	0.519
Dish 1 EGFP.nd2	69.356	105	-1	-1	0.518
Dish 1 EGFP.nd2	69.98	106	-1	-1	0.519
Dish 1 EGFP.nd2	70.723	107	-1	-1	0.522
Dish 1 EGFP.nd2	71.456	108	-1	-1	0.518
Dish 1 EGFP.nd2	72.153	109	-1	-1	0.521
Dish 1 EGFP.nd2	72.906	110	-1	-1	0.521
Dish 1 EGFP.nd2	73.48	111	-1	-1	0.522
Dish 1 EGFP.nd2	74.047	112	-1	-1	0.529
Dish 1 EGFP.nd2	74.778	113	-1	-1	0.524
Dish 1 EGFP.nd2	75.425	114	-1	-1	0.527
Dish 1 EGFP.nd2	76.037	115	-1	-1	0.534
Dish 1 EGFP.nd2	76.607	116	-1	-1	0.526
Dish 1 EGFP.nd2	77.235	117	-1	-1	0.532
Dish 1 EGFP.nd2	77.804	118	-1	-1	0.529
Dish 1 EGFP.nd2	78.405	119	-1	-1	0.528
Dish 1 EGFP.nd2	78.985	120	-1	-1	0.527
Dish 1 EGFP.nd2	79.567	121	-1	-1	0.53
Dish 1 EGFP.nd2	80.15	122	-1	-1	0.531
Dish 1 EGFP.nd2	80.74	123	-1	-1	0.534
Dish 1 EGFP.nd2	81.333	124	-1	-1	0.529
Dish 1 EGFP.nd2	81.921	125	-1	-1	0.535
Dish 1 EGFP.nd2	82.575	126	-1	-1	0.532
Dish 1 EGFP.nd2	83.202	127	-1	-1	0.537
Dish 1 EGFP.nd2	83.806	128	-1	-1	0.537
Dish 1 EGFP.nd2	84.408	129	-1	-1	0.534
Dish 1 EGFP.nd2	85.055	130	-1	-1	0.531
Dish 1 EGFP.nd2	85.714	131	-1	-1	0.532
Dish 1 EGFP.nd2	86.362	132	-1	-1	0.528
Dish 1 EGFP.nd2	86.967	133	-1	-1	0.536
Dish 1 EGFP.nd2	87.63	134	-1	-1	0.536
Dish 1 EGFP.nd2	88.266	135	-1	-1	0.536
Dish 1 EGFP.nd2	89.234	136	-1	-1	0.538
Dish 1 EGFP.nd2	90.149	137	-1	-1	0.538
Dish 1 EGFP.nd2	91.072	138	-1	-1	0.541
Dish 1 EGFP.nd2	91.983	139	-1	-1	0.541
Dish 1 EGFP.nd2	92.952	140	-1	-1	0.544
Dish 1 EGFP.nd2	93.915	141	-1	-1	0.544
Dish 1 EGFP.nd2	94.86	142	-1	-1	0.548
Dish 1 EGFP.nd2	95.807	143	-1	-1	0.556
Dish 1 EGFP.nd2	96.763	144	-1	-1	0.556
Dish 1 EGFP.nd2	97.71	145	-1	-1	0.555
Dish 1 EGFP.nd2	98.538	146	-1	-1	0.546
Dish 1 EGFP.nd2	99.525	147	-1	-1	0.548
Dish 1 EGFP.nd2	100.639	148	-1	-1	0.553
Dish 1 EGFP.nd2	101.625	149	-1	-1	0.551
Dish 1 EGFP.nd2	102.602	150	-1	-1	0.552
Dish 1 EGFP.nd2	103.584	151	-1	-1	0.559
Dish 1 EGFP.nd2	104.554	152	-1	-1	0.56
Dish 1 EGFP.nd2	105.56	153	-1	-1	0.562
Dish 1 EGFP.nd2	106.361	154	-1	-1	0.556
Dish 1 EGFP.nd2	107.372	155	-1	-1	0.554
Dish 1 EGFP.nd2	108.392	156	-1	-1	0.561
Dish 1 EGFP.nd2	109.567	157	-1	-1	0.56
Dish 1 EGFP.nd2	110.583	158	-1	-1	0.564
Dish 1 EGFP.nd2	111.589	159	-1	-1	0.564
Dish 1 EGFP.nd2	112.609	160	-1	-1	0.567
Dish 1 EGFP.nd2	113.628	161	-1	-1	0.566
Dish 1 EGFP.nd2	114.463	162	-1	-1	0.568
Dish 1 EGFP.nd2	115.511	163	-1	-1	0.564
Dish 1 EGFP.nd2	116.615	164	-1	-1	0.567
Dish 1 EGFP.nd2	117.67	165	-1	-1	0.571
Dish 1 EGFP.nd2	118.712	166	-1	-1	0.571
Dish 1 EGFP.nd2	119.774	167	-1	-1	0.565
Dish 1 EGFP.nd2	120.815	168	-1	-1	0.567
Dish 1 EGFP.nd2	121.888	169	-1	-1	0.568
Dish 1 EGFP.nd2	122.96	170	-1	-1	0.567
Dish 1 EGFP.nd2	124.039	171	-1	-1	0.57
Dish 1 EGFP.nd2	125.123	172	-1	-1	0.576
Dish 1 EGFP.nd2	126.206	173	-1	-1	0.576
Dish 1 EGFP.nd2	127.292	174	-1	-1	0.574
Dish 1 EGFP.nd2	128.383	175	-1	-1	0.572
Dish 1 EGFP.nd2	129.467	176	-1	-1	0.574
Dish 1 EGFP.nd2	130.575	177	-1	-1	0.57
Dish 1 EGFP.nd2	131.677	178	-1	-1	0.573
Dish 1 EGFP.nd2	132.787	179	-1	-1	0.573
Dish 1 EGFP.nd2	133.903	180	-1	-1	0.574
Dish 1 EGFP.nd2	135.005	181	-1	-1	0.58
Dish 1 EGFP.nd2	136.146	182	-1	-1	0.58
Dish 1 EGFP.nd2	137.261	183	-1	-1	0.578
Dish 1 EGFP.nd2	138.38	184	-1	-1	0.576
Dish 1 EGFP.nd2	139.513	185	-1	-1	0.576
Dish 1 EGFP.nd2	140.688	186	-1	-1	0.578
Dish 1 EGFP.nd2	141.846	187	-1	-1	0.576
Dish 1 EGFP.nd2	142.991	188	-1	-1	0.575
Dish 1 EGFP.nd2	144.132	189	-1	-1	0.578
Dish 1 EGFP.nd2	145.298	190	-1	-1	0.579
Dish 1 EGFP.nd2	146.442	191	-1	-1	0.582
Dish 1 EGFP.nd2	147.595	192	-1	-1	0.586
Dish 1 EGFP.nd2	148.762	193	-1	-1	0.576
Dish 1 EGFP.nd2	149.946	194	-1	-1	0.585
Dish 1 EGFP.nd2	151.124	195	-1	-1	0.582
Dish 1 EGFP.nd2	152.293	196	-1	-1	0.582
Dish 1 EGFP.nd2	153.502	197	-1	-1	0.589
Dish 1 EGFP.nd2	154.419	198	-1	-1	0.586
Dish 1 EGFP.nd2	155.629	199	-1	-1	0.585
Dish 1 EGFP.nd2	157.211	200	-1	-1	0.577
Dish 1 EGFP.nd2	158.46	201	-1	-1	0.579
Dish 1 EGFP.nd2	159.73	202	-1	-1	0.58
Dish 1 EGFP.nd2	160.696	203	-1	-1	0.582
Dish 1 EGFP.nd2	162.051	204	-1	-1	0.581
Dish 1 EGFP.nd2	163.369	205	-1	-1	0.584
Dish 1 EGFP.nd2	164.597	206	-1	-1	0.583
Dish 1 EGFP.nd2	165.89	207	-1	-1	0.586
Dish 1 EGFP.nd2	167.183	208	-1	-1	0.585
Dish 1 EGFP.nd2	168.512	209	-1	-1	0.583
Dish 1 EGFP.nd2	169.819	210	-1	-1	0.581
Dish 1 EGFP.nd2	171.143	211	-1	-1	0.58
Dish 1 EGFP.nd2	172.489	212	-1	-1	0.586
Dish 1 EGFP.nd2	173.826	213	-1	-1	0.583
Dish 1 EGFP.nd2	175.09	214	-1	-1	0.582
Dish 1 EGFP.nd2	176.421	215	-1	-1	0.584
Dish 1 EGFP.nd2	177.697	216	-1	-1	0.583
Dish 1 EGFP.nd2	179.039	217	-1	-1	0.584
Dish 1 EGFP.nd2	180.392	218	-1	-1	0.587
Dish 1 EGFP.nd2	181.758	219	-1	-1	0.59
Dish 1 EGFP.nd2	183.117	220	-1	-1	0.589
Dish 1 EGFP.nd2	184.501	221	-1	-1	0.581
Dish 1 EGFP.nd2	185.86	222	-1	-1	0.587
Dish 1 EGFP.nd2	187.221	223	-1	-1	0.583
Dish 1 EGFP.nd2	188.526	224	-1	-1	0.59
Dish 1 EGFP.nd2	189.555	225	-1	-1	0.588
Dish 1 EGFP.nd2	190.993	226	-1	-1	0.591
Dish 1 EGFP.nd2	192.383	227	-1	-1	0.586
Dish 1 EGFP.nd2	193.78	228	-1	-1	0.589
Dish 1 EGFP.nd2	195.174	229	-1	-1	0.587
Dish 1 EGFP.nd2	196.594	230	-1	-1	0.583
Dish 1 EGFP.nd2	198.002	231	-1	-1	0.581
Dish 1 EGFP.nd2	199.405	232	-1	-1	0.586
Dish 1 EGFP.nd2	200.818	233	-1	-1	0.583
Dish 1 EGFP.nd2	202.225	234	-1	-1	0.584
Dish 1 EGFP.nd2	203.668	235	-1	-1	0.586
Dish 1 EGFP.nd2	205.083	236	-1	-1	0.585
Dish 1 EGFP.nd2	206.546	237	-1	-1	0.592
Dish 1 EGFP.nd2	207.983	238	-1	-1	0.59
Dish 1 EGFP.nd2	209.445	239	-1	-1	0.59
Dish 1 EGFP.nd2	210.842	240	-1	-1	0.592
Dish 1 EGFP.nd2	212.296	241	-1	-1	0.591
Dish 1 EGFP.nd2	213.746	242	-1	-1	0.593
Dish 1 EGFP.nd2	215.188	243	-1	-1	0.596
Dish 1 EGFP.nd2	216.639	244	-1	-1	0.589
Dish 1 EGFP.nd2	218.1	245	-1	-1	0.585
Dish 1 EGFP.nd2	219.563	246	-1	-1	0.586
Dish 1 EGFP.nd2	221.035	247	-1	-1	0.587
Dish 1 EGFP.nd2	222.515	248	-1	-1	0.589
Dish 1 EGFP.nd2	224	249	-1	-1	0.59
Dish 1 EGFP.nd2	225.422	250	-1	-1	0.591
Dish 1 EGFP.nd2	226.911	251	-1	-1	0.591
Dish 1 EGFP.nd2	228.396	252	-1	-1	0.588
Dish 1 EGFP.nd2	229.924	253	-1	-1	0.592
Dish 1 EGFP.nd2	231.361	254	-1	-1	0.59
Dish 1 EGFP.nd2	232.865	255	-1	-1	0.59
Dish 1 EGFP.nd2	234.38	256	-1	-1	0.592
Dish 1 EGFP.nd2	235.9	257	-1	-1	0.589
Dish 1 EGFP.nd2	237.416	258	-1	-1	0.58
Dish 1 EGFP.nd2	238.957	259	-1	-1	0.585
Dish 1 EGFP.nd2	240.445	260	-1	-1	0.581
Dish 1 EGFP.nd2	241.986	261	-1	-1	0.584
Dish 1 EGFP.nd2	243.489	262	-1	-1	0.588
Dish 1 EGFP.nd2	245.045	263	-1	-1	0.595
Dish 1 EGFP.nd2	246.626	264	-1	-1	0.588
Dish 1 EGFP.nd2	248.184	265	-1	-1	0.588
Dish 1 EGFP.nd2	249.755	266	-1	-1	0.587
Dish 1 EGFP.nd2	251.252	267	-1	-1	0.583
Dish 1 EGFP.nd2	252.834	268	-1	-1	0.584
Dish 1 EGFP.nd2	254.421	269	-1	-1	0.581
Dish 1 EGFP.nd2	256.038	270	-1	-1	0.581
Dish 1 EGFP.nd2	257.646	271	-1	-1	0.588
Dish 1 EGFP.nd2	259.234	272	-1	-1	0.586
Dish 1 EGFP.nd2	260.842	273	-1	-1	0.582
Dish 1 EGFP.nd2	262.448	274	-1	-1	0.58
Dish 1 EGFP.nd2	264.076	275	-1	-1	0.59
Dish 1 EGFP.nd2	265.665	276	-1	-1	0.593
Dish 1 EGFP.nd2	267.294	277	-1	-1	0.58
Dish 1 EGFP.nd2	267.913	278	-1	-1	0.581
Dish 1 EGFP.nd2	268.628	279	-1	-1	0.577
Dish 1 EGFP.nd2	269.337	280	-1	-1	0.581
Dish 1 EGFP.nd2	270.507	281	-1	-1	0.576
Dish 1 EGFP.nd2	272.089	282	-1	-1	0.582
Dish 1 EGFP.nd2	273.742	283	-1	-1	0.579
Dish 1 EGFP.nd2	275.31	284	-1	-1	0.58
Dish 1 EGFP.nd2	276.883	285	-1	-1	0.577
Dish 1 EGFP.nd2	278.518	286	-1	-1	0.576
Dish 1 EGFP.nd2	280.116	287	-1	-1	0.577
Dish 1 EGFP.nd2	281.801	288	-1	-1	0.58
Dish 1 EGFP.nd2	283.402	289	-1	-1	0.583
Dish 1 EGFP.nd2	285.012	290	-1	-1	0.578
Dish 1 EGFP.nd2	286.629	291	-1	-1	0.572
Dish 1 EGFP.nd2	288.247	292	-1	-1	0.575
Dish 1 EGFP.nd2	289.865	293	-1	-1	0.581
Dish 1 EGFP.nd2	291.5	294	-1	-1	0.58
Dish 1 EGFP.nd2	293.202	295	-1	-1	0.58
Dish 1 EGFP.nd2	294.849	296	-1	-1	0.58
Dish 1 EGFP.nd2	296.474	297	-1	-1	0.573
Dish 1 EGFP.nd2	298.176	298	-1	-1	0.576
Dish 1 EGFP.nd2	299.835	299	-1	-1	0.579
Dish 1 EGFP.nd2	301.489	300	-1	-1	0.574
Dish 1 EGFP.nd2	303.162	301	-1	-1	0.575
Dish 1 EGFP.nd2	304.844	302	-1	-1	0.572
Dish 1 EGFP.nd2	306.523	303	-1	-1	0.575
Dish 1 EGFP.nd2	308.196	304	-1	-1	0.578
Dish 1 EGFP.nd2	309.874	305	-1	-1	0.572
Dish 1 EGFP.nd2	311.636	306	-1	-1	0.576
Dish 1 EGFP.nd2	313.35	307	-1	-1	0.579
Dish 1 EGFP.nd2	315.042	308	-1	-1	0.575
Dish 1 EGFP.nd2	316.746	309	-1	-1	0.569
Dish 1 EGFP.nd2	318.538	310	-1	-1	0.568
Dish 1 EGFP.nd2	320.264	311	-1	-1	0.571
Dish 1 EGFP.nd2	321.999	312	-1	-1	0.571
Dish 1 EGFP.nd2	323.74	313	-1	-1	0.569
Dish 1 EGFP.nd2	325.457	314	-1	-1	0.576
Dish 1 EGFP.nd2	327.184	315	-1	-1	0.57
Dish 1 EGFP.nd2	328.902	316	-1	-1	0.572
Dish 1 EGFP.nd2	330.635	317	-1	-1	0.57
Dish 1 EGFP.nd2	332.455	318	-1	-1	0.576
Dish 1 EGFP.nd2	334.224	319	-1	-1	0.574
Dish 1 EGFP.nd2	335.994	320	-1	-1	0.577
Dish 1 EGFP.nd2	337.744	321	-1	-1	0.576
Dish 1 EGFP.nd2	339.537	322	-1	-1	0.572
Dish 1 EGFP.nd2	341.294	323	-1	-1	0.566
Dish 1 EGFP.nd2	343.05	324	-1	-1	0.563
Dish 1 EGFP.nd2	344.891	325	-1	-1	0.564
Dish 1 EGFP.nd2	346.666	326	-1	-1	0.563
Dish 1 EGFP.nd2	348.452	327	-1	-1	0.572
Dish 1 EGFP.nd2	350.266	328	-1	-1	0.574
Dish 1 EGFP.nd2	352.045	329	-1	-1	0.572
Dish 1 EGFP.nd2	353.845	330	-1	-1	0.57
Dish 1 EGFP.nd2	355.71	331	-1	-1	0.567
Dish 1 EGFP.nd2	357.538	332	-1	-1	0.568
Dish 1 EGFP.nd2	359.335	333	-1	-1	0.573
Dish 1 EGFP.nd2	361.145	334	-1	-1	0.562
Dish 1 EGFP.nd2	363.02	335	-1	-1	0.574
Dish 1 EGFP.nd2	364.83	336	-1	-1	0.568
Dish 1 EGFP.nd2	366.654	337	-1	-1	0.566
Dish 1 EGFP.nd2	368.475	338	-1	-1	0.565
Dish 1 EGFP.nd2	370.358	339	-1	-1	0.56
Dish 1 EGFP.nd2	372.209	340	-1	-1	0.566
Dish 1 EGFP.nd2	374.17	341	-1	-1	0.567
Dish 1 EGFP.nd2	376.016	342	-1	-1	0.572
Dish 1 EGFP.nd2	377.897	343	-1	-1	0.573
Dish 1 EGFP.nd2	379.751	344	-1	-1	0.564
Dish 1 EGFP.nd2	381.682	345	-1	-1	0.563
Dish 1 EGFP.nd2	383.541	346	-1	-1	0.569
Dish 1 EGFP.nd2	385.481	347	-1	-1	0.563
Dish 1 EGFP.nd2	387.351	348	-1	-1	0.568
Dish 1 EGFP.nd2	389.23	349	-1	-1	0.571
Dish 1 EGFP.nd2	391.124	350	-1	-1	0.573
Dish 1 EGFP.nd2	393.036	351	-1	-1	0.567
Dish 1 EGFP.nd2	394.925	352	-1	-1	0.567
Dish 1 EGFP.nd2	396.809	353	-1	-1	0.571
Dish 1 EGFP.nd2	398.717	354	-1	-1	0.569
Dish 1 EGFP.nd2	400.701	355	-1	-1	0.566
Dish 1 EGFP.nd2	402.682	356	-1	-1	0.564
Dish 1 EGFP.nd2	404.6	357	-1	-1	0.562
Dish 1 EGFP.nd2	406.572	358	-1	-1	0.563
Dish 1 EGFP.nd2	408.508	359	-1	-1	0.563
Dish 1 EGFP.nd2	410.441	360	-1	-1	0.558
Dish 1 EGFP.nd2	412.408	361	-1	-1	0.557
Dish 1 EGFP.nd2	414.357	362	-1	-1	0.566
Dish 1 EGFP.nd2	416.358	363	-1	-1	0.566
Dish 1 EGFP.nd2	418.312	364	-1	-1	0.558
Dish 1 EGFP.nd2	420.265	365	-1	-1	0.559
Dish 1 EGFP.nd2	422.214	366	-1	-1	0.552
Dish 1 EGFP.nd2	424.239	367	-1	-1	0.561
Dish 1 EGFP.nd2	426.216	368	-1	-1	0.553
Dish 1 EGFP.nd2	428.241	369	-1	-1	0.555
Dish 1 EGFP.nd2	430.248	370	-1	-1	0.557
Dish 1 EGFP.nd2	432.257	371	-1	-1	0.551
Dish 1 EGFP.nd2	434.243	372	-1	-1	0.559
Dish 1 EGFP.nd2	436.343	373	-1	-1	0.557
Dish 1 EGFP.nd2	438.332	374	-1	-1	0.567
Dish 1 EGFP.nd2	440.424	375	-1	-1	0.558
Dish 1 EGFP.nd2	442.496	376	-1	-1	0.556
Dish 1 EGFP.nd2	444.499	377	-1	-1	0.56
Dish 1 EGFP.nd2	446.508	378	-1	-1	0.564
Dish 1 EGFP.nd2	448.523	379	-1	-1	0.559
Dish 1 EGFP.nd2	450.549	380	-1	-1	0.56
Dish 1 EGFP.nd2	452.564	381	-1	-1	0.561
Dish 1 EGFP.nd2	454.669	382	-1	-1	0.552
Dish 1 EGFP.nd2	456.711	383	-1	-1	0.558
Dish 1 EGFP.nd2	458.762	384	-1	-1	0.552
Dish 1 EGFP.nd2	460.807	385	-1	-1	0.552
Dish 1 EGFP.nd2	462.877	386	-1	-1	0.554
Dish 1 EGFP.nd2	464.926	387	-1	-1	0.548
Dish 1 EGFP.nd2	467.055	388	-1	-1	0.549
Dish 1 EGFP.nd2	469.104	389	-1	-1	0.549
Dish 1 EGFP.nd2	471.172	390	-1	-1	0.549
Dish 1 EGFP.nd2	473.304	391	-1	-1	0.553
Dish 1 EGFP.nd2	475.378	392	-1	-1	0.553
Dish 1 EGFP.nd2	477.457	393	-1	-1	0.555
Dish 1 EGFP.nd2	479.547	394	-1	-1	0.557
Dish 1 EGFP.nd2	481.696	395	-1	-1	0.551
Dish 1 EGFP.nd2	483.783	396	-1	-1	0.548
Dish 1 EGFP.nd2	485.947	397	-1	-1	0.551
Dish 1 EGFP.nd2	488.051	398	-1	-1	0.557
Dish 1 EGFP.nd2	490.168	399	-1	-1	0.547
Dish 1 EGFP.nd2	492.283	400	-1	-1	0.55
Dish 1 EGFP.nd2	494.399	401	-1	-1	0.552
Dish 1 EGFP.nd2	496.574	402	-1	-1	0.548
Dish 1 EGFP.nd2	498.713	403	-1	-1	0.551
Dish 1 EGFP.nd2	500.901	404	-1	-1	0.55
Dish 1 EGFP.nd2	503.035	405	-1	-1	0.553
Dish 1 EGFP.nd2	505.17	406	-1	-1	0.554
Dish 1 EGFP.nd2	507.311	407	-1	-1	0.553
Dish 1 EGFP.nd2	509.523	408	-1	-1	0.548
Dish 1 EGFP.nd2	511.753	409	-1	-1	0.554
Dish 1 EGFP.nd2	513.91	410	-1	-1	0.555
Dish 1 EGFP.nd2	516.102	411	-1	-1	0.55
Dish 1 EGFP.nd2	518.269	412	-1	-1	0.546
Dish 1 EGFP.nd2	520.438	413	-1	-1	0.553
Dish 1 EGFP.nd2	522.676	414	-1	-1	0.552
Dish 1 EGFP.nd2	524.913	415	-1	-1	0.543
Dish 1 EGFP.nd2	527.1	416	-1	-1	0.548
Dish 1 EGFP.nd2	529.281	417	-1	-1	0.549
Dish 1 EGFP.nd2	531.477	418	-1	-1	0.549
Dish 1 EGFP.nd2	533.742	419	-1	-1	0.549
Dish 1 EGFP.nd2	535.949	420	-1	-1	0.552
Dish 1 EGFP.nd2	538.149	421	-1	-1	0.549
Dish 1 EGFP.nd2	540.458	422	-1	-1	0.548
Dish 1 EGFP.nd2	542.734	423	-1	-1	0.547
Dish 1 EGFP.nd2	544.994	424	-1	-1	0.546
Dish 1 EGFP.nd2	547.198	425	-1	-1	0.547
Dish 1 EGFP.nd2	549.482	426	-1	-1	0.549
Dish 1 EGFP.nd2	551.69	427	-1	-1	0.546
Dish 1 EGFP.nd2	553.99	428	-1	-1	0.547
Dish 1 EGFP.nd2	556.275	429	-1	-1	0.548
Dish 1 EGFP.nd2	558.542	430	-1	-1	0.544
Dish 1 EGFP.nd2	560.801	431	-1	-1	0.55
Dish 1 EGFP.nd2	563.079	432	-1	-1	0.542
Dish 1 EGFP.nd2	565.392	433	-1	-1	0.546
Dish 1 EGFP.nd2	567.648	434	-1	-1	0.545
Dish 1 EGFP.nd2	569.925	435	-1	-1	0.553
Dish 1 EGFP.nd2	572.22	436	-1	-1	0.549
Dish 1 EGFP.nd2	574.489	437	-1	-1	0.54
Dish 1 EGFP.nd2	576.795	438	-1	-1	0.545
Dish 1 EGFP.nd2	579.074	439	-1	-1	0.546
Dish 1 EGFP.nd2	581.356	440	-1	-1	0.544
Dish 1 EGFP.nd2	583.712	441	-1	-1	0.548
Dish 1 EGFP.nd2	586.054	442	-1	-1	0.548
Dish 1 EGFP.nd2	588.351	443	-1	-1	0.545
Dish 1 EGFP.nd2	590.642	444	-1	-1	0.553
Dish 1 EGFP.nd2	592.944	445	-1	-1	0.547
Dish 1 EGFP.nd2	595.233	446	-1	-1	0.539
Dish 1 EGFP.nd2	597.581	447	-1	-1	0.537
Dish 1 EGFP.nd2	599.882	448	-1	-1	0.543
Dish 1 EGFP.nd2	602.179	449	-1	-1	0.572
Dish 1 EGFP.nd2	605.502	450	-1	-1	0.633
Dish 1 EGFP.nd2	607.809	451	-1	-1	0.672
Dish 1 EGFP.nd2	610.164	452	-1	-1	0.691
Dish 1 EGFP.nd2	612.471	453	-1	-1	0.702
Dish 1 EGFP.nd2	614.796	454	-1	-1	0.71
Dish 1 EGFP.nd2	617.182	455	-1	-1	0.714
Dish 1 EGFP.nd2	619.503	456	-1	-1	0.715
Dish 1 EGFP.nd2	621.881	457	-1	-1	0.726
Dish 1 EGFP.nd2	624.206	458	-1	-1	0.726
Dish 1 EGFP.nd2	626.597	459	-1	-1	0.728
Dish 1 EGFP.nd2	628.921	460	-1	-1	0.732
Dish 1 EGFP.nd2	631.266	461	-1	-1	0.734
Dish 1 EGFP.nd2	633.628	462	-1	-1	0.73
Dish 1 EGFP.nd2	636.005	463	-1	-1	0.727
Dish 1 EGFP.nd2	638.416	464	-1	-1	0.737
Dish 1 EGFP.nd2	640.774	465	-1	-1	0.728
Dish 1 EGFP.nd2	643.124	466	-1	-1	0.73
Dish 1 EGFP.nd2	645.481	467	-1	-1	0.721
Dish 1 EGFP.nd2	647.903	468	-1	-1	0.726
Dish 1 EGFP.nd2	650.263	469	-1	-1	0.723
Dish 1 EGFP.nd2	652.619	470	-1	-1	0.721
Dish 1 EGFP.nd2	655.051	471	-1	-1	0.72
Dish 1 EGFP.nd2	657.428	472	-1	-1	0.715
Dish 1 EGFP.nd2	659.855	473	-1	-1	0.714
Dish 1 EGFP.nd2	662.26	474	-1	-1	0.707
Dish 1 EGFP.nd2	664.654	475	-1	-1	0.707
Dish 1 EGFP.nd2	667.032	476	-1	-1	0.709
Dish 1 EGFP.nd2	669.405	477	-1	-1	0.705
Dish 1 EGFP.nd2	671.79	478	-1	-1	0.704
Dish 1 EGFP.nd2	674.243	479	-1	-1	0.699
Dish 1 EGFP.nd2	676.634	480	-1	-1	0.704
Dish 1 EGFP.nd2	679.105	481	-1	-1	0.706
Dish 1 EGFP.nd2	681.502	482	-1	-1	0.701
Dish 1 EGFP.nd2	683.904	483	-1	-1	0.694
Dish 1 EGFP.nd2	686.295	484	-1	-1	0.696
Dish 1 EGFP.nd2	688.699	485	-1	-1	0.693
Dish 1 EGFP.nd2	691.124	486	-1	-1	0.69
Dish 1 EGFP.nd2	693.534	487	-1	-1	0.691
Dish 1 EGFP.nd2	695.971	488	-1	-1	0.678
Dish 1 EGFP.nd2	698.443	489	-1	-1	0.681
Dish 1 EGFP.nd2	700.859	490	-1	-1	0.679
Dish 1 EGFP.nd2	703.301	491	-1	-1	0.677
Dish 1 EGFP.nd2	705.723	492	-1	-1	0.678
Dish 1 EGFP.nd2	708.139	493	-1	-1	0.679
Dish 1 EGFP.nd2	710.659	494	-1	-1	0.676
Dish 1 EGFP.nd2	713.098	495	-1	-1	0.674
Dish 1 EGFP.nd2	715.53	496	-1	-1	0.68
Dish 1 EGFP.nd2	718.034	497	-1	-1	0.668
Dish 1 EGFP.nd2	720.475	498	-1	-1	0.665
Dish 1 EGFP.nd2	722.913	499	-1	-1	0.664
Dish 1 EGFP.nd2	725.346	500	-1	-1	0.663
Dish 1 EGFP.nd2	727.806	501	-1	-1	0.663
Dish 1 EGFP.nd2	730.283	502	-1	-1	0.66
Dish 1 EGFP.nd2	732.719	503	-1	-1	0.664
Dish 1 EGFP.nd2	735.247	504	-1	-1	0.659
Dish 1 EGFP.nd2	737.704	505	-1	-1	0.662
Dish 1 EGFP.nd2	740.162	506	-1	-1	0.661
Dish 1 EGFP.nd2	742.625	507	-1	-1	0.665
Dish 1 EGFP.nd2	745.15	508	-1	-1	0.664
Dish 1 EGFP.nd2	747.633	509	-1	-1	0.661
Dish 1 EGFP.nd2	750.163	510	-1	-1	0.658
Dish 1 EGFP.nd2	752.633	511	-1	-1	0.661
Dish 1 EGFP.nd2	755.116	512	-1	-1	0.656
Dish 1 EGFP.nd2	757.619	513	-1	-1	0.651
Dish 1 EGFP.nd2	760.164	514	-1	-1	0.655
Dish 1 EGFP.nd2	762.714	515	-1	-1	0.654
Dish 1 EGFP.nd2	765.208	516	-1	-1	0.665
Dish 1 EGFP.nd2	767.77	517	-1	-1	0.66
Dish 1 EGFP.nd2	770.272	518	-1	-1	0.661
Dish 1 EGFP.nd2	772.869	519	-1	-1	0.647
Dish 1 EGFP.nd2	775.375	520	-1	-1	0.655
Dish 1 EGFP.nd2	777.875	521	-1	-1	0.655
Dish 1 EGFP.nd2	780.376	522	-1	-1	0.659
Dish 1 EGFP.nd2	782.96	523	-1	-1	0.65
Dish 1 EGFP.nd2	785.557	524	-1	-1	0.648
Dish 1 EGFP.nd2	788.07	525	-1	-1	0.647
Dish 1 EGFP.nd2	790.6	526	-1	-1	0.65
Dish 1 EGFP.nd2	793.113	527	-1	-1	0.649
Dish 1 EGFP.nd2	795.643	528	-1	-1	0.647
Dish 1 EGFP.nd2	798.179	529	-1	-1	0.652
Dish 1 EGFP.nd2	800.717	530	-1	-1	0.654
Dish 1 EGFP.nd2	803.32	531	-1	-1	0.646
Dish 1 EGFP.nd2	805.916	532	-1	-1	0.644
Dish 1 EGFP.nd2	808.458	533	-1	-1	0.648
Dish 1 EGFP.nd2	811.072	534	-1	-1	0.653
Dish 1 EGFP.nd2	813.688	535	-1	-1	0.651
Dish 1 EGFP.nd2	816.292	536	-1	-1	0.645
Dish 1 EGFP.nd2	818.843	537	-1	-1	0.645
Dish 1 EGFP.nd2	821.397	538	-1	-1	0.638
Dish 1 EGFP.nd2	823.986	539	-1	-1	0.648
Dish 1 EGFP.nd2	826.565	540	-1	-1	0.648
Dish 1 EGFP.nd2	829.204	541	-1	-1	0.644
Dish 1 EGFP.nd2	831.775	542	-1	-1	0.652
Dish 1 EGFP.nd2	834.348	543	-1	-1	0.647
Dish 1 EGFP.nd2	836.984	544	-1	-1	0.644
Dish 1 EGFP.nd2	839.564	545	-1	-1	0.647
Dish 1 EGFP.nd2	842.139	546	-1	-1	0.645
Dish 1 EGFP.nd2	844.748	547	-1	-1	0.644
Dish 1 EGFP.nd2	847.398	548	-1	-1	0.656
Dish 1 EGFP.nd2	850.006	549	-1	-1	0.642
Dish 1 EGFP.nd2	852.615	550	-1	-1	0.64
Dish 1 EGFP.nd2	855.221	551	-1	-1	0.647
Dish 1 EGFP.nd2	857.888	552	-1	-1	0.634
Dish 1 EGFP.nd2	860.479	553	-1	-1	0.642
Dish 1 EGFP.nd2	863.093	554	-1	-1	0.64
Dish 1 EGFP.nd2	865.761	555	-1	-1	0.642
Dish 1 EGFP.nd2	868.367	556	-1	-1	0.637
Dish 1 EGFP.nd2	870.989	557	-1	-1	0.647
Dish 1 EGFP.nd2	873.598	558	-1	-1	0.649
Dish 1 EGFP.nd2	876.221	559	-1	-1	0.649
Dish 1 EGFP.nd2	878.852	560	-1	-1	0.65
Dish 1 EGFP.nd2	881.484	561	-1	-1	0.651
Dish 1 EGFP.nd2	884.199	562	-1	-1	0.65
Dish 1 EGFP.nd2	886.868	563	-1	-1	0.637
Dish 1 EGFP.nd2	889.501	564	-1	-1	0.641
Dish 1 EGFP.nd2	892.141	565	-1	-1	0.649
Dish 1 EGFP.nd2	894.791	566	-1	-1	0.651
Dish 1 EGFP.nd2	897.474	567	-1	-1	0.654
Dish 1 EGFP.nd2	900.132	568	-1	-1	0.649
Dish 1 EGFP.nd2	902.861	569	-1	-1	0.642
Dish 1 EGFP.nd2	905.561	570	-1	-1	0.648
Dish 1 EGFP.nd2	908.301	571	-1	-1	0.65
Dish 1 EGFP.nd2	910.975	572	-1	-1	0.646
Dish 1 EGFP.nd2	913.65	573	-1	-1	0.646
Dish 1 EGFP.nd2	916.384	574	-1	-1	0.641
Dish 1 EGFP.nd2	919.059	575	-1	-1	0.641
Dish 1 EGFP.nd2	921.77	576	-1	-1	0.646
Dish 1 EGFP.nd2	924.456	577	-1	-1	0.649
Dish 1 EGFP.nd2	927.143	578	-1	-1	0.647
Dish 1 EGFP.nd2	929.907	579	-1	-1	0.646
Dish 1 EGFP.nd2	932.6	580	-1	-1	0.644
Dish 1 EGFP.nd2	935.372	581	-1	-1	0.648
Dish 1 EGFP.nd2	938.079	582	-1	-1	0.648
Dish 1 EGFP.nd2	940.778	583	-1	-1	0.648
Dish 1 EGFP.nd2	943.499	584	-1	-1	0.648
Dish 1 EGFP.nd2	946.275	585	-1	-1	0.642
Dish 1 EGFP.nd2	949.051	586	-1	-1	0.644
Dish 1 EGFP.nd2	951.804	587	-1	-1	0.644
Dish 1 EGFP.nd2	954.508	588	-1	-1	0.648
Dish 1 EGFP.nd2	957.327	589	-1	-1	0.648
Dish 1 EGFP.nd2	960.111	590	-1	-1	0.651
Dish 1 EGFP.nd2	962.84	591	-1	-1	0.654
Dish 1 EGFP.nd2	965.57	592	-1	-1	0.643
Dish 1 EGFP.nd2	968.304	593	-1	-1	0.646
Dish 1 EGFP.nd2	971.042	594	-1	-1	0.648
Dish 1 EGFP.nd2	973.776	595	-1	-1	0.646
Dish 1 EGFP.nd2	976.593	596	-1	-1	0.65
Dish 1 EGFP.nd2	979.321	597	-1	-1	0.649
Dish 1 EGFP.nd2	982.169	598	-1	-1	0.651
Dish 1 EGFP.nd2	984.94	599	-1	-1	0.647
Dish 1 EGFP.nd2	987.764	600	-1	-1	0.649
Dish 1 EGFP.nd2	990.529	601	-1	-1	0.643
Dish 1 EGFP.nd2	993.346	602	-1	-1	0.645
Dish 1 EGFP.nd2	996.12	603	-1	-1	0.647
Dish 1 EGFP.nd2	998.912	604	-1	-1	0.653
Dish 1 EGFP.nd2	1001.7	605	-1	-1	0.652
Dish 1 EGFP.nd2	1004.49	606	-1	-1	0.645
Dish 1 EGFP.nd2	1007.27	607	-1	-1	0.653
Dish 1 EGFP.nd2	1010.06	608	-1	-1	0.645
Dish 1 EGFP.nd2	1012.94	609	-1	-1	0.655
Dish 1 EGFP.nd2	1015.73	610	-1	-1	0.654
Dish 1 EGFP.nd2	1018.54	611	-1	-1	0.651
Dish 1 EGFP.nd2	1021.4	612	-1	-1	0.65
Dish 1 EGFP.nd2	1024.18	613	-1	-1	0.657
Dish 1 EGFP.nd2	1026.96	614	-1	-1	0.656
Dish 1 EGFP.nd2	1029.78	615	-1	-1	0.654
Dish 1 EGFP.nd2	1032.58	616	-1	-1	0.656
Dish 1 EGFP.nd2	1035.45	617	-1	-1	0.654
Dish 1 EGFP.nd2	1038.26	618	-1	-1	0.659
Dish 1 EGFP.nd2	1041.09	619	-1	-1	0.649
Dish 1 EGFP.nd2	1043.9	620	-1	-1	0.65
Dish 1 EGFP.nd2	1046.71	621	-1	-1	0.653
Dish 1 EGFP.nd2	1049.6	622	-1	-1	0.653
Dish 1 EGFP.nd2	1052.42	623	-1	-1	0.659
Dish 1 EGFP.nd2	1055.28	624	-1	-1	0.651
Dish 1 EGFP.nd2	1058.15	625	-1	-1	0.653
Dish 1 EGFP.nd2	1061.01	626	-1	-1	0.647
Dish 1 EGFP.nd2	1065.12	627	-1	-1	0.662
Dish 1 EGFP.nd2	1067.95	628	-1	-1	0.668
Dish 1 EGFP.nd2	1070.85	629	-1	-1	0.668
Dish 1 EGFP.nd2	1073.71	630	-1	-1	0.677
Dish 1 EGFP.nd2	1076.57	631	-1	-1	0.691
Dish 1 EGFP.nd2	1079.4	632	-1	-1	0.699
Dish 1 EGFP.nd2	1082.25	633	-1	-1	0.714
Dish 1 EGFP.nd2	1085.17	634	-1	-1	0.719
Dish 1 EGFP.nd2	1088.03	635	-1	-1	0.721
Dish 1 EGFP.nd2	1090.89	636	-1	-1	0.728
Dish 1 EGFP.nd2	1093.75	637	-1	-1	0.736
Dish 1 EGFP.nd2	1096.62	638	-1	-1	0.746
Dish 1 EGFP.nd2	1099.55	639	-1	-1	0.757
Dish 1 EGFP.nd2	1102.43	640	-1	-1	0.763
Dish 1 EGFP.nd2	1105.32	641	-1	-1	0.764
Dish 1 EGFP.nd2	1108.23	642	-1	-1	0.768
Dish 1 EGFP.nd2	1111.19	643	-1	-1	0.767
Dish 1 EGFP.nd2	1114.07	644	-1	-1	0.773
Dish 1 EGFP.nd2	1117.03	645	-1	-1	0.785
Dish 1 EGFP.nd2	1119.92	646	-1	-1	0.788
Dish 1 EGFP.nd2	1122.84	647	-1	-1	0.793
Dish 1 EGFP.nd2	1125.73	648	-1	-1	0.786
Dish 1 EGFP.nd2	1128.65	649	-1	-1	0.793
Dish 1 EGFP.nd2	1131.55	650	-1	-1	0.796
Dish 1 EGFP.nd2	1134.5	651	-1	-1	0.799
Dish 1 EGFP.nd2	1137.41	652	-1	-1	0.807
Dish 1 EGFP.nd2	1140.39	653	-1	-1	0.812
Dish 1 EGFP.nd2	1143.3	654	-1	-1	0.816
Dish 1 EGFP.nd2	1146.28	655	-1	-1	0.822
Dish 1 EGFP.nd2	1149.2	656	-1	-1	0.813
Dish 1 EGFP.nd2	1152.11	657	-1	-1	0.816
Dish 1 EGFP.nd2	1155.06	658	-1	-1	0.823
Dish 1 EGFP.nd2	1158.04	659	-1	-1	0.825
Dish 1 EGFP.nd2	1160.97	660	-1	-1	0.83
Dish 1 EGFP.nd2	1163.89	661	-1	-1	0.83
Dish 1 EGFP.nd2	1166.85	662	-1	-1	0.834
Dish 1 EGFP.nd2	1169.82	663	-1	-1	0.843
Dish 1 EGFP.nd2	1172.84	664	-1	-1	0.847
Dish 1 EGFP.nd2	1175.79	665	-1	-1	0.848
Dish 1 EGFP.nd2	1178.73	666	-1	-1	0.851
Dish 1 EGFP.nd2	1181.75	667	-1	-1	0.849
Dish 1 EGFP.nd2	1184.71	668	-1	-1	0.85
Dish 1 EGFP.nd2	1187.67	669	-1	-1	0.853
Dish 1 EGFP.nd2	1190.69	670	-1	-1	0.853
Dish 1 EGFP.nd2	1193.65	671	-1	-1	0.853
Dish 1 EGFP.nd2	1196.68	672	-1	-1	0.858
Dish 1 EGFP.nd2	1199.65	673	-1	-1	0.858
Dish 1 EGFP.nd2	1202.62	674	-1	-1	0.86
Dish 1 EGFP.nd2	1205.66	675	-1	-1	0.869
Dish 1 EGFP.nd2	1208.64	676	-1	-1	0.87
Dish 1 EGFP.nd2	1211.61	677	-1	-1	0.872
Dish 1 EGFP.nd2	1214.66	678	-1	-1	0.879
Dish 1 EGFP.nd2	1217.65	679	-1	-1	0.869
Dish 1 EGFP.nd2	1220.64	680	-1	-1	0.874
Dish 1 EGFP.nd2	1223.64	681	-1	-1	0.872
Dish 1 EGFP.nd2	1226.64	682	-1	-1	0.882
Dish 1 EGFP.nd2	1229.63	683	-1	-1	0.882
Dish 1 EGFP.nd2	1232.7	684	-1	-1	0.881
Dish 1 EGFP.nd2	1235.76	685	-1	-1	0.881
Dish 1 EGFP.nd2	1238.77	686	-1	-1	0.88
Dish 1 EGFP.nd2	1241.78	687	-1	-1	0.879
Dish 1 EGFP.nd2	1244.8	688	-1	-1	0.89
Dish 1 EGFP.nd2	1247.81	689	-1	-1	0.885
Dish 1 EGFP.nd2	1250.89	690	-1	-1	0.892
Dish 1 EGFP.nd2	1253.92	691	-1	-1	0.892
Dish 1 EGFP.nd2	1256.96	692	-1	-1	0.892
Dish 1 EGFP.nd2	1260.05	693	-1	-1	0.887
Dish 1 EGFP.nd2	1263.09	694	-1	-1	0.888
Dish 1 EGFP.nd2	1266.12	695	-1	-1	0.892
Dish 1 EGFP.nd2	1269.26	696	-1	-1	0.901
Dish 1 EGFP.nd2	1272.33	697	-1	-1	0.9
Dish 1 EGFP.nd2	1275.44	698	-1	-1	0.898
Dish 1 EGFP.nd2	1278.5	699	-1	-1	0.897
Dish 1 EGFP.nd2	1281.63	700	-1	-1	0.895
Dish 1 EGFP.nd2	1284.69	701	-1	-1	0.896
Dish 1 EGFP.nd2	1287.84	702	-1	-1	0.9
Dish 1 EGFP.nd2	1290.89	703	-1	-1	0.902
Dish 1 EGFP.nd2	1293.97	704	-1	-1	0.9
Dish 1 EGFP.nd2	1297.03	705	-1	-1	0.901
Dish 1 EGFP.nd2	1300.08	706	-1	-1	0.903
Dish 1 EGFP.nd2	1303.18	707	-1	-1	0.904
Dish 1 EGFP.nd2	1306.28	708	-1	-1	0.907
Dish 1 EGFP.nd2	1309.45	709	-1	-1	0.91
Dish 1 EGFP.nd2	1312.55	710	-1	-1	0.906
Dish 1 EGFP.nd2	1315.7	711	-1	-1	0.909
Dish 1 EGFP.nd2	1318.8	712	-1	-1	0.909
Dish 1 EGFP.nd2	1321.99	713	-1	-1	0.914
Dish 1 EGFP.nd2	1325.15	714	-1	-1	0.911
Dish 1 EGFP.nd2	1328.25	715	-1	-1	0.924
Dish 1 EGFP.nd2	1331.4	716	-1	-1	0.914
Dish 1 EGFP.nd2	1334.51	717	-1	-1	0.915
Dish 1 EGFP.nd2	1337.68	718	-1	-1	0.914
Dish 1 EGFP.nd2	1340.79	719	-1	-1	0.915
Dish 1 EGFP.nd2	1343.91	720	-1	-1	0.918
Dish 1 EGFP.nd2	1347.05	721	-1	-1	0.914
Dish 1 EGFP.nd2	1350.16	722	-1	-1	0.918
Dish 1 EGFP.nd2	1353.27	723	-1	-1	0.921
Dish 1 EGFP.nd2	1356.44	724	-1	-1	0.922
Dish 1 EGFP.nd2	1359.57	725	-1	-1	0.919
Dish 1 EGFP.nd2	1362.78	726	-1	-1	0.92
Dish 1 EGFP.nd2	1365.99	727	-1	-1	0.918
Dish 1 EGFP.nd2	1369.12	728	-1	-1	0.923
Dish 1 EGFP.nd2	1372.27	729	-1	-1	0.923
Dish 1 EGFP.nd2	1375.41	730	-1	-1	0.927
Dish 1 EGFP.nd2	1378.55	731	-1	-1	0.927
Dish 1 EGFP.nd2	1381.71	732	-1	-1	0.92
Dish 1 EGFP.nd2	1384.86	733	-1	-1	0.925
Dish 1 EGFP.nd2	1388.02	734	-1	-1	0.922
Dish 1 EGFP.nd2	1391.2	735	-1	-1	0.929
Dish 1 EGFP.nd2	1394.36	736	-1	-1	0.929
Dish 1 EGFP.nd2	1397.54	737	-1	-1	0.932
Dish 1 EGFP.nd2	1400.78	738	-1	-1	0.928
Dish 1 EGFP.nd2	1404.01	739	-1	-1	0.935
Dish 1 EGFP.nd2	1407.17	740	-1	-1	0.933
Dish 1 EGFP.nd2	1410.34	741	-1	-1	0.928
Dish 1 EGFP.nd2	1413.52	742	-1	-1	0.933
Dish 1 EGFP.nd2	1416.76	743	-1	-1	0.932
Dish 1 EGFP.nd2	1419.96	744	-1	-1	0.93
Dish 1 EGFP.nd2	1423.14	745	-1	-1	0.931
Dish 1 EGFP.nd2	1426.39	746	-1	-1	0.936
Dish 1 EGFP.nd2	1429.57	747	-1	-1	0.93
Dish 1 EGFP.nd2	1432.81	748	-1	-1	0.937
Dish 1 EGFP.nd2	1436.02	749	-1	-1	0.931
Dish 1 EGFP.nd2	1439.21	750	-1	-1	0.935
Dish 1 EGFP.nd2	1442.41	751	-1	-1	0.935
Dish 1 EGFP.nd2	1445.65	752	-1	-1	0.94
Dish 1 EGFP.nd2	1448.93	753	-1	-1	0.935
Dish 1 EGFP.nd2	1452.15	754	-1	-1	0.936
Dish 1 EGFP.nd2	1455.43	755	-1	-1	0.942
Dish 1 EGFP.nd2	1458.7	756	-1	-1	0.939
Dish 1 EGFP.nd2	1461.91	757	-1	-1	0.938
Dish 1 EGFP.nd2	1465.17	758	-1	-1	0.937
Dish 1 EGFP.nd2	1468.38	759	-1	-1	0.939
Dish 1 EGFP.nd2	1471.61	760	-1	-1	0.934
Dish 1 EGFP.nd2	1474.85	761	-1	-1	0.94
Dish 1 EGFP.nd2	1478.09	762	-1	-1	0.943
Dish 1 EGFP.nd2	1481.32	763	-1	-1	0.943
Dish 1 EGFP.nd2	1484.63	764	-1	-1	0.937
Dish 1 EGFP.nd2	1487.89	765	-1	-1	0.938
Dish 1 EGFP.nd2	1491.14	766	-1	-1	0.935
Dish 1 EGFP.nd2	1494.46	767	-1	-1	0.939
Dish 1 EGFP.nd2	1497.82	768	-1	-1	0.937
Dish 1 EGFP.nd2	1501.07	769	-1	-1	0.94
Dish 1 EGFP.nd2	1504.31	770	-1	-1	0.938
Dish 1 EGFP.nd2	1507.58	771	-1	-1	0.937
Dish 1 EGFP.nd2	1510.84	772	-1	-1	0.946
Dish 1 EGFP.nd2	1514.16	773	-1	-1	0.945
Dish 1 EGFP.nd2	1517.44	774	-1	-1	0.943
Dish 1 EGFP.nd2	1520.79	775	-1	-1	0.94
Dish 1 EGFP.nd2	1524.08	776	-1	-1	0.938
Dish 1 EGFP.nd2	1527.37	777	-1	-1	0.944
Dish 1 EGFP.nd2	1530.73	778	-1	-1	0.942
Dish 1 EGFP.nd2	1534.11	779	-1	-1	0.943
Dish 1 EGFP.nd2	1537.45	780	-1	-1	0.94
Dish 1 EGFP.nd2	1540.8	781	-1	-1	0.941
Dish 1 EGFP.nd2	1544.15	782	-1	-1	0.945
Dish 1 EGFP.nd2	1547.55	783	-1	-1	0.946
Dish 1 EGFP.nd2	1550.84	784	-1	-1	0.95
Dish 1 EGFP.nd2	1554.19	785	-1	-1	0.946
Dish 1 EGFP.nd2	1557.56	786	-1	-1	0.944
Dish 1 EGFP.nd2	1560.9	787	-1	-1	0.949
