# Supplementary material for: NFATc1 drives Orai3 transcription and proteolysis by harnessing epigenome differences in the MARCH8 promoter
Source: EMBO J. 2025 Sep 29;44(21):6137–67. doi: 10.1038/s44318-025-00572-4 (PMC12583688; doi:10.1038/s44318-025-00572-4)
Supplement: Supplementary file 13 — Figure EV2 Source Data [file 44318_2025_572_MOESM13_ESM.zip]

Archive with 178 entries (156 files):
- EV 2/
- __MACOSX/._EV 2
- EV 2/EV 2K/
- __MACOSX/EV 2/._EV 2K
- EV 2/EV 2L/
- __MACOSX/EV 2/._EV 2L
- EV 2/EV 2E/
- __MACOSX/EV 2/._EV 2E
- EV 2/EV 2B/
- __MACOSX/EV 2/._EV 2B
- EV 2/EV 2P/
- __MACOSX/EV 2/._EV 2P
- EV 2/EV 2W/
- __MACOSX/EV 2/._EV 2W
- EV 2/EV 2C/
- __MACOSX/EV 2/._EV 2C
- EV 2/EV 2D/
- __MACOSX/EV 2/._EV 2D
- EV 2/EV 2M/
- __MACOSX/EV 2/._EV 2M
- EV 2/EV 2J/
- __MACOSX/EV 2/._EV 2J
- EV 2/EV 2V/
- __MACOSX/EV 2/._EV 2V
- EV 2/EV 2Q/
- __MACOSX/EV 2/._EV 2Q
- EV 2/EV 2T/
- __MACOSX/EV 2/._EV 2T
- EV 2/EV 2O/
- __MACOSX/EV 2/._EV 2O
- EV 2/EV 2H/
- __MACOSX/EV 2/._EV 2H
- EV 2/EV 2A/
- __MACOSX/EV 2/._EV 2A
- EV 2/EV 2F/
- __MACOSX/EV 2/._EV 2F
- EV 2/EV 2R/
- __MACOSX/EV 2/._EV 2R
- EV 2/EV 2U/
- __MACOSX/EV 2/._EV 2U
- EV 2/EV 2G/
- __MACOSX/EV 2/._EV 2G
- EV 2/EV 2I/
- __MACOSX/EV 2/._EV 2I
- EV 2/EV 2K/EV 2K.xlsx
- __MACOSX/EV 2/EV 2K/._EV 2K.xlsx
- EV 2/EV 2K/EV 2K.pzfx
- __MACOSX/EV 2/EV 2K/._EV 2K.pzfx
- EV 2/EV 2L/siNT.xlsx
- __MACOSX/EV 2/EV 2L/._siNT.xlsx
- EV 2/EV 2L/siNFATc1.xlsx
- __MACOSX/EV 2/EV 2L/._siNFATc1.xlsx
- EV 2/EV 2L/EV 2L.pzfx
- __MACOSX/EV 2/EV 2L/._EV 2L.pzfx
- EV 2/EV 2E/EV 2E.pzfx
- __MACOSX/EV 2/EV 2E/._EV 2E.pzfx
- EV 2/EV 2E/EV 2E.xlsx
- __MACOSX/EV 2/EV 2E/._EV 2E.xlsx
- EV 2/EV 2B/VIVIT.xlsx
- __MACOSX/EV 2/EV 2B/._VIVIT.xlsx
- EV 2/EV 2B/EV 2B.pzfx
- __MACOSX/EV 2/EV 2B/._EV 2B.pzfx
- EV 2/EV 2B/EV.xlsx
- __MACOSX/EV 2/EV 2B/._EV.xlsx
- EV 2/EV 2P/EV 2P.pzfx
- __MACOSX/EV 2/EV 2P/._EV 2P.pzfx
- EV 2/EV 2P/EV 2P.xlsx
- __MACOSX/EV 2/EV 2P/._EV 2P.xlsx
- EV 2/EV 2W/EV 2W.pzfx
- __MACOSX/EV 2/EV 2W/._EV 2W.pzfx
- EV 2/EV 2W/EV 2W.xlsx
- __MACOSX/EV 2/EV 2W/._EV 2W.xlsx
- EV 2/EV 2C/EV 2C.pzfx
- __MACOSX/EV 2/EV 2C/._EV 2C.pzfx
- EV 2/EV 2C/EV 2C.xlsx
- __MACOSX/EV 2/EV 2C/._EV 2C.xlsx
- EV 2/EV 2D/EV 2D.pzfx
- __MACOSX/EV 2/EV 2D/._EV 2D.pzfx
- EV 2/EV 2D/EV 2D.xlsx
- __MACOSX/EV 2/EV 2D/._EV 2D.xlsx
- EV 2/EV 2M/EV 2M.xlsx
- __MACOSX/EV 2/EV 2M/._EV 2M.xlsx
- EV 2/EV 2M/EV 2M.pzfx
- __MACOSX/EV 2/EV 2M/._EV 2M.pzfx
- EV 2/EV 2J/B ACTIN 240 SEC.gel
- __MACOSX/EV 2/EV 2J/._B ACTIN 240 SEC.gel
- EV 2/EV 2J/ORAI 3 240 SEC (1).tif
- __MACOSX/EV 2/EV 2J/._ORAI 3 240 SEC (1).tif
- EV 2/EV 2J/ORAI 3 240 SEC (2).gel
- __MACOSX/EV 2/EV 2J/._ORAI 3 240 SEC (2).gel
- EV 2/EV 2J/V_B ACTIN 240 SEC.gel.tif
- __MACOSX/EV 2/EV 2J/._V_B ACTIN 240 SEC.gel.tif
- EV 2/EV 2J/V_B ACTIN 240 SEC.gel
- __MACOSX/EV 2/EV 2J/._V_B ACTIN 240 SEC.gel
- EV 2/EV 2J/B ACTIN 240 SEC.gel.tif
- __MACOSX/EV 2/EV 2J/._B ACTIN 240 SEC.gel.tif
- EV 2/EV 2J/ORAI 3 240 SEC (2).tif
- __MACOSX/EV 2/EV 2J/._ORAI 3 240 SEC (2).tif
- EV 2/EV 2J/ORAI 3 240 SEC (1).gel
- __MACOSX/EV 2/EV 2J/._ORAI 3 240 SEC (1).gel
- EV 2/EV 2J/EV 2J.png
- __MACOSX/EV 2/EV 2J/._EV 2J.png
- EV 2/EV 2V/siNT.xlsx
- __MACOSX/EV 2/EV 2V/._siNT.xlsx
- EV 2/EV 2V/EV 2V.pzfx
- __MACOSX/EV 2/EV 2V/._EV 2V.pzfx
- EV 2/EV 2V/siNFATc1.xlsx
- __MACOSX/EV 2/EV 2V/._siNFATc1.xlsx
- EV 2/EV 2Q/siNT.xlsx
- __MACOSX/EV 2/EV 2Q/._siNT.xlsx
- EV 2/EV 2Q/EV 2Q.pzfx
- __MACOSX/EV 2/EV 2Q/._EV 2Q.pzfx
- EV 2/EV 2Q/siNFATc1.xlsx
- __MACOSX/EV 2/EV 2Q/._siNFATc1.xlsx
- EV 2/EV 2T/B ACTIN 0.5 SEC (2).tif
- __MACOSX/EV 2/EV 2T/._B ACTIN 0.5 SEC (2).tif
- EV 2/EV 2T/B ACTIN 0.5 SEC (1).gel
- __MACOSX/EV 2/EV 2T/._B ACTIN 0.5 SEC (1).gel
- EV 2/EV 2T/EV 2T.png
- __MACOSX/EV 2/EV 2T/._EV 2T.png
- EV 2/EV 2T/ORAI 3 15 SEC (1).tif
- __MACOSX/EV 2/EV 2T/._ORAI 3 15 SEC (1).tif
- EV 2/EV 2T/ORAI 3 15 SEC (2).gel
- __MACOSX/EV 2/EV 2T/._ORAI 3 15 SEC (2).gel
- EV 2/EV 2T/ORAI 3 15 SEC (2).tif
- __MACOSX/EV 2/EV 2T/._ORAI 3 15 SEC (2).tif
- EV 2/EV 2T/ORAI 3 15 SEC (1).gel
- __MACOSX/EV 2/EV 2T/._ORAI 3 15 SEC (1).gel
- EV 2/EV 2T/B ACTIN 0.5 SEC (1).tif
- __MACOSX/EV 2/EV 2T/._B ACTIN 0.5 SEC (1).tif
- EV 2/EV 2T/B ACTIN 0.5 SEC (2).gel
- __MACOSX/EV 2/EV 2T/._B ACTIN 0.5 SEC (2).gel
- EV 2/EV 2O/B ACTIN 240 SEC.gel
- __MACOSX/EV 2/EV 2O/._B ACTIN 240 SEC.gel
- EV 2/EV 2O/ORAI 3 240 SEC (1).tif
- __MACOSX/EV 2/EV 2O/._ORAI 3 240 SEC (1).tif
- EV 2/EV 2O/ORAI 3 240 SEC (2).gel
- __MACOSX/EV 2/EV 2O/._ORAI 3 240 SEC (2).gel
- EV 2/EV 2O/V_B ACTIN 240 SEC.gel.tif
- __MACOSX/EV 2/EV 2O/._V_B ACTIN 240 SEC.gel.tif
- EV 2/EV 2O/V_B ACTIN 240 SEC.gel
- __MACOSX/EV 2/EV 2O/._V_B ACTIN 240 SEC.gel
- EV 2/EV 2O/B ACTIN 240 SEC.gel.tif
- __MACOSX/EV 2/EV 2O/._B ACTIN 240 SEC.gel.tif
- EV 2/EV 2O/ORAI 3 240 SEC (2).tif
- __MACOSX/EV 2/EV 2O/._ORAI 3 240 SEC (2).tif
- EV 2/EV 2O/ORAI 3 240 SEC (1).gel
- __MACOSX/EV 2/EV 2O/._ORAI 3 240 SEC (1).gel
- EV 2/EV 2O/EV 2O.png
- __MACOSX/EV 2/EV 2O/._EV 2O.png
- EV 2/EV 2H/EV 2H.pzfx
- __MACOSX/EV 2/EV 2H/._EV 2H.pzfx
- EV 2/EV 2H/EV 2H.xlsx
- __MACOSX/EV 2/EV 2H/._EV 2H.xlsx
- EV 2/EV 2A/EV 2A.xlsx
- __MACOSX/EV 2/EV 2A/._EV 2A.xlsx
- EV 2/EV 2A/EV 2A.pzfx
- __MACOSX/EV 2/EV 2A/._EV 2A.pzfx
- EV 2/EV 2F/EV 2F.xlsx
- __MACOSX/EV 2/EV 2F/._EV 2F.xlsx
- EV 2/EV 2F/EV 2F.pzfx
- __MACOSX/EV 2/EV 2F/._EV 2F.pzfx
- EV 2/EV 2R/EV 2R.xlsx
- __MACOSX/EV 2/EV 2R/._EV 2R.xlsx
- EV 2/EV 2R/EV 2R.pzfx
- __MACOSX/EV 2/EV 2R/._EV 2R.pzfx
- EV 2/EV 2U/EV 2U.xlsx
- __MACOSX/EV 2/EV 2U/._EV 2U.xlsx
- EV 2/EV 2U/EV 2U.pzfx
- __MACOSX/EV 2/EV 2U/._EV 2U.pzfx
- EV 2/EV 2G/EV 2G.xlsx
- __MACOSX/EV 2/EV 2G/._EV 2G.xlsx
- EV 2/EV 2G/EV 2G.pzfx
- __MACOSX/EV 2/EV 2G/._EV 2G.pzfx
- EV 2/EV 2I/EV 2I.pzfx
- __MACOSX/EV 2/EV 2I/._EV 2I.pzfx
- EV 2/EV 2I/EV 2I.xlsx
- __MACOSX/EV 2/EV 2I/._EV 2I.xlsx
