# Supplementary material for: NFATc1 drives Orai3 transcription and proteolysis by harnessing epigenome differences in the MARCH8 promoter
Source: EMBO J. 2025 Sep 29;44(21):6137–67. doi: 10.1038/s44318-025-00572-4 (PMC12583688; doi:10.1038/s44318-025-00572-4)
Supplement: Supplementary file 13 — Figure EV2 Source Data [file 44318_2025_572_MOESM13_ESM.zip › EV 2/EV 2K/EV 2K.xlsx]

## Sheet: Sheet1
B1	Orai3	B Actin		Fold Change
siNT	70580	86430.6	0.816608
siNFAT2	13038.3	82447.5	0.158141	0.193655
B2	Orai3	B Actin		Fold Change
siNT	40706.5	32077.7	1.269
siNFAT2	14789.4	31254.4	0.473192	0.372886
B3	Orai3	B Actin		Fold Change
siNT	36649.4	26430.1	1.38665
siNFAT2	12385.8	26681.9	0.464204	0.334765
