# Supplementary material for: NFATc1 drives Orai3 transcription and proteolysis by harnessing epigenome differences in the MARCH8 promoter
Source: EMBO J. 2025 Sep 29;44(21):6137–67. doi: 10.1038/s44318-025-00572-4 (PMC12583688; doi:10.1038/s44318-025-00572-4)
Supplement: Supplementary file 13 — Figure EV2 Source Data [file 44318_2025_572_MOESM13_ESM.zip › EV 2/EV 2L/siNT.xlsx]

## Sheet: Data (Channels)
Name	Time [s]	ND.T	ND.Z	ND.M	Ratio 340nm/380nm	380nm
DISH 1.nd2	0.613	1	-1	-1	2.842	297.14
DISH 1.nd2	1.588	2	-1	-1	2.843	297.43
DISH 1.nd2	2.553	3	-1	-1	2.84	297.71
DISH 1.nd2	3.552	4	-1	-1	2.843	297.05
DISH 1.nd2	4.5	5	-1	-1	2.861	294.37
DISH 1.nd2	5.49	6	-1	-1	2.845	296.22
DISH 1.nd2	6.575	7	-1	-1	2.856	295.79
DISH 1.nd2	7.527	8	-1	-1	2.843	296.59
DISH 1.nd2	8.479	9	-1	-1	2.878	293.21
DISH 1.nd2	9.398	10	-1	-1	2.853	295.84
DISH 1.nd2	10.333	11	-1	-1	2.845	296.5
DISH 1.nd2	11.273	12	-1	-1	2.842	297.75
DISH 1.nd2	12.298	13	-1	-1	2.865	294.98
DISH 1.nd2	13.267	14	-1	-1	2.849	296.54
DISH 1.nd2	14.226	15	-1	-1	2.852	296.13
DISH 1.nd2	15.263	16	-1	-1	2.835	297.39
DISH 1.nd2	16.288	17	-1	-1	2.861	294.48
DISH 1.nd2	17.277	18	-1	-1	2.838	297.06
DISH 1.nd2	18.189	19	-1	-1	2.848	295.79
DISH 1.nd2	19.155	20	-1	-1	2.885	291.61
DISH 1.nd2	20.088	21	-1	-1	2.85	295.63
DISH 1.nd2	21.096	22	-1	-1	2.856	294.71
DISH 1.nd2	22.144	23	-1	-1	2.885	291
DISH 1.nd2	23.084	24	-1	-1	2.88	291.95
DISH 1.nd2	24.109	25	-1	-1	2.894	289.55
DISH 1.nd2	25.159	26	-1	-1	2.868	291.55
DISH 1.nd2	26.159	27	-1	-1	2.862	292.09
DISH 1.nd2	27.166	28	-1	-1	2.887	288.9
DISH 1.nd2	28.108	29	-1	-1	2.863	291.58
DISH 1.nd2	29.095	30	-1	-1	2.862	291.78
DISH 1.nd2	30.058	31	-1	-1	2.897	288.37
DISH 1.nd2	31	32	-1	-1	2.855	292.97
DISH 1.nd2	31.941	33	-1	-1	2.895	287.55
DISH 1.nd2	32.977	34	-1	-1	2.863	291.05
DISH 1.nd2	33.989	35	-1	-1	2.875	290.34
DISH 1.nd2	34.917	36	-1	-1	2.87	290.5
DISH 1.nd2	35.929	37	-1	-1	2.869	290.13
DISH 1.nd2	36.876	38	-1	-1	2.844	292.2
DISH 1.nd2	37.827	39	-1	-1	2.858	290.91
DISH 1.nd2	38.765	40	-1	-1	2.844	292.34
DISH 1.nd2	39.696	41	-1	-1	2.857	290.43
DISH 1.nd2	40.626	42	-1	-1	2.87	288.93
DISH 1.nd2	41.584	43	-1	-1	2.85	291.19
DISH 1.nd2	42.501	44	-1	-1	2.8	297.03
DISH 1.nd2	43.443	45	-1	-1	2.8	296.6
DISH 1.nd2	44.39	46	-1	-1	2.825	293.05
DISH 1.nd2	45.348	47	-1	-1	2.813	294.32
DISH 1.nd2	46.295	48	-1	-1	2.801	296.1
DISH 1.nd2	47.29	49	-1	-1	2.795	296.76
DISH 1.nd2	48.304	50	-1	-1	2.798	295.1
DISH 1.nd2	49.25	51	-1	-1	2.82	293.3
DISH 1.nd2	50.24	52	-1	-1	2.882	285.89
DISH 1.nd2	51.218	53	-1	-1	2.847	290.58
DISH 1.nd2	52.225	54	-1	-1	2.832	292.27
DISH 1.nd2	53.232	55	-1	-1	2.854	289.39
DISH 1.nd2	54.24	56	-1	-1	2.851	289.24
DISH 1.nd2	55.253	57	-1	-1	2.831	291.28
DISH 1.nd2	56.278	58	-1	-1	2.825	291.58
DISH 1.nd2	57.274	59	-1	-1	2.82	291.66
DISH 1.nd2	58.323	60	-1	-1	2.82	292.78
DISH 1.nd2	59.33	61	-1	-1	2.716	302.21
DISH 1.nd2	60.284	62	-1	-1	2.809	298.15
DISH 1.nd2	61.338	63	-1	-1	2.838	293.36
DISH 1.nd2	62.349	64	-1	-1	2.902	295.04
DISH 1.nd2	63.326	65	-1	-1	3.041	290.33
DISH 1.nd2	64.544	66	-1	-1	3.182	287.9
DISH 1.nd2	65.569	67	-1	-1	3.286	286.07
DISH 1.nd2	66.565	68	-1	-1	3.414	280.72
DISH 1.nd2	67.523	69	-1	-1	3.528	275.97
DISH 1.nd2	68.477	70	-1	-1	3.542	279.09
DISH 1.nd2	69.429	71	-1	-1	3.68	271.8
DISH 1.nd2	70.439	72	-1	-1	3.763	269.53
DISH 1.nd2	71.42	73	-1	-1	3.793	269.89
DISH 1.nd2	72.35	74	-1	-1	3.947	261.13
DISH 1.nd2	73.289	75	-1	-1	3.949	263.11
DISH 1.nd2	74.252	76	-1	-1	3.944	265.2
DISH 1.nd2	75.222	77	-1	-1	4	263.39
DISH 1.nd2	76.143	78	-1	-1	4.054	260.89
DISH 1.nd2	77.13	79	-1	-1	4.105	258.77
DISH 1.nd2	78.136	80	-1	-1	4.12	258.4
DISH 1.nd2	79.111	81	-1	-1	4.187	255.34
DISH 1.nd2	80.108	82	-1	-1	4.251	252.54
DISH 1.nd2	81.108	83	-1	-1	4.289	250.29
DISH 1.nd2	82.095	84	-1	-1	4.376	246.01
DISH 1.nd2	83.089	85	-1	-1	4.416	244.63
DISH 1.nd2	84.119	86	-1	-1	4.444	243.73
DISH 1.nd2	85.156	87	-1	-1	4.482	241.96
DISH 1.nd2	86.165	88	-1	-1	4.454	244.24
DISH 1.nd2	87.171	89	-1	-1	4.533	239.91
DISH 1.nd2	88.176	90	-1	-1	4.523	241.12
DISH 1.nd2	89.195	91	-1	-1	4.581	237.66
DISH 1.nd2	90.219	92	-1	-1	4.577	238.49
DISH 1.nd2	91.245	93	-1	-1	4.633	235.42
DISH 1.nd2	92.275	94	-1	-1	4.685	233.18
DISH 1.nd2	93.305	95	-1	-1	4.646	236.15
DISH 1.nd2	94.348	96	-1	-1	4.672	235.16
DISH 1.nd2	95.397	97	-1	-1	4.733	232.23
DISH 1.nd2	96.433	98	-1	-1	4.736	232.33
DISH 1.nd2	97.476	99	-1	-1	4.796	228.8
DISH 1.nd2	98.524	100	-1	-1	4.819	227.98
DISH 1.nd2	99.572	101	-1	-1	4.848	227.01
DISH 1.nd2	100.627	102	-1	-1	4.872	225.91
DISH 1.nd2	101.698	103	-1	-1	4.993	220.6
DISH 1.nd2	102.761	104	-1	-1	4.914	224.29
DISH 1.nd2	103.821	105	-1	-1	4.91	224.02
DISH 1.nd2	104.899	106	-1	-1	4.937	223.11
DISH 1.nd2	105.983	107	-1	-1	4.935	223.41
DISH 1.nd2	107.061	108	-1	-1	4.929	223.48
DISH 1.nd2	108.145	109	-1	-1	4.969	221.66
DISH 1.nd2	109.236	110	-1	-1	4.954	222.63
DISH 1.nd2	110.32	111	-1	-1	4.995	220.74
DISH 1.nd2	111.41	112	-1	-1	5.043	218.46
DISH 1.nd2	112.506	113	-1	-1	5.043	218.51
DISH 1.nd2	113.596	114	-1	-1	5.067	217.44
DISH 1.nd2	114.698	115	-1	-1	5.081	216.68
DISH 1.nd2	115.801	116	-1	-1	5.1	216.01
DISH 1.nd2	116.916	117	-1	-1	5.137	214.61
DISH 1.nd2	118.03	118	-1	-1	5.143	214.27
DISH 1.nd2	119.149	119	-1	-1	5.183	212.42
DISH 1.nd2	120.276	120	-1	-1	5.201	211.76
DISH 1.nd2	121.402	121	-1	-1	5.218	211.27
DISH 1.nd2	122.541	122	-1	-1	5.232	210.18
DISH 1.nd2	123.673	123	-1	-1	5.238	209.96
DISH 1.nd2	124.81	124	-1	-1	5.255	209.23
DISH 1.nd2	125.953	125	-1	-1	5.288	207.5
DISH 1.nd2	127.091	126	-1	-1	5.408	203.27
DISH 1.nd2	128.229	127	-1	-1	5.398	203.36
DISH 1.nd2	129.366	128	-1	-1	5.418	202.84
DISH 1.nd2	130.536	129	-1	-1	5.375	204.26
DISH 1.nd2	131.684	130	-1	-1	5.426	202.06
DISH 1.nd2	132.846	131	-1	-1	5.391	203.43
DISH 1.nd2	134.009	132	-1	-1	5.418	202.53
DISH 1.nd2	135.191	133	-1	-1	5.457	200.61
DISH 1.nd2	136.358	134	-1	-1	5.482	200.02
DISH 1.nd2	137.534	135	-1	-1	5.473	199.8
DISH 1.nd2	138.703	136	-1	-1	5.47	199.94
DISH 1.nd2	139.889	137	-1	-1	5.513	198.42
DISH 1.nd2	141.077	138	-1	-1	5.559	196.53
DISH 1.nd2	142.264	139	-1	-1	5.581	195.7
DISH 1.nd2	143.457	140	-1	-1	5.581	195.76
DISH 1.nd2	144.668	141	-1	-1	5.596	194.8
DISH 1.nd2	145.879	142	-1	-1	5.575	195.11
DISH 1.nd2	147.083	143	-1	-1	5.617	193.39
DISH 1.nd2	148.284	144	-1	-1	5.588	194.42
DISH 1.nd2	149.484	145	-1	-1	5.597	193.84
DISH 1.nd2	150.688	146	-1	-1	5.604	193.52
DISH 1.nd2	151.928	147	-1	-1	5.612	193.35
DISH 1.nd2	153.164	148	-1	-1	5.648	191.76
DISH 1.nd2	154.388	149	-1	-1	5.638	191.63
DISH 1.nd2	155.637	150	-1	-1	5.655	191.22
DISH 1.nd2	156.876	151	-1	-1	5.649	191.09
DISH 1.nd2	158.134	152	-1	-1	5.675	190.51
DISH 1.nd2	159.37	153	-1	-1	5.654	190.81
DISH 1.nd2	160.622	154	-1	-1	5.636	191.15
DISH 1.nd2	161.869	155	-1	-1	5.692	189.41
DISH 1.nd2	163.127	156	-1	-1	5.688	189.34
DISH 1.nd2	164.375	157	-1	-1	5.706	188.41
DISH 1.nd2	165.622	158	-1	-1	5.728	187.63
DISH 1.nd2	166.886	159	-1	-1	5.758	186.39
DISH 1.nd2	168.095	160	-1	-1	5.755	185.71
DISH 1.nd2	169.365	161	-1	-1	5.714	187.12
DISH 1.nd2	170.569	162	-1	-1	5.727	186.79
DISH 1.nd2	171.833	163	-1	-1	5.782	185.04
DISH 1.nd2	173.116	164	-1	-1	5.818	183.69
DISH 1.nd2	174.339	165	-1	-1	5.806	183.66
DISH 1.nd2	175.643	166	-1	-1	5.745	186.05
DISH 1.nd2	176.878	167	-1	-1	5.747	185.16
DISH 1.nd2	178.172	168	-1	-1	5.793	183.72
DISH 1.nd2	179.471	169	-1	-1	5.798	183.52
DISH 1.nd2	180.777	170	-1	-1	5.802	183.19
DISH 1.nd2	182.09	171	-1	-1	5.824	182.6
DISH 1.nd2	183.343	172	-1	-1	5.808	182.91
DISH 1.nd2	184.651	173	-1	-1	5.899	179.72
DISH 1.nd2	185.975	174	-1	-1	5.838	181.54
DISH 1.nd2	187.291	175	-1	-1	5.812	182.11
DISH 1.nd2	188.617	176	-1	-1	5.808	182.1
DISH 1.nd2	189.93	177	-1	-1	5.797	182.55
DISH 1.nd2	191.255	178	-1	-1	5.816	181.68
DISH 1.nd2	192.582	179	-1	-1	5.803	181.82
DISH 1.nd2	193.904	180	-1	-1	5.849	179.88
DISH 1.nd2	195.241	181	-1	-1	5.887	179.13
DISH 1.nd2	196.578	182	-1	-1	5.881	178.81
DISH 1.nd2	197.939	183	-1	-1	5.913	178.02
DISH 1.nd2	199.299	184	-1	-1	5.937	177.37
DISH 1.nd2	200.654	185	-1	-1	5.871	178.87
DISH 1.nd2	202.032	186	-1	-1	5.882	178.48
DISH 1.nd2	203.77	187	-1	-1	5.859	178.76
DISH 1.nd2	204.817	188	-1	-1	5.821	179.91
DISH 1.nd2	206.248	189	-1	-1	5.892	177.73
DISH 1.nd2	207.628	190	-1	-1	5.853	178.91
DISH 1.nd2	209.026	191	-1	-1	5.913	177.29
DISH 1.nd2	210.396	192	-1	-1	5.909	176.69
DISH 1.nd2	211.78	193	-1	-1	5.929	176
DISH 1.nd2	213.17	194	-1	-1	5.891	177.37
DISH 1.nd2	214.569	195	-1	-1	5.884	177.3
DISH 1.nd2	215.966	196	-1	-1	5.881	177.21
DISH 1.nd2	217.373	197	-1	-1	5.917	175.91
DISH 1.nd2	218.785	198	-1	-1	5.906	176.29
DISH 1.nd2	220.187	199	-1	-1	5.901	176.37
DISH 1.nd2	221.606	200	-1	-1	5.874	176.56
DISH 1.nd2	223.013	201	-1	-1	5.891	176.01
DISH 1.nd2	224.433	202	-1	-1	5.847	177.37
DISH 1.nd2	225.851	203	-1	-1	5.922	175.2
DISH 1.nd2	227.265	204	-1	-1	5.969	173.85
DISH 1.nd2	228.681	205	-1	-1	5.975	173.5
DISH 1.nd2	230.132	206	-1	-1	5.927	174.71
DISH 1.nd2	231.564	207	-1	-1	5.957	173.74
DISH 1.nd2	232.997	208	-1	-1	5.958	173.53
DISH 1.nd2	234.443	209	-1	-1	5.943	173.58
DISH 1.nd2	235.901	210	-1	-1	5.934	173.94
DISH 1.nd2	237.285	211	-1	-1	5.891	175.19
DISH 1.nd2	238.729	212	-1	-1	5.835	176.32
DISH 1.nd2	240.199	213	-1	-1	5.884	175.47
DISH 1.nd2	241.675	214	-1	-1	5.898	174.86
DISH 1.nd2	243.094	215	-1	-1	5.919	173.9
DISH 1.nd2	244.561	216	-1	-1	5.878	174.55
DISH 1.nd2	246.023	217	-1	-1	5.841	175.84
DISH 1.nd2	247.436	218	-1	-1	5.805	179.78
DISH 1.nd2	248.912	219	-1	-1	5.734	185.29
DISH 1.nd2	250.393	220	-1	-1	5.843	184.54
DISH 1.nd2	251.88	221	-1	-1	5.842	184.44
DISH 1.nd2	253.372	222	-1	-1	5.846	184.34
DISH 1.nd2	254.797	223	-1	-1	5.837	184.43
DISH 1.nd2	256.308	224	-1	-1	5.817	184.35
DISH 1.nd2	257.8	225	-1	-1	5.845	183.28
DISH 1.nd2	259.298	226	-1	-1	5.853	183.18
DISH 1.nd2	260.742	227	-1	-1	5.835	179.53
DISH 1.nd2	262.267	228	-1	-1	5.843	178.9
DISH 1.nd2	263.79	229	-1	-1	6.049	172.41
DISH 1.nd2	265.323	230	-1	-1	5.921	172.23
DISH 1.nd2	266.791	231	-1	-1	5.913	171.37
DISH 1.nd2	268.333	232	-1	-1	5.906	172.04
DISH 1.nd2	269.793	233	-1	-1	5.87	172.89
DISH 1.nd2	271.34	234	-1	-1	5.861	172.8
DISH 1.nd2	272.814	235	-1	-1	5.872	172.22
DISH 1.nd2	274.369	236	-1	-1	5.875	172.43
DISH 1.nd2	275.842	237	-1	-1	5.897	171.78
DISH 1.nd2	277.405	238	-1	-1	5.878	172.33
DISH 1.nd2	278.97	239	-1	-1	5.851	172.92
DISH 1.nd2	280.528	240	-1	-1	5.877	172.06
DISH 1.nd2	282.074	241	-1	-1	5.872	171.84
DISH 1.nd2	283.628	242	-1	-1	5.852	172.16
DISH 1.nd2	285.14	243	-1	-1	5.899	170.64
DISH 1.nd2	286.716	244	-1	-1	5.86	171.94
DISH 1.nd2	288.301	245	-1	-1	5.871	171.54
DISH 1.nd2	289.885	246	-1	-1	5.849	172.01
DISH 1.nd2	291.406	247	-1	-1	5.854	171.92
DISH 1.nd2	292.988	248	-1	-1	5.833	172.51
DISH 1.nd2	294.581	249	-1	-1	5.882	170.9
DISH 1.nd2	296.176	250	-1	-1	5.83	172.34
DISH 1.nd2	297.706	251	-1	-1	5.901	170.43
DISH 1.nd2	299.325	252	-1	-1	5.88	170.69
DISH 1.nd2	300.943	253	-1	-1	5.858	171.04
DISH 1.nd2	302.505	254	-1	-1	5.867	171.15
DISH 1.nd2	304.116	255	-1	-1	5.882	170.39
DISH 1.nd2	305.747	256	-1	-1	5.866	171.01
DISH 1.nd2	307.377	257	-1	-1	5.858	170.78
DISH 1.nd2	309.001	258	-1	-1	5.822	171.6
DISH 1.nd2	310.627	259	-1	-1	5.859	170.52
DISH 1.nd2	312.196	260	-1	-1	5.911	168.95
DISH 1.nd2	313.824	261	-1	-1	5.919	168.61
DISH 1.nd2	315.471	262	-1	-1	5.87	169.6
DISH 1.nd2	317.106	263	-1	-1	5.828	170.19
DISH 1.nd2	318.755	264	-1	-1	5.846	170.14
DISH 1.nd2	320.42	265	-1	-1	5.92	167.9
DISH 1.nd2	322.014	266	-1	-1	5.875	168.6
DISH 1.nd2	323.677	267	-1	-1	5.894	168.65
DISH 1.nd2	325.33	268	-1	-1	5.859	169.5
DISH 1.nd2	326.958	269	-1	-1	5.881	168.79
DISH 1.nd2	328.57	270	-1	-1	5.912	168.17
DISH 1.nd2	330.22	271	-1	-1	5.928	167.49
DISH 1.nd2	331.892	272	-1	-1	5.936	167.24
DISH 1.nd2	333.571	273	-1	-1	5.905	167.8
DISH 1.nd2	335.256	274	-1	-1	5.838	169.53
DISH 1.nd2	336.94	275	-1	-1	5.874	168.56
DISH 1.nd2	338.629	276	-1	-1	5.911	167.35
DISH 1.nd2	340.317	277	-1	-1	5.855	168.59
DISH 1.nd2	342.007	278	-1	-1	5.871	168.06
DISH 1.nd2	343.637	279	-1	-1	5.889	167.16
DISH 1.nd2	345.345	280	-1	-1	5.883	167.52
DISH 1.nd2	347.048	281	-1	-1	5.86	168.41
DISH 1.nd2	348.75	282	-1	-1	5.839	168.66
DISH 1.nd2	350.464	283	-1	-1	5.839	168.53
DISH 1.nd2	352.186	284	-1	-1	5.853	167.91
DISH 1.nd2	353.9	285	-1	-1	5.844	168.21
DISH 1.nd2	355.639	286	-1	-1	5.88	167.25
DISH 1.nd2	357.385	287	-1	-1	5.889	166.73
DISH 1.nd2	359.122	288	-1	-1	5.884	166.62
DISH 1.nd2	360.85	289	-1	-1	5.879	166.71
DISH 1.nd2	362.606	290	-1	-1	5.875	166.45
DISH 1.nd2	364.362	291	-1	-1	5.861	167.17
DISH 1.nd2	366.113	292	-1	-1	5.88	166.7
DISH 1.nd2	367.885	293	-1	-1	5.915	165.58
DISH 1.nd2	369.651	294	-1	-1	5.881	166.56
DISH 1.nd2	371.423	295	-1	-1	5.866	166.42
DISH 1.nd2	373.173	296	-1	-1	5.934	164.63
DISH 1.nd2	374.93	297	-1	-1	5.867	166.64
DISH 1.nd2	376.72	298	-1	-1	5.879	166.07
DISH 1.nd2	378.487	299	-1	-1	5.868	165.72
DISH 1.nd2	380.252	300	-1	-1	5.898	165.11
DISH 1.nd2	382.025	301	-1	-1	5.909	164.48
DISH 1.nd2	383.809	302	-1	-1	5.852	166.2
DISH 1.nd2	385.601	303	-1	-1	5.939	163.69
DISH 1.nd2	387.373	304	-1	-1	5.888	164.83
DISH 1.nd2	389.178	305	-1	-1	5.835	166.41
DISH 1.nd2	390.979	306	-1	-1	5.846	166.06
DISH 1.nd2	392.831	307	-1	-1	5.83	166.37
DISH 1.nd2	394.647	308	-1	-1	5.879	164.77
DISH 1.nd2	396.444	309	-1	-1	5.857	165.07
DISH 1.nd2	398.276	310	-1	-1	5.86	165.2
DISH 1.nd2	400.088	311	-1	-1	5.89	163.88
DISH 1.nd2	401.892	312	-1	-1	5.884	164.39
DISH 1.nd2	403.719	313	-1	-1	5.807	166.25
DISH 1.nd2	405.552	314	-1	-1	5.906	163.29
DISH 1.nd2	407.391	315	-1	-1	5.911	163.06
DISH 1.nd2	409.231	316	-1	-1	5.786	166.13
DISH 1.nd2	411.01	317	-1	-1	5.834	165.3
DISH 1.nd2	412.857	318	-1	-1	5.83	165.37
DISH 1.nd2	414.705	319	-1	-1	5.799	165.67
DISH 1.nd2	416.558	320	-1	-1	5.842	164.55
DISH 1.nd2	418.4	321	-1	-1	5.808	165.18
DISH 1.nd2	420.251	322	-1	-1	5.829	164.73
DISH 1.nd2	422.068	323	-1	-1	5.813	165.13
