# Supplementary material for: NFATc1 drives Orai3 transcription and proteolysis by harnessing epigenome differences in the MARCH8 promoter
Source: EMBO J. 2025 Sep 29;44(21):6137–67. doi: 10.1038/s44318-025-00572-4 (PMC12583688; doi:10.1038/s44318-025-00572-4)
Supplement: Supplementary file 13 — Figure EV2 Source Data [file 44318_2025_572_MOESM13_ESM.zip › EV 2/EV 2L/siNFATc1.xlsx]

## Sheet: Data (Channels)
Name	Time [s]	ND.T	ND.Z	ND.M	Ratio 340nm/380nm	380nm
DISH 2.nd2	0.594	1	-1	-1	2.218	260.03
DISH 2.nd2	1.644	2	-1	-1	2.236	257.26
DISH 2.nd2	2.597	3	-1	-1	2.239	256.49
DISH 2.nd2	3.591	4	-1	-1	2.232	258.19
DISH 2.nd2	4.543	5	-1	-1	2.217	259.56
DISH 2.nd2	5.488	6	-1	-1	2.219	259.51
DISH 2.nd2	6.562	7	-1	-1	2.235	256.74
DISH 2.nd2	7.547	8	-1	-1	2.238	256.97
DISH 2.nd2	8.572	9	-1	-1	2.223	259.01
DISH 2.nd2	9.507	10	-1	-1	2.23	257.95
DISH 2.nd2	10.46	11	-1	-1	2.231	257.84
DISH 2.nd2	11.433	12	-1	-1	2.238	257.25
DISH 2.nd2	12.419	13	-1	-1	2.223	258.46
DISH 2.nd2	13.39	14	-1	-1	2.238	256.82
DISH 2.nd2	14.456	15	-1	-1	2.244	256.03
DISH 2.nd2	15.45	16	-1	-1	2.251	255.17
DISH 2.nd2	16.464	17	-1	-1	2.249	255.42
DISH 2.nd2	17.415	18	-1	-1	2.259	253.5
DISH 2.nd2	18.387	19	-1	-1	2.245	255.56
DISH 2.nd2	19.349	20	-1	-1	2.259	254.24
DISH 2.nd2	20.325	21	-1	-1	2.255	254.69
DISH 2.nd2	21.276	22	-1	-1	2.254	254.86
DISH 2.nd2	22.263	23	-1	-1	2.233	257.7
DISH 2.nd2	23.258	24	-1	-1	2.284	251.13
DISH 2.nd2	24.234	25	-1	-1	2.273	252
DISH 2.nd2	25.183	26	-1	-1	2.271	252.89
DISH 2.nd2	26.094	27	-1	-1	2.287	251.4
DISH 2.nd2	27.106	28	-1	-1	2.293	251.51
DISH 2.nd2	28.046	29	-1	-1	2.29	252.05
DISH 2.nd2	29.045	30	-1	-1	2.288	252.25
DISH 2.nd2	30.118	31	-1	-1	2.294	251.7
DISH 2.nd2	31.132	32	-1	-1	2.291	252.08
DISH 2.nd2	32.105	33	-1	-1	2.31	249.81
DISH 2.nd2	33.122	34	-1	-1	2.301	251.32
DISH 2.nd2	34.116	35	-1	-1	2.262	256.16
DISH 2.nd2	35.147	36	-1	-1	2.266	255.79
DISH 2.nd2	36.135	37	-1	-1	2.269	255.56
DISH 2.nd2	37.128	38	-1	-1	2.275	254.24
DISH 2.nd2	38.088	39	-1	-1	2.271	255.25
DISH 2.nd2	39.102	40	-1	-1	2.267	256.27
DISH 2.nd2	40.114	41	-1	-1	2.301	252.01
DISH 2.nd2	41.073	42	-1	-1	2.293	253.61
DISH 2.nd2	42.117	43	-1	-1	2.307	252.18
DISH 2.nd2	43.057	44	-1	-1	2.335	248.95
DISH 2.nd2	43.983	45	-1	-1	2.323	250.87
DISH 2.nd2	44.952	46	-1	-1	2.323	250.8
DISH 2.nd2	45.907	47	-1	-1	2.317	250.93
DISH 2.nd2	46.824	48	-1	-1	2.323	250.58
DISH 2.nd2	47.788	49	-1	-1	2.308	252.88
DISH 2.nd2	48.724	50	-1	-1	2.309	252.58
DISH 2.nd2	49.688	51	-1	-1	2.315	252.21
DISH 2.nd2	50.663	52	-1	-1	2.308	253.56
DISH 2.nd2	51.595	53	-1	-1	2.322	252.01
DISH 2.nd2	52.692	54	-1	-1	2.319	251.93
DISH 2.nd2	53.674	55	-1	-1	2.29	255.07
DISH 2.nd2	54.622	56	-1	-1	2.285	255.18
DISH 2.nd2	55.708	57	-1	-1	2.327	250.93
DISH 2.nd2	56.696	58	-1	-1	2.319	251.92
DISH 2.nd2	57.687	59	-1	-1	2.335	249.84
DISH 2.nd2	58.651	60	-1	-1	2.344	248.22
DISH 2.nd2	59.61	61	-1	-1	2.33	250.54
DISH 2.nd2	60.574	62	-1	-1	2.33	249.99
DISH 2.nd2	61.607	63	-1	-1	2.337	249.45
DISH 2.nd2	62.631	64	-1	-1	2.324	251.21
DISH 2.nd2	63.601	65	-1	-1	2.347	250.41
DISH 2.nd2	64.618	66	-1	-1	2.352	250.03
DISH 2.nd2	65.726	67	-1	-1	2.339	251.17
DISH 2.nd2	66.796	68	-1	-1	2.36	250.04
DISH 2.nd2	67.784	69	-1	-1	2.348	251.69
DISH 2.nd2	68.743	70	-1	-1	2.377	250.4
DISH 2.nd2	69.787	71	-1	-1	2.437	247.63
DISH 2.nd2	70.789	72	-1	-1	2.499	245.8
DISH 2.nd2	71.783	73	-1	-1	2.537	247.08
DISH 2.nd2	72.814	74	-1	-1	2.637	242.69
DISH 2.nd2	73.821	75	-1	-1	2.702	240.95
DISH 2.nd2	74.796	76	-1	-1	2.781	237.14
DISH 2.nd2	75.798	77	-1	-1	2.847	234.51
DISH 2.nd2	76.774	78	-1	-1	2.93	230.41
DISH 2.nd2	77.828	79	-1	-1	3.02	226.19
DISH 2.nd2	78.821	80	-1	-1	3.037	227.06
DISH 2.nd2	79.773	81	-1	-1	3.103	223.78
DISH 2.nd2	80.72	82	-1	-1	3.193	218.59
DISH 2.nd2	81.679	83	-1	-1	3.236	217.28
DISH 2.nd2	82.632	84	-1	-1	3.286	215.31
DISH 2.nd2	83.718	85	-1	-1	3.303	215.34
DISH 2.nd2	84.689	86	-1	-1	3.341	213.95
DISH 2.nd2	85.623	87	-1	-1	3.384	212.19
DISH 2.nd2	86.586	88	-1	-1	3.391	212.91
DISH 2.nd2	87.574	89	-1	-1	3.414	211.94
DISH 2.nd2	88.549	90	-1	-1	3.448	210.73
DISH 2.nd2	89.571	91	-1	-1	3.474	210.13
DISH 2.nd2	90.577	92	-1	-1	3.455	211.89
DISH 2.nd2	91.579	93	-1	-1	3.51	209.48
DISH 2.nd2	92.593	94	-1	-1	3.531	208.47
DISH 2.nd2	93.61	95	-1	-1	3.533	208.89
DISH 2.nd2	94.648	96	-1	-1	3.547	208.94
DISH 2.nd2	95.685	97	-1	-1	3.575	207.92
DISH 2.nd2	96.696	98	-1	-1	3.588	208.08
DISH 2.nd2	97.704	99	-1	-1	3.664	203.66
DISH 2.nd2	98.716	100	-1	-1	3.657	204.64
DISH 2.nd2	99.74	101	-1	-1	3.654	205.4
DISH 2.nd2	100.76	102	-1	-1	3.667	204.78
DISH 2.nd2	101.79	103	-1	-1	3.695	203.69
DISH 2.nd2	102.815	104	-1	-1	3.676	204.99
DISH 2.nd2	103.846	105	-1	-1	3.689	204.38
DISH 2.nd2	104.83	106	-1	-1	3.727	202.51
DISH 2.nd2	105.892	107	-1	-1	3.737	202.15
DISH 2.nd2	106.939	108	-1	-1	3.744	202.08
DISH 2.nd2	107.988	109	-1	-1	3.731	202.75
DISH 2.nd2	109.061	110	-1	-1	3.756	201.42
DISH 2.nd2	110.105	111	-1	-1	3.828	197.64
DISH 2.nd2	111.101	112	-1	-1	3.781	200.51
DISH 2.nd2	112.174	113	-1	-1	3.777	200.97
DISH 2.nd2	113.239	114	-1	-1	3.789	200.23
DISH 2.nd2	114.33	115	-1	-1	3.821	198.74
DISH 2.nd2	115.39	116	-1	-1	3.795	199.88
DISH 2.nd2	116.457	117	-1	-1	3.839	198.08
DISH 2.nd2	117.529	118	-1	-1	3.838	197.99
DISH 2.nd2	118.619	119	-1	-1	3.847	197.07
DISH 2.nd2	119.698	120	-1	-1	3.845	197.68
DISH 2.nd2	120.792	121	-1	-1	3.861	196.72
DISH 2.nd2	121.877	122	-1	-1	3.871	196.04
DISH 2.nd2	122.914	123	-1	-1	3.89	194.74
DISH 2.nd2	124.011	124	-1	-1	3.916	193.49
DISH 2.nd2	125.107	125	-1	-1	3.897	194.41
DISH 2.nd2	126.231	126	-1	-1	3.927	193.37
DISH 2.nd2	127.329	127	-1	-1	3.931	192.6
DISH 2.nd2	128.436	128	-1	-1	3.94	191.99
DISH 2.nd2	129.561	129	-1	-1	3.988	189.47
DISH 2.nd2	130.675	130	-1	-1	3.954	191.56
DISH 2.nd2	131.791	131	-1	-1	3.948	191.52
DISH 2.nd2	132.899	132	-1	-1	4.048	186.8
DISH 2.nd2	134.009	133	-1	-1	4.027	188.09
DISH 2.nd2	135.139	134	-1	-1	4.027	187.81
DISH 2.nd2	136.273	135	-1	-1	4.029	187.92
DISH 2.nd2	137.394	136	-1	-1	4.043	187.18
DISH 2.nd2	138.527	137	-1	-1	4.047	186.65
DISH 2.nd2	139.667	138	-1	-1	4.026	187.3
DISH 2.nd2	140.8	139	-1	-1	4.071	185.37
DISH 2.nd2	141.943	140	-1	-1	4.073	185.04
DISH 2.nd2	143.093	141	-1	-1	4.091	184.16
DISH 2.nd2	144.255	142	-1	-1	4.092	183.78
DISH 2.nd2	145.416	143	-1	-1	4.109	183.05
DISH 2.nd2	146.5	144	-1	-1	4.127	182.25
DISH 2.nd2	147.656	145	-1	-1	4.067	184.56
DISH 2.nd2	148.818	146	-1	-1	4.126	181.64
DISH 2.nd2	149.975	147	-1	-1	4.146	180.76
DISH 2.nd2	151.144	148	-1	-1	4.141	181.17
DISH 2.nd2	152.325	149	-1	-1	4.13	181.63
DISH 2.nd2	153.512	150	-1	-1	4.169	179.72
DISH 2.nd2	154.68	151	-1	-1	4.176	178.88
DISH 2.nd2	155.867	152	-1	-1	4.175	179.17
DISH 2.nd2	157.05	153	-1	-1	4.171	179.34
DISH 2.nd2	158.237	154	-1	-1	4.164	179.23
DISH 2.nd2	159.436	155	-1	-1	4.193	177.81
DISH 2.nd2	160.629	156	-1	-1	4.19	178.08
DISH 2.nd2	161.827	157	-1	-1	4.172	179.08
DISH 2.nd2	163.03	158	-1	-1	4.186	178.06
DISH 2.nd2	164.253	159	-1	-1	4.157	178.9
DISH 2.nd2	165.452	160	-1	-1	4.228	175.52
DISH 2.nd2	166.671	161	-1	-1	4.187	177.64
DISH 2.nd2	167.821	162	-1	-1	4.217	175.92
DISH 2.nd2	169.05	163	-1	-1	4.24	175.02
DISH 2.nd2	170.268	164	-1	-1	4.252	174.53
DISH 2.nd2	171.502	165	-1	-1	4.253	174.77
DISH 2.nd2	172.745	166	-1	-1	4.228	175.38
DISH 2.nd2	173.983	167	-1	-1	4.211	176.07
DISH 2.nd2	175.236	168	-1	-1	4.236	174.98
DISH 2.nd2	176.471	169	-1	-1	4.25	174.5
DISH 2.nd2	177.729	170	-1	-1	4.243	174.47
DISH 2.nd2	178.973	171	-1	-1	4.254	173.37
DISH 2.nd2	180.215	172	-1	-1	4.241	173.66
DISH 2.nd2	181.469	173	-1	-1	4.286	172.1
DISH 2.nd2	182.728	174	-1	-1	4.292	171.72
DISH 2.nd2	184.012	175	-1	-1	4.299	171.29
DISH 2.nd2	185.288	176	-1	-1	4.31	170.97
DISH 2.nd2	186.55	177	-1	-1	4.314	170.67
DISH 2.nd2	187.814	178	-1	-1	4.283	172.09
DISH 2.nd2	189.091	179	-1	-1	4.295	171.42
DISH 2.nd2	190.386	180	-1	-1	4.317	170.06
DISH 2.nd2	191.681	181	-1	-1	4.298	170.98
DISH 2.nd2	192.988	182	-1	-1	4.287	171.59
DISH 2.nd2	194.282	183	-1	-1	4.309	170.69
DISH 2.nd2	195.577	184	-1	-1	4.353	168.29
DISH 2.nd2	196.87	185	-1	-1	4.33	169.27
DISH 2.nd2	198.191	186	-1	-1	4.335	169.3
DISH 2.nd2	199.481	187	-1	-1	4.333	169.18
DISH 2.nd2	200.792	188	-1	-1	4.351	168.18
DISH 2.nd2	202.109	189	-1	-1	4.291	170.3
DISH 2.nd2	203.422	190	-1	-1	4.325	168.75
DISH 2.nd2	204.738	191	-1	-1	4.298	169.5
DISH 2.nd2	206.076	192	-1	-1	4.299	169.81
DISH 2.nd2	207.443	193	-1	-1	4.288	169.94
DISH 2.nd2	208.781	194	-1	-1	4.281	170.31
DISH 2.nd2	210.106	195	-1	-1	4.3	169.49
DISH 2.nd2	211.46	196	-1	-1	4.305	169.02
DISH 2.nd2	212.727	197	-1	-1	4.319	168.23
DISH 2.nd2	214.055	198	-1	-1	4.319	168.24
DISH 2.nd2	215.403	199	-1	-1	4.341	167.25
DISH 2.nd2	216.738	200	-1	-1	4.338	167.35
DISH 2.nd2	218.097	201	-1	-1	4.325	167.55
DISH 2.nd2	219.445	202	-1	-1	4.308	168.22
DISH 2.nd2	220.722	203	-1	-1	4.338	166.84
DISH 2.nd2	222.081	204	-1	-1	4.34	166.85
DISH 2.nd2	223.441	205	-1	-1	4.332	166.83
DISH 2.nd2	224.824	206	-1	-1	4.368	165.61
DISH 2.nd2	226.185	207	-1	-1	4.36	165.49
DISH 2.nd2	227.552	208	-1	-1	4.326	166.84
DISH 2.nd2	228.925	209	-1	-1	4.351	165.88
DISH 2.nd2	230.319	210	-1	-1	4.318	167.12
DISH 2.nd2	231.698	211	-1	-1	4.335	166.38
DISH 2.nd2	233.082	212	-1	-1	4.339	165.96
DISH 2.nd2	234.466	213	-1	-1	4.351	165.27
DISH 2.nd2	235.864	214	-1	-1	4.354	165.38
DISH 2.nd2	237.268	215	-1	-1	4.397	163.37
DISH 2.nd2	238.652	216	-1	-1	4.393	163.43
DISH 2.nd2	240.048	217	-1	-1	4.358	164.37
DISH 2.nd2	241.456	218	-1	-1	4.358	164.62
DISH 2.nd2	242.816	219	-1	-1	4.378	163.46
DISH 2.nd2	244.231	220	-1	-1	4.381	163.12
DISH 2.nd2	245.643	221	-1	-1	4.377	163.03
DISH 2.nd2	247.058	222	-1	-1	4.401	162.31
DISH 2.nd2	248.47	223	-1	-1	4.381	162.99
DISH 2.nd2	249.834	224	-1	-1	4.404	162.27
DISH 2.nd2	251.261	225	-1	-1	4.395	162.7
DISH 2.nd2	252.705	226	-1	-1	4.33	165.03
DISH 2.nd2	254.123	227	-1	-1	4.33	164.8
DISH 2.nd2	255.561	228	-1	-1	4.381	162.7
DISH 2.nd2	257.007	229	-1	-1	4.376	162.88
DISH 2.nd2	258.445	230	-1	-1	4.386	162.39
DISH 2.nd2	259.825	231	-1	-1	4.333	164.35
DISH 2.nd2	261.274	232	-1	-1	4.363	162.97
DISH 2.nd2	262.725	233	-1	-1	4.361	163.1
DISH 2.nd2	264.169	234	-1	-1	4.366	162.66
DISH 2.nd2	265.619	235	-1	-1	4.387	161.87
DISH 2.nd2	267.077	236	-1	-1	4.34	163.53
DISH 2.nd2	268.558	237	-1	-1	4.346	163.03
DISH 2.nd2	270.022	238	-1	-1	4.352	162.84
DISH 2.nd2	271.502	239	-1	-1	4.355	162.57
DISH 2.nd2	272.975	240	-1	-1	4.383	161.43
DISH 2.nd2	274.48	241	-1	-1	4.343	162.68
DISH 2.nd2	275.91	242	-1	-1	4.371	161.76
DISH 2.nd2	277.414	243	-1	-1	4.376	161.62
DISH 2.nd2	278.905	244	-1	-1	4.351	161.99
DISH 2.nd2	280.426	245	-1	-1	4.33	162.87
DISH 2.nd2	281.936	246	-1	-1	4.374	161.35
DISH 2.nd2	283.462	247	-1	-1	4.379	161.19
DISH 2.nd2	284.977	248	-1	-1	4.423	159.24
DISH 2.nd2	286.477	249	-1	-1	4.394	160.26
DISH 2.nd2	287.993	250	-1	-1	4.408	159.6
DISH 2.nd2	289.497	251	-1	-1	4.392	160
DISH 2.nd2	290.997	252	-1	-1	4.417	159.29
DISH 2.nd2	292.519	253	-1	-1	4.402	159.65
DISH 2.nd2	294.042	254	-1	-1	4.416	158.93
DISH 2.nd2	295.564	255	-1	-1	4.369	160.67
DISH 2.nd2	297.091	256	-1	-1	4.401	159.56
DISH 2.nd2	298.629	257	-1	-1	4.385	160.03
DISH 2.nd2	300.162	258	-1	-1	4.376	160.23
DISH 2.nd2	301.702	259	-1	-1	4.372	160.31
DISH 2.nd2	303.242	260	-1	-1	4.375	160.17
DISH 2.nd2	304.712	261	-1	-1	4.433	157.78
DISH 2.nd2	306.251	262	-1	-1	4.377	159.73
DISH 2.nd2	307.8	263	-1	-1	4.36	160.42
DISH 2.nd2	309.353	264	-1	-1	4.424	158.05
DISH 2.nd2	310.91	265	-1	-1	4.406	158.69
DISH 2.nd2	312.461	266	-1	-1	4.404	158.22
DISH 2.nd2	314.014	267	-1	-1	4.415	157.76
DISH 2.nd2	315.59	268	-1	-1	4.408	157.93
DISH 2.nd2	317.151	269	-1	-1	4.401	158.58
DISH 2.nd2	318.719	270	-1	-1	4.42	157.75
DISH 2.nd2	320.313	271	-1	-1	4.405	158.14
DISH 2.nd2	321.901	272	-1	-1	4.418	157.52
DISH 2.nd2	323.493	273	-1	-1	4.425	157.56
DISH 2.nd2	325.079	274	-1	-1	4.443	156.46
DISH 2.nd2	326.679	275	-1	-1	4.43	157
DISH 2.nd2	328.285	276	-1	-1	4.448	156.19
DISH 2.nd2	329.899	277	-1	-1	4.422	156.71
DISH 2.nd2	331.509	278	-1	-1	4.4	157.53
DISH 2.nd2	333.097	279	-1	-1	4.381	157.98
DISH 2.nd2	334.709	280	-1	-1	4.395	157.36
DISH 2.nd2	336.302	281	-1	-1	4.429	156.42
DISH 2.nd2	337.922	282	-1	-1	4.423	156.54
DISH 2.nd2	339.543	283	-1	-1	4.442	155.61
DISH 2.nd2	341.142	284	-1	-1	4.426	155.89
DISH 2.nd2	342.766	285	-1	-1	4.436	155.92
DISH 2.nd2	344.378	286	-1	-1	4.41	156.75
DISH 2.nd2	346.003	287	-1	-1	4.411	156.7
DISH 2.nd2	347.628	288	-1	-1	4.443	155.42
DISH 2.nd2	349.261	289	-1	-1	4.404	156.84
DISH 2.nd2	350.898	290	-1	-1	4.41	156.59
DISH 2.nd2	352.528	291	-1	-1	4.402	156.78
DISH 2.nd2	354.158	292	-1	-1	4.391	156.75
DISH 2.nd2	355.795	293	-1	-1	4.411	156.23
DISH 2.nd2	357.439	294	-1	-1	4.388	156.62
DISH 2.nd2	359.095	295	-1	-1	4.401	156.36
DISH 2.nd2	360.767	296	-1	-1	4.438	154.98
DISH 2.nd2	362.427	297	-1	-1	4.413	155.75
DISH 2.nd2	364.075	298	-1	-1	4.385	156.51
DISH 2.nd2	365.746	299	-1	-1	4.41	155.79
DISH 2.nd2	367.412	300	-1	-1	4.397	155.9
DISH 2.nd2	369.079	301	-1	-1	4.4	155.8
DISH 2.nd2	370.757	302	-1	-1	4.45	153.95
DISH 2.nd2	372.426	303	-1	-1	4.433	154.4
DISH 2.nd2	374.088	304	-1	-1	4.422	154.81
DISH 2.nd2	375.77	305	-1	-1	4.444	154.09
DISH 2.nd2	377.449	306	-1	-1	4.433	154.33
DISH 2.nd2	379.139	307	-1	-1	4.442	153.86
DISH 2.nd2	380.842	308	-1	-1	4.43	154.54
DISH 2.nd2	382.54	309	-1	-1	4.392	155.89
DISH 2.nd2	384.221	310	-1	-1	4.391	155.79
DISH 2.nd2	385.917	311	-1	-1	4.407	154.89
DISH 2.nd2	387.609	312	-1	-1	4.408	155.11
DISH 2.nd2	389.317	313	-1	-1	4.44	153.73
DISH 2.nd2	391.035	314	-1	-1	4.447	153.58
DISH 2.nd2	392.756	315	-1	-1	4.439	153.51
DISH 2.nd2	394.471	316	-1	-1	4.444	153.62
DISH 2.nd2	396.184	317	-1	-1	4.443	153.55
DISH 2.nd2	397.903	318	-1	-1	4.448	153.23
DISH 2.nd2	399.665	319	-1	-1	4.46	152.73
DISH 2.nd2	401.413	320	-1	-1	4.443	153.18
DISH 2.nd2	403.147	321	-1	-1	4.463	152.6
DISH 2.nd2	404.892	322	-1	-1	4.451	152.69
DISH 2.nd2	406.642	323	-1	-1	4.467	152.46
DISH 2.nd2	408.406	324	-1	-1	4.434	153.48
DISH 2.nd2	410.165	325	-1	-1	4.416	153.6
DISH 2.nd2	411.928	326	-1	-1	4.409	154.04
DISH 2.nd2	413.702	327	-1	-1	4.417	153.78
DISH 2.nd2	415.472	328	-1	-1	4.41	153.83
DISH 2.nd2	417.222	329	-1	-1	4.435	152.77
DISH 2.nd2	419.021	330	-1	-1	4.449	152.42
DISH 2.nd2	420.758	331	-1	-1	4.515	150.38
DISH 2.nd2	422.529	332	-1	-1	4.449	152.1
