# Supplementary material for: NFATc1 drives Orai3 transcription and proteolysis by harnessing epigenome differences in the MARCH8 promoter
Source: EMBO J. 2025 Sep 29;44(21):6137–67. doi: 10.1038/s44318-025-00572-4 (PMC12583688; doi:10.1038/s44318-025-00572-4)
Supplement: Supplementary file 13 — Figure EV2 Source Data [file 44318_2025_572_MOESM13_ESM.zip › EV 2/EV 2B/VIVIT.xlsx]

## Sheet: Data (Channels)
Name	Time [s]	ND.T	ND.Z	ND.M	Ratio 340nm/380nm	380nm
Dish 2 VIVITc1.nd2	0.789	1	-1	-1	0.907	2200.16
Dish 2 VIVITc1.nd2	1.474	2	-1	-1	0.917	2165.47
Dish 2 VIVITc1.nd2	2.095	3	-1	-1	0.921	2150.24
Dish 2 VIVITc1.nd2	2.724	4	-1	-1	0.923	2141.47
Dish 2 VIVITc1.nd2	3.352	5	-1	-1	0.922	2141.74
Dish 2 VIVITc1.nd2	3.997	6	-1	-1	0.925	2129.56
Dish 2 VIVITc1.nd2	4.617	7	-1	-1	0.921	2142.8
Dish 2 VIVITc1.nd2	5.253	8	-1	-1	0.926	2125.33
Dish 2 VIVITc1.nd2	5.857	9	-1	-1	0.926	2124.03
Dish 2 VIVITc1.nd2	6.516	10	-1	-1	0.926	2124.33
Dish 2 VIVITc1.nd2	7.152	11	-1	-1	0.925	2124.22
Dish 2 VIVITc1.nd2	7.775	12	-1	-1	0.926	2119.98
Dish 2 VIVITc1.nd2	8.409	13	-1	-1	0.927	2117.46
Dish 2 VIVITc1.nd2	9.091	14	-1	-1	0.926	2121.72
Dish 2 VIVITc1.nd2	9.724	15	-1	-1	0.924	2128.19
Dish 2 VIVITc1.nd2	10.364	16	-1	-1	0.925	2125.73
Dish 2 VIVITc1.nd2	10.999	17	-1	-1	0.924	2127.39
Dish 2 VIVITc1.nd2	11.573	18	-1	-1	0.923	2128.25
Dish 2 VIVITc1.nd2	12.227	19	-1	-1	0.926	2118.6
Dish 2 VIVITc1.nd2	12.868	20	-1	-1	0.927	2111.65
Dish 2 VIVITc1.nd2	13.511	21	-1	-1	0.929	2105.65
Dish 2 VIVITc1.nd2	14.129	22	-1	-1	0.932	2097.83
Dish 2 VIVITc1.nd2	14.781	23	-1	-1	0.929	2105.4
Dish 2 VIVITc1.nd2	15.414	24	-1	-1	0.924	2115.75		ER Release	0.034
Dish 2 VIVITc1.nd2	16.063	25	-1	-1	0.925	2113.24		Entry	0.048
Dish 2 VIVITc1.nd2	16.704	26	-1	-1	0.921	2125.19		2APB	0.042
Dish 2 VIVITc1.nd2	17.327	27	-1	-1	0.923	2116.49
Dish 2 VIVITc1.nd2	17.979	28	-1	-1	0.921	2123.1
Dish 2 VIVITc1.nd2	18.59	29	-1	-1	0.921	2123.64
Dish 2 VIVITc1.nd2	19.242	30	-1	-1	0.926	2110.66
Dish 2 VIVITc1.nd2	19.864	31	-1	-1	0.925	2111.79
Dish 2 VIVITc1.nd2	20.534	32	-1	-1	0.924	2113.65
Dish 2 VIVITc1.nd2	21.168	33	-1	-1	0.919	2128.64
Dish 2 VIVITc1.nd2	21.781	34	-1	-1	0.922	2121.99
Dish 2 VIVITc1.nd2	22.444	35	-1	-1	0.924	2119.28
Dish 2 VIVITc1.nd2	23.102	36	-1	-1	0.924	2119.99
Dish 2 VIVITc1.nd2	23.742	37	-1	-1	0.922	2122.23
Dish 2 VIVITc1.nd2	24.359	38	-1	-1	0.922	2120.86
Dish 2 VIVITc1.nd2	25	39	-1	-1	0.923	2119.69
Dish 2 VIVITc1.nd2	25.627	40	-1	-1	0.919	2131.44
Dish 2 VIVITc1.nd2	26.268	41	-1	-1	0.923	2119.61
Dish 2 VIVITc1.nd2	26.879	42	-1	-1	0.922	2120.73
Dish 2 VIVITc1.nd2	27.509	43	-1	-1	0.928	2104.27
Dish 2 VIVITc1.nd2	28.148	44	-1	-1	0.928	2103.79
Dish 2 VIVITc1.nd2	28.797	45	-1	-1	0.927	2104.37
Dish 2 VIVITc1.nd2	29.44	46	-1	-1	0.926	2107.89
Dish 2 VIVITc1.nd2	30.086	47	-1	-1	0.924	2114.89
Dish 2 VIVITc1.nd2	30.685	48	-1	-1	0.925	2111.36
Dish 2 VIVITc1.nd2	31.337	49	-1	-1	0.924	2113.27
Dish 2 VIVITc1.nd2	31.955	50	-1	-1	0.926	2107.66
Dish 2 VIVITc1.nd2	32.586	51	-1	-1	0.928	2103.6
Dish 2 VIVITc1.nd2	33.224	52	-1	-1	0.926	2107.22
Dish 2 VIVITc1.nd2	33.871	53	-1	-1	0.926	2105.55
Dish 2 VIVITc1.nd2	34.523	54	-1	-1	0.925	2107.74
Dish 2 VIVITc1.nd2	35.171	55	-1	-1	0.927	2102.98
Dish 2 VIVITc1.nd2	35.819	56	-1	-1	0.927	2105.68
Dish 2 VIVITc1.nd2	36.484	57	-1	-1	0.928	2104.31
Dish 2 VIVITc1.nd2	37.147	58	-1	-1	0.926	2110.58
Dish 2 VIVITc1.nd2	37.757	59	-1	-1	0.926	2108.02
Dish 2 VIVITc1.nd2	38.453	60	-1	-1	0.923	2116.65
Dish 2 VIVITc1.nd2	39.105	61	-1	-1	0.923	2116.97
Dish 2 VIVITc1.nd2	39.733	62	-1	-1	0.922	2116.31
Dish 2 VIVITc1.nd2	40.414	63	-1	-1	0.922	2116.43
Dish 2 VIVITc1.nd2	41.006	64	-1	-1	0.923	2116.5
Dish 2 VIVITc1.nd2	41.676	65	-1	-1	0.921	2120.42
Dish 2 VIVITc1.nd2	42.316	66	-1	-1	0.92	2123.2
Dish 2 VIVITc1.nd2	42.952	67	-1	-1	0.926	2105.71
Dish 2 VIVITc1.nd2	43.592	68	-1	-1	0.922	2116.37
Dish 2 VIVITc1.nd2	44.268	69	-1	-1	0.921	2119.84
Dish 2 VIVITc1.nd2	44.957	70	-1	-1	0.92	2120.82
Dish 2 VIVITc1.nd2	45.605	71	-1	-1	0.921	2119.51
Dish 2 VIVITc1.nd2	46.282	72	-1	-1	0.92	2122.79
Dish 2 VIVITc1.nd2	46.969	73	-1	-1	0.921	2120.71
Dish 2 VIVITc1.nd2	47.621	74	-1	-1	0.92	2123.97
Dish 2 VIVITc1.nd2	48.267	75	-1	-1	0.918	2127.78
Dish 2 VIVITc1.nd2	48.962	76	-1	-1	0.921	2117.48
Dish 2 VIVITc1.nd2	49.608	77	-1	-1	0.921	2120.96
Dish 2 VIVITc1.nd2	50.318	78	-1	-1	0.92	2121.93
Dish 2 VIVITc1.nd2	51.047	79	-1	-1	0.919	2125.61
Dish 2 VIVITc1.nd2	51.747	80	-1	-1	0.923	2114.1
Dish 2 VIVITc1.nd2	52.461	81	-1	-1	0.926	2102.56
Dish 2 VIVITc1.nd2	53.102	82	-1	-1	0.926	2102.55
Dish 2 VIVITc1.nd2	53.784	83	-1	-1	0.925	2107.1
Dish 2 VIVITc1.nd2	54.483	84	-1	-1	0.927	2099.45
Dish 2 VIVITc1.nd2	55.115	85	-1	-1	0.923	2113.33
Dish 2 VIVITc1.nd2	55.828	86	-1	-1	0.926	2102.89
Dish 2 VIVITc1.nd2	56.48	87	-1	-1	0.926	2102.25
Dish 2 VIVITc1.nd2	57.2	88	-1	-1	0.908	2098.7
Dish 2 VIVITc1.nd2	57.877	89	-1	-1	0.922	2068.87
Dish 2 VIVITc1.nd2	58.602	90	-1	-1	0.919	2075.28
Dish 2 VIVITc1.nd2	59.313	91	-1	-1	0.925	2069.22
Dish 2 VIVITc1.nd2	60.022	92	-1	-1	0.927	2058.78
Dish 2 VIVITc1.nd2	60.735	93	-1	-1	0.921	2076.13
Dish 2 VIVITc1.nd2	61.381	94	-1	-1	0.924	2072.09
Dish 2 VIVITc1.nd2	62.057	95	-1	-1	0.927	2065.26
Dish 2 VIVITc1.nd2	62.806	96	-1	-1	0.922	2079.38
Dish 2 VIVITc1.nd2	63.536	97	-1	-1	0.928	2067.54
Dish 2 VIVITc1.nd2	64.289	98	-1	-1	0.929	2065.92
Dish 2 VIVITc1.nd2	65.025	99	-1	-1	0.933	2056.62
Dish 2 VIVITc1.nd2	65.769	100	-1	-1	0.931	2066.99
Dish 2 VIVITc1.nd2	66.391	101	-1	-1	0.93	2068.75
Dish 2 VIVITc1.nd2	67.12	102	-1	-1	0.934	2062.6
Dish 2 VIVITc1.nd2	67.833	103	-1	-1	0.932	2068.13
Dish 2 VIVITc1.nd2	68.554	104	-1	-1	0.926	2087.75
Dish 2 VIVITc1.nd2	69.296	105	-1	-1	0.931	2074.99
Dish 2 VIVITc1.nd2	70.016	106	-1	-1	0.926	2090.78
Dish 2 VIVITc1.nd2	70.602	107	-1	-1	0.933	2075
Dish 2 VIVITc1.nd2	71.308	108	-1	-1	0.933	2076.1
Dish 2 VIVITc1.nd2	71.934	109	-1	-1	0.933	2077.36
Dish 2 VIVITc1.nd2	72.814	110	-1	-1	0.935	2073.76
Dish 2 VIVITc1.nd2	73.406	111	-1	-1	0.937	2068.61
Dish 2 VIVITc1.nd2	73.976	112	-1	-1	0.935	2075.65
Dish 2 VIVITc1.nd2	74.546	113	-1	-1	0.935	2074.49
Dish 2 VIVITc1.nd2	75.151	114	-1	-1	0.938	2066.71
Dish 2 VIVITc1.nd2	75.777	115	-1	-1	0.937	2069.46
Dish 2 VIVITc1.nd2	76.394	116	-1	-1	0.937	2068.62
Dish 2 VIVITc1.nd2	77.003	117	-1	-1	0.936	2073.56
Dish 2 VIVITc1.nd2	77.582	118	-1	-1	0.942	2058.5
Dish 2 VIVITc1.nd2	78.164	119	-1	-1	0.941	2061.32
Dish 2 VIVITc1.nd2	78.767	120	-1	-1	0.943	2059.16
Dish 2 VIVITc1.nd2	79.353	121	-1	-1	0.942	2060.63
Dish 2 VIVITc1.nd2	79.977	122	-1	-1	0.942	2063.37
Dish 2 VIVITc1.nd2	80.601	123	-1	-1	0.94	2068.24
Dish 2 VIVITc1.nd2	81.229	124	-1	-1	0.944	2059.21
Dish 2 VIVITc1.nd2	81.823	125	-1	-1	0.947	2048.59
Dish 2 VIVITc1.nd2	82.423	126	-1	-1	0.944	2053.37
Dish 2 VIVITc1.nd2	83.059	127	-1	-1	0.944	2057.53
Dish 2 VIVITc1.nd2	83.664	128	-1	-1	0.945	2054.73
Dish 2 VIVITc1.nd2	84.309	129	-1	-1	0.945	2055.85
Dish 2 VIVITc1.nd2	84.913	130	-1	-1	0.948	2045.3
Dish 2 VIVITc1.nd2	85.523	131	-1	-1	0.946	2050.63
Dish 2 VIVITc1.nd2	86.146	132	-1	-1	0.95	2042.13
Dish 2 VIVITc1.nd2	86.784	133	-1	-1	0.951	2037.72
Dish 2 VIVITc1.nd2	87.394	134	-1	-1	0.949	2040.57
Dish 2 VIVITc1.nd2	88.053	135	-1	-1	0.949	2039.89
Dish 2 VIVITc1.nd2	88.711	136	-1	-1	0.945	2048.58
Dish 2 VIVITc1.nd2	89.348	137	-1	-1	0.949	2037.37
Dish 2 VIVITc1.nd2	89.983	138	-1	-1	0.947	2041.43
Dish 2 VIVITc1.nd2	90.617	139	-1	-1	0.947	2041.39
Dish 2 VIVITc1.nd2	91.296	140	-1	-1	0.947	2044.37
Dish 2 VIVITc1.nd2	91.942	141	-1	-1	0.95	2036.81
Dish 2 VIVITc1.nd2	92.61	142	-1	-1	0.95	2038.74
Dish 2 VIVITc1.nd2	93.28	143	-1	-1	0.951	2034.01
Dish 2 VIVITc1.nd2	93.926	144	-1	-1	0.948	2042.97
Dish 2 VIVITc1.nd2	94.594	145	-1	-1	0.952	2031.16
Dish 2 VIVITc1.nd2	95.274	146	-1	-1	0.949	2036.43
Dish 2 VIVITc1.nd2	95.931	147	-1	-1	0.948	2041.68
Dish 2 VIVITc1.nd2	96.612	148	-1	-1	0.943	2057.18
Dish 2 VIVITc1.nd2	97.293	149	-1	-1	0.942	2059.81
Dish 2 VIVITc1.nd2	97.961	150	-1	-1	0.946	2046.63
Dish 2 VIVITc1.nd2	98.66	151	-1	-1	0.944	2054.03
Dish 2 VIVITc1.nd2	99.354	152	-1	-1	0.942	2058.61
Dish 2 VIVITc1.nd2	100.061	153	-1	-1	0.948	2043.82
Dish 2 VIVITc1.nd2	100.743	154	-1	-1	0.946	2047.49
Dish 2 VIVITc1.nd2	101.419	155	-1	-1	0.949	2040.25
Dish 2 VIVITc1.nd2	102.096	156	-1	-1	0.948	2040.42
Dish 2 VIVITc1.nd2	102.802	157	-1	-1	0.945	2047.53
Dish 2 VIVITc1.nd2	103.483	158	-1	-1	0.951	2031.71
Dish 2 VIVITc1.nd2	104.178	159	-1	-1	0.951	2032.12
Dish 2 VIVITc1.nd2	104.939	160	-1	-1	0.948	2041.13
Dish 2 VIVITc1.nd2	105.632	161	-1	-1	0.948	2041.36
Dish 2 VIVITc1.nd2	106.345	162	-1	-1	0.951	2031.68
Dish 2 VIVITc1.nd2	107.068	163	-1	-1	0.953	2030.02
Dish 2 VIVITc1.nd2	107.767	164	-1	-1	0.946	2045.81
Dish 2 VIVITc1.nd2	108.467	165	-1	-1	0.948	2039.16
Dish 2 VIVITc1.nd2	109.199	166	-1	-1	0.948	2038.75
Dish 2 VIVITc1.nd2	109.94	167	-1	-1	0.952	2028.79
Dish 2 VIVITc1.nd2	110.647	168	-1	-1	0.948	2037.82
Dish 2 VIVITc1.nd2	111.389	169	-1	-1	0.945	2045.24
Dish 2 VIVITc1.nd2	112.109	170	-1	-1	0.948	2038.71
Dish 2 VIVITc1.nd2	112.858	171	-1	-1	0.944	2047.8
Dish 2 VIVITc1.nd2	113.583	172	-1	-1	0.947	2039.55
Dish 2 VIVITc1.nd2	114.331	173	-1	-1	0.948	2038.14
Dish 2 VIVITc1.nd2	115.063	174	-1	-1	0.952	2027.17
Dish 2 VIVITc1.nd2	115.816	175	-1	-1	0.949	2031.76
Dish 2 VIVITc1.nd2	116.54	176	-1	-1	0.954	2022.11
Dish 2 VIVITc1.nd2	117.298	177	-1	-1	0.953	2021.36
Dish 2 VIVITc1.nd2	118.035	178	-1	-1	0.946	2038.77
Dish 2 VIVITc1.nd2	118.77	179	-1	-1	0.952	2023.28
Dish 2 VIVITc1.nd2	119.508	180	-1	-1	0.951	2025.78
Dish 2 VIVITc1.nd2	120.257	181	-1	-1	0.948	2033.43
Dish 2 VIVITc1.nd2	121.005	182	-1	-1	0.949	2028.75
Dish 2 VIVITc1.nd2	121.754	183	-1	-1	0.948	2030.79
Dish 2 VIVITc1.nd2	122.514	184	-1	-1	0.949	2027.89
Dish 2 VIVITc1.nd2	123.298	185	-1	-1	0.95	2026.75
Dish 2 VIVITc1.nd2	124.056	186	-1	-1	0.955	2015.03
Dish 2 VIVITc1.nd2	124.821	187	-1	-1	0.948	2031.1
Dish 2 VIVITc1.nd2	125.573	188	-1	-1	0.944	2038.47
Dish 2 VIVITc1.nd2	126.375	189	-1	-1	0.946	2033.31
Dish 2 VIVITc1.nd2	127.141	190	-1	-1	0.946	2034.16
Dish 2 VIVITc1.nd2	127.932	191	-1	-1	0.949	2027.82
Dish 2 VIVITc1.nd2	128.698	192	-1	-1	0.948	2028.49
Dish 2 VIVITc1.nd2	129.493	193	-1	-1	0.946	2034.64
Dish 2 VIVITc1.nd2	130.272	194	-1	-1	0.947	2030.51
Dish 2 VIVITc1.nd2	131.044	195	-1	-1	0.948	2027.84
Dish 2 VIVITc1.nd2	131.855	196	-1	-1	0.947	2029.99
Dish 2 VIVITc1.nd2	132.645	197	-1	-1	0.947	2030.17
Dish 2 VIVITc1.nd2	133.473	198	-1	-1	0.945	2034.21
Dish 2 VIVITc1.nd2	134.258	199	-1	-1	0.949	2023.59
Dish 2 VIVITc1.nd2	135.055	200	-1	-1	0.947	2029.19
Dish 2 VIVITc1.nd2	135.87	201	-1	-1	0.946	2030.26
Dish 2 VIVITc1.nd2	136.663	202	-1	-1	0.948	2024.29
Dish 2 VIVITc1.nd2	137.459	203	-1	-1	0.945	2033.03
Dish 2 VIVITc1.nd2	138.262	204	-1	-1	0.945	2030.39
Dish 2 VIVITc1.nd2	139.065	205	-1	-1	0.945	2028.41
Dish 2 VIVITc1.nd2	139.898	206	-1	-1	0.945	2027.04
Dish 2 VIVITc1.nd2	140.7	207	-1	-1	0.945	2027.46
Dish 2 VIVITc1.nd2	141.503	208	-1	-1	0.941	2033.46
Dish 2 VIVITc1.nd2	142.317	209	-1	-1	0.945	2023.04
Dish 2 VIVITc1.nd2	143.137	210	-1	-1	0.943	2029.12
Dish 2 VIVITc1.nd2	143.99	211	-1	-1	0.945	2022.36
Dish 2 VIVITc1.nd2	144.817	212	-1	-1	0.943	2027.24
Dish 2 VIVITc1.nd2	145.644	213	-1	-1	0.943	2025.94
Dish 2 VIVITc1.nd2	146.473	214	-1	-1	0.945	2022.44
Dish 2 VIVITc1.nd2	147.332	215	-1	-1	0.943	2028.94
Dish 2 VIVITc1.nd2	148.18	216	-1	-1	0.947	2017.15
Dish 2 VIVITc1.nd2	149.019	217	-1	-1	0.943	2024.94
Dish 2 VIVITc1.nd2	149.865	218	-1	-1	0.945	2020.73
Dish 2 VIVITc1.nd2	150.712	219	-1	-1	0.944	2023.66
Dish 2 VIVITc1.nd2	151.55	220	-1	-1	0.943	2024.13
Dish 2 VIVITc1.nd2	152.394	221	-1	-1	0.945	2020.26
Dish 2 VIVITc1.nd2	153.245	222	-1	-1	0.945	2019.1
Dish 2 VIVITc1.nd2	154.102	223	-1	-1	0.943	2021.94
Dish 2 VIVITc1.nd2	154.985	224	-1	-1	0.944	2021.23
Dish 2 VIVITc1.nd2	155.847	225	-1	-1	0.945	2017.15
Dish 2 VIVITc1.nd2	156.702	226	-1	-1	0.943	2022.81
Dish 2 VIVITc1.nd2	157.564	227	-1	-1	0.941	2024.77
Dish 2 VIVITc1.nd2	158.428	228	-1	-1	0.942	2023.53
Dish 2 VIVITc1.nd2	159.309	229	-1	-1	0.943	2018.24
Dish 2 VIVITc1.nd2	160.179	230	-1	-1	0.944	2021.29
Dish 2 VIVITc1.nd2	161.041	231	-1	-1	0.944	2022.4
Dish 2 VIVITc1.nd2	161.915	232	-1	-1	0.945	2019.39
Dish 2 VIVITc1.nd2	162.789	233	-1	-1	0.947	2013.87
Dish 2 VIVITc1.nd2	163.663	234	-1	-1	0.947	2015.15
Dish 2 VIVITc1.nd2	164.549	235	-1	-1	0.95	2006.47
Dish 2 VIVITc1.nd2	165.429	236	-1	-1	0.949	2008.91
Dish 2 VIVITc1.nd2	166.325	237	-1	-1	0.948	2010.39
Dish 2 VIVITc1.nd2	167.224	238	-1	-1	0.946	2016.22
Dish 2 VIVITc1.nd2	168.11	239	-1	-1	0.947	2010.93
Dish 2 VIVITc1.nd2	168.995	240	-1	-1	0.949	2006.67
Dish 2 VIVITc1.nd2	169.881	241	-1	-1	0.946	2011.74
Dish 2 VIVITc1.nd2	170.773	242	-1	-1	0.942	2023.68
Dish 2 VIVITc1.nd2	171.679	243	-1	-1	0.946	2012.76
Dish 2 VIVITc1.nd2	172.584	244	-1	-1	0.943	2020.78
Dish 2 VIVITc1.nd2	173.48	245	-1	-1	0.944	2019.08
Dish 2 VIVITc1.nd2	174.389	246	-1	-1	0.943	2019.05
Dish 2 VIVITc1.nd2	175.297	247	-1	-1	0.942	2021.33
Dish 2 VIVITc1.nd2	176.213	248	-1	-1	0.942	2020.76
Dish 2 VIVITc1.nd2	177.141	249	-1	-1	0.941	2021.64
Dish 2 VIVITc1.nd2	178.069	250	-1	-1	0.941	2020.86
Dish 2 VIVITc1.nd2	178.983	251	-1	-1	0.94	2023.01
Dish 2 VIVITc1.nd2	179.908	252	-1	-1	0.94	2022.85
Dish 2 VIVITc1.nd2	180.83	253	-1	-1	0.942	2020.14
Dish 2 VIVITc1.nd2	181.763	254	-1	-1	0.941	2019.91
Dish 2 VIVITc1.nd2	182.692	255	-1	-1	0.94	2021.28
Dish 2 VIVITc1.nd2	183.624	256	-1	-1	0.943	2014.11
Dish 2 VIVITc1.nd2	184.557	257	-1	-1	0.942	2016.44
Dish 2 VIVITc1.nd2	185.503	258	-1	-1	0.939	2023.95
Dish 2 VIVITc1.nd2	186.459	259	-1	-1	0.937	2027.39
Dish 2 VIVITc1.nd2	187.402	260	-1	-1	0.94	2021.12
Dish 2 VIVITc1.nd2	188.36	261	-1	-1	0.939	2020.72
Dish 2 VIVITc1.nd2	189.311	262	-1	-1	0.94	2020.99
Dish 2 VIVITc1.nd2	190.256	263	-1	-1	0.939	2022.07
Dish 2 VIVITc1.nd2	191.214	264	-1	-1	0.94	2021.24
Dish 2 VIVITc1.nd2	192.161	265	-1	-1	0.94	2018.8
Dish 2 VIVITc1.nd2	193.126	266	-1	-1	0.942	2014.64
Dish 2 VIVITc1.nd2	194.091	267	-1	-1	0.938	2021.81
Dish 2 VIVITc1.nd2	195.055	268	-1	-1	0.943	2008.45
Dish 2 VIVITc1.nd2	196.021	269	-1	-1	0.937	2020.75
Dish 2 VIVITc1.nd2	196.985	270	-1	-1	0.94	2013.31
Dish 2 VIVITc1.nd2	197.954	271	-1	-1	0.942	2011.49
Dish 2 VIVITc1.nd2	198.925	272	-1	-1	0.942	2011.52
Dish 2 VIVITc1.nd2	199.898	273	-1	-1	0.942	2013.02
Dish 2 VIVITc1.nd2	200.874	274	-1	-1	0.943	2008.83
Dish 2 VIVITc1.nd2	201.851	275	-1	-1	0.942	2012.05
Dish 2 VIVITc1.nd2	202.845	276	-1	-1	0.941	2016.25
Dish 2 VIVITc1.nd2	203.828	277	-1	-1	0.941	2016.17
Dish 2 VIVITc1.nd2	204.819	278	-1	-1	0.94	2016.36
Dish 2 VIVITc1.nd2	205.82	279	-1	-1	0.939	2015.57
Dish 2 VIVITc1.nd2	206.821	280	-1	-1	0.938	2018.99
Dish 2 VIVITc1.nd2	207.819	281	-1	-1	0.938	2016.59
Dish 2 VIVITc1.nd2	208.819	282	-1	-1	0.937	2020.97
Dish 2 VIVITc1.nd2	209.839	283	-1	-1	0.937	2019.78
Dish 2 VIVITc1.nd2	210.84	284	-1	-1	0.938	2017.33
Dish 2 VIVITc1.nd2	211.851	285	-1	-1	0.939	2015.73
Dish 2 VIVITc1.nd2	212.864	286	-1	-1	0.936	2020.14
Dish 2 VIVITc1.nd2	213.877	287	-1	-1	0.939	2015.68
Dish 2 VIVITc1.nd2	214.885	288	-1	-1	0.936	2021.35
Dish 2 VIVITc1.nd2	215.915	289	-1	-1	0.939	2011.61
Dish 2 VIVITc1.nd2	216.935	290	-1	-1	0.94	2009.16
Dish 2 VIVITc1.nd2	217.953	291	-1	-1	0.937	2018.05
Dish 2 VIVITc1.nd2	218.983	292	-1	-1	0.934	2024.11
Dish 2 VIVITc1.nd2	220.001	293	-1	-1	0.938	2015.91
Dish 2 VIVITc1.nd2	221.033	294	-1	-1	0.941	2008.77
Dish 2 VIVITc1.nd2	222.069	295	-1	-1	0.935	2022.46
Dish 2 VIVITc1.nd2	223.104	296	-1	-1	0.942	2005.79
Dish 2 VIVITc1.nd2	224.153	297	-1	-1	0.938	2015.83
Dish 2 VIVITc1.nd2	225.202	298	-1	-1	0.942	2005.54
Dish 2 VIVITc1.nd2	226.251	299	-1	-1	0.938	2013.61
Dish 2 VIVITc1.nd2	227.306	300	-1	-1	0.94	2006.58
Dish 2 VIVITc1.nd2	228.362	301	-1	-1	0.941	2005.47
Dish 2 VIVITc1.nd2	229.422	302	-1	-1	0.942	2005.39
Dish 2 VIVITc1.nd2	230.476	303	-1	-1	0.941	2006.31
Dish 2 VIVITc1.nd2	231.536	304	-1	-1	0.939	2013.37
Dish 2 VIVITc1.nd2	232.594	305	-1	-1	0.942	2003.57
Dish 2 VIVITc1.nd2	233.653	306	-1	-1	0.942	2003.9
Dish 2 VIVITc1.nd2	234.726	307	-1	-1	0.94	2007.69
Dish 2 VIVITc1.nd2	235.794	308	-1	-1	0.94	2007.53
Dish 2 VIVITc1.nd2	236.864	309	-1	-1	0.939	2009.67
Dish 2 VIVITc1.nd2	237.945	310	-1	-1	0.937	2015.69
Dish 2 VIVITc1.nd2	239.022	311	-1	-1	0.94	2006.95
Dish 2 VIVITc1.nd2	240.1	312	-1	-1	0.936	2016.44
Dish 2 VIVITc1.nd2	241.184	313	-1	-1	0.934	2020.35
Dish 2 VIVITc1.nd2	242.268	314	-1	-1	0.937	2012.97
Dish 2 VIVITc1.nd2	243.351	315	-1	-1	0.936	2016.59
Dish 2 VIVITc1.nd2	244.441	316	-1	-1	0.934	2020.47
Dish 2 VIVITc1.nd2	245.53	317	-1	-1	0.934	2021.36
Dish 2 VIVITc1.nd2	246.625	318	-1	-1	0.941	2005.26
Dish 2 VIVITc1.nd2	247.722	319	-1	-1	0.942	2000.69
Dish 2 VIVITc1.nd2	248.822	320	-1	-1	0.94	2006.13
Dish 2 VIVITc1.nd2	249.923	321	-1	-1	0.941	2003.02
Dish 2 VIVITc1.nd2	251.031	322	-1	-1	0.934	2022.25
Dish 2 VIVITc1.nd2	252.132	323	-1	-1	0.935	2018.11
Dish 2 VIVITc1.nd2	253.233	324	-1	-1	0.934	2019.3
Dish 2 VIVITc1.nd2	254.337	325	-1	-1	0.934	2019.51
Dish 2 VIVITc1.nd2	255.44	326	-1	-1	0.933	2023.07
Dish 2 VIVITc1.nd2	256.554	327	-1	-1	0.934	2018.41
Dish 2 VIVITc1.nd2	257.675	328	-1	-1	0.934	2020.69
Dish 2 VIVITc1.nd2	258.799	329	-1	-1	0.933	2021.5
Dish 2 VIVITc1.nd2	259.919	330	-1	-1	0.939	2006.63
Dish 2 VIVITc1.nd2	261.042	331	-1	-1	0.939	2005.55
Dish 2 VIVITc1.nd2	262.176	332	-1	-1	0.939	2005.5
Dish 2 VIVITc1.nd2	263.315	333	-1	-1	0.938	2007.92
Dish 2 VIVITc1.nd2	264.437	334	-1	-1	0.941	2002.21
Dish 2 VIVITc1.nd2	265.592	335	-1	-1	0.935	2016.35
Dish 2 VIVITc1.nd2	266.738	336	-1	-1	0.939	2007.55
Dish 2 VIVITc1.nd2	267.882	337	-1	-1	0.938	2008.59
Dish 2 VIVITc1.nd2	269.026	338	-1	-1	0.939	2005.31
Dish 2 VIVITc1.nd2	270.181	339	-1	-1	0.94	2002.98
Dish 2 VIVITc1.nd2	271.33	340	-1	-1	0.939	2004.73
Dish 2 VIVITc1.nd2	272.475	341	-1	-1	0.94	2001.64
Dish 2 VIVITc1.nd2	273.632	342	-1	-1	0.938	2007.05
Dish 2 VIVITc1.nd2	274.791	343	-1	-1	0.938	2008.22
Dish 2 VIVITc1.nd2	275.953	344	-1	-1	0.937	2008.1
Dish 2 VIVITc1.nd2	277.115	345	-1	-1	0.937	2007.71
Dish 2 VIVITc1.nd2	278.29	346	-1	-1	0.936	2011.15
Dish 2 VIVITc1.nd2	279.47	347	-1	-1	0.937	2006.9
Dish 2 VIVITc1.nd2	280.644	348	-1	-1	0.934	2013.02
Dish 2 VIVITc1.nd2	281.836	349	-1	-1	0.938	2005.78
Dish 2 VIVITc1.nd2	283.008	350	-1	-1	0.934	2014.69
Dish 2 VIVITc1.nd2	284.194	351	-1	-1	0.936	2011.75
Dish 2 VIVITc1.nd2	285.368	352	-1	-1	0.937	2008.24
Dish 2 VIVITc1.nd2	286.547	353	-1	-1	0.937	2008.32
Dish 2 VIVITc1.nd2	287.741	354	-1	-1	0.935	2012.24
Dish 2 VIVITc1.nd2	288.927	355	-1	-1	0.931	2024.79
Dish 2 VIVITc1.nd2	290.131	356	-1	-1	0.932	2021.93
Dish 2 VIVITc1.nd2	291.329	357	-1	-1	0.936	2010.27
Dish 2 VIVITc1.nd2	292.527	358	-1	-1	0.933	2018.13
Dish 2 VIVITc1.nd2	293.737	359	-1	-1	0.932	2019.63
Dish 2 VIVITc1.nd2	294.953	360	-1	-1	0.934	2016.31
Dish 2 VIVITc1.nd2	296.161	361	-1	-1	0.937	2005.59
Dish 2 VIVITc1.nd2	297.371	362	-1	-1	0.937	2007.85
Dish 2 VIVITc1.nd2	298.594	363	-1	-1	0.937	2007.38
Dish 2 VIVITc1.nd2	299.815	364	-1	-1	0.937	2007.77
Dish 2 VIVITc1.nd2	301.06	365	-1	-1	0.937	2005.27
Dish 2 VIVITc1.nd2	302.301	366	-1	-1	0.933	2015.37
Dish 2 VIVITc1.nd2	303.517	367	-1	-1	0.933	2017.22
Dish 2 VIVITc1.nd2	304.739	368	-1	-1	0.934	2014.84
Dish 2 VIVITc1.nd2	305.975	369	-1	-1	0.933	2019.27
Dish 2 VIVITc1.nd2	307.215	370	-1	-1	0.932	2019.47
Dish 2 VIVITc1.nd2	308.466	371	-1	-1	0.935	2011.95
Dish 2 VIVITc1.nd2	309.699	372	-1	-1	0.934	2013.57
Dish 2 VIVITc1.nd2	310.933	373	-1	-1	0.934	2013.31
Dish 2 VIVITc1.nd2	312.174	374	-1	-1	0.93	2023.42
Dish 2 VIVITc1.nd2	313.433	375	-1	-1	0.933	2016.44
Dish 2 VIVITc1.nd2	314.674	376	-1	-1	0.933	2016.11
Dish 2 VIVITc1.nd2	315.92	377	-1	-1	0.937	2004.25
Dish 2 VIVITc1.nd2	317.173	378	-1	-1	0.933	2014.71
Dish 2 VIVITc1.nd2	318.427	379	-1	-1	0.933	2016.48
Dish 2 VIVITc1.nd2	319.68	380	-1	-1	0.936	2005.23
Dish 2 VIVITc1.nd2	320.944	381	-1	-1	0.936	2007
Dish 2 VIVITc1.nd2	322.203	382	-1	-1	0.935	2009.54
Dish 2 VIVITc1.nd2	323.473	383	-1	-1	0.933	2014.9
Dish 2 VIVITc1.nd2	324.739	384	-1	-1	0.931	2019.32
Dish 2 VIVITc1.nd2	326.01	385	-1	-1	0.933	2015.08
Dish 2 VIVITc1.nd2	327.286	386	-1	-1	0.931	2019.37
Dish 2 VIVITc1.nd2	328.556	387	-1	-1	0.932	2017.79
Dish 2 VIVITc1.nd2	329.838	388	-1	-1	0.936	2006.45
Dish 2 VIVITc1.nd2	331.115	389	-1	-1	0.932	2016.67
Dish 2 VIVITc1.nd2	332.397	390	-1	-1	0.935	2010.98
Dish 2 VIVITc1.nd2	333.684	391	-1	-1	0.932	2017.32
Dish 2 VIVITc1.nd2	334.98	392	-1	-1	0.933	2013.25
Dish 2 VIVITc1.nd2	336.276	393	-1	-1	0.933	2014.41
Dish 2 VIVITc1.nd2	337.561	394	-1	-1	0.931	2015.72
Dish 2 VIVITc1.nd2	338.849	395	-1	-1	0.931	2018.63
Dish 2 VIVITc1.nd2	340.129	396	-1	-1	0.93	2022.47
Dish 2 VIVITc1.nd2	341.419	397	-1	-1	0.927	2029.64
Dish 2 VIVITc1.nd2	342.707	398	-1	-1	0.932	2017.6
Dish 2 VIVITc1.nd2	344.014	399	-1	-1	0.933	2013.62
Dish 2 VIVITc1.nd2	345.321	400	-1	-1	0.934	2010.58
Dish 2 VIVITc1.nd2	346.622	401	-1	-1	0.934	2007.54
Dish 2 VIVITc1.nd2	347.934	402	-1	-1	0.935	2005.91
Dish 2 VIVITc1.nd2	349.24	403	-1	-1	0.932	2016.43
Dish 2 VIVITc1.nd2	350.558	404	-1	-1	0.933	2012.93
Dish 2 VIVITc1.nd2	351.869	405	-1	-1	0.932	2014.2
Dish 2 VIVITc1.nd2	353.186	406	-1	-1	0.93	2016.76
Dish 2 VIVITc1.nd2	354.517	407	-1	-1	0.938	2000.04
Dish 2 VIVITc1.nd2	355.846	408	-1	-1	0.936	2005.18
Dish 2 VIVITc1.nd2	357.175	409	-1	-1	0.937	2001.58
Dish 2 VIVITc1.nd2	358.51	410	-1	-1	0.937	2000.47
Dish 2 VIVITc1.nd2	359.853	411	-1	-1	0.932	2014.55
Dish 2 VIVITc1.nd2	361.186	412	-1	-1	0.938	1999.64
Dish 2 VIVITc1.nd2	362.527	413	-1	-1	0.937	2001.94
Dish 2 VIVITc1.nd2	363.856	414	-1	-1	0.935	2005.75
Dish 2 VIVITc1.nd2	365.205	415	-1	-1	0.932	2015.52
Dish 2 VIVITc1.nd2	366.553	416	-1	-1	0.927	2027.17
Dish 2 VIVITc1.nd2	367.897	417	-1	-1	0.929	2024.23
Dish 2 VIVITc1.nd2	369.245	418	-1	-1	0.939	1996.6
Dish 2 VIVITc1.nd2	370.593	419	-1	-1	0.937	2001.84
Dish 2 VIVITc1.nd2	371.942	420	-1	-1	0.934	2010.97
Dish 2 VIVITc1.nd2	373.325	421	-1	-1	0.934	2009.57
Dish 2 VIVITc1.nd2	374.685	422	-1	-1	0.936	2003.78
Dish 2 VIVITc1.nd2	376.051	423	-1	-1	0.936	2005.88
Dish 2 VIVITc1.nd2	377.422	424	-1	-1	0.94	1996.2
Dish 2 VIVITc1.nd2	378.782	425	-1	-1	0.936	2005.43
Dish 2 VIVITc1.nd2	380.162	426	-1	-1	0.935	2006.59
Dish 2 VIVITc1.nd2	381.53	427	-1	-1	0.935	2008.43
Dish 2 VIVITc1.nd2	382.897	428	-1	-1	0.937	1999.62
Dish 2 VIVITc1.nd2	384.279	429	-1	-1	0.933	2008.1
Dish 2 VIVITc1.nd2	385.663	430	-1	-1	0.933	2008.04
Dish 2 VIVITc1.nd2	387.038	431	-1	-1	0.936	1999.21
Dish 2 VIVITc1.nd2	388.427	432	-1	-1	0.934	2005.51
Dish 2 VIVITc1.nd2	389.816	433	-1	-1	0.936	2005.11
Dish 2 VIVITc1.nd2	391.205	434	-1	-1	0.935	2005.88
Dish 2 VIVITc1.nd2	392.595	435	-1	-1	0.936	2001.57
Dish 2 VIVITc1.nd2	393.987	436	-1	-1	0.935	2004.16
Dish 2 VIVITc1.nd2	395.384	437	-1	-1	0.932	2011.18
Dish 2 VIVITc1.nd2	396.786	438	-1	-1	0.937	1998.53
Dish 2 VIVITc1.nd2	398.212	439	-1	-1	0.933	2010.2
Dish 2 VIVITc1.nd2	399.628	440	-1	-1	0.933	2008.89
Dish 2 VIVITc1.nd2	401.041	441	-1	-1	0.931	2013.43
Dish 2 VIVITc1.nd2	402.467	442	-1	-1	0.93	2016.62
Dish 2 VIVITc1.nd2	403.889	443	-1	-1	0.933	2007.83
Dish 2 VIVITc1.nd2	405.297	444	-1	-1	0.935	2001.8
Dish 2 VIVITc1.nd2	406.749	445	-1	-1	0.935	2003.16
Dish 2 VIVITc1.nd2	408.169	446	-1	-1	0.935	2005.6
Dish 2 VIVITc1.nd2	409.596	447	-1	-1	0.936	2002.32
Dish 2 VIVITc1.nd2	411.021	448	-1	-1	0.934	2009.07
Dish 2 VIVITc1.nd2	412.446	449	-1	-1	0.934	2006.39
Dish 2 VIVITc1.nd2	413.889	450	-1	-1	0.935	2005.71
Dish 2 VIVITc1.nd2	415.326	451	-1	-1	0.932	2008.85
Dish 2 VIVITc1.nd2	416.766	452	-1	-1	0.93	2013.78
Dish 2 VIVITc1.nd2	418.203	453	-1	-1	0.939	1990.87
Dish 2 VIVITc1.nd2	419.639	454	-1	-1	0.944	1996.15
Dish 2 VIVITc1.nd2	421.086	455	-1	-1	0.949	1998.63
Dish 2 VIVITc1.nd2	423.112	456	-1	-1	0.957	2000.82
Dish 2 VIVITc1.nd2	424.555	457	-1	-1	0.961	2005.42
Dish 2 VIVITc1.nd2	425.987	458	-1	-1	0.966	2001.68
Dish 2 VIVITc1.nd2	427.45	459	-1	-1	0.969	2002.87
Dish 2 VIVITc1.nd2	428.913	460	-1	-1	0.971	2007.82
Dish 2 VIVITc1.nd2	430.373	461	-1	-1	0.975	2003.07
Dish 2 VIVITc1.nd2	431.841	462	-1	-1	0.977	2003.19
Dish 2 VIVITc1.nd2	433.311	463	-1	-1	0.978	2003.28
Dish 2 VIVITc1.nd2	434.778	464	-1	-1	0.979	2000.31
Dish 2 VIVITc1.nd2	436.243	465	-1	-1	0.978	2006.5
Dish 2 VIVITc1.nd2	437.711	466	-1	-1	0.978	2009.19
Dish 2 VIVITc1.nd2	439.181	467	-1	-1	0.978	2008.9
Dish 2 VIVITc1.nd2	440.649	468	-1	-1	0.976	2013.52
Dish 2 VIVITc1.nd2	442.136	469	-1	-1	0.976	2013.34
Dish 2 VIVITc1.nd2	443.623	470	-1	-1	0.974	2018.75
Dish 2 VIVITc1.nd2	445.111	471	-1	-1	0.973	2023.27
Dish 2 VIVITc1.nd2	446.592	472	-1	-1	0.975	2015.52
Dish 2 VIVITc1.nd2	448.085	473	-1	-1	0.976	2011.87
Dish 2 VIVITc1.nd2	449.573	474	-1	-1	0.977	2008
Dish 2 VIVITc1.nd2	451.067	475	-1	-1	0.978	2005.33
Dish 2 VIVITc1.nd2	452.564	476	-1	-1	0.975	2012.81
Dish 2 VIVITc1.nd2	454.057	477	-1	-1	0.976	2003.5
Dish 2 VIVITc1.nd2	455.555	478	-1	-1	0.976	2007.99
Dish 2 VIVITc1.nd2	457.064	479	-1	-1	0.976	2007.59
Dish 2 VIVITc1.nd2	458.561	480	-1	-1	0.977	2003.21
Dish 2 VIVITc1.nd2	460.064	481	-1	-1	0.971	2018.75
Dish 2 VIVITc1.nd2	461.566	482	-1	-1	0.971	2013.53
Dish 2 VIVITc1.nd2	463.069	483	-1	-1	0.971	2013.95
Dish 2 VIVITc1.nd2	464.578	484	-1	-1	0.971	2014.47
Dish 2 VIVITc1.nd2	466.093	485	-1	-1	0.969	2017.73
Dish 2 VIVITc1.nd2	467.608	486	-1	-1	0.972	2011.59
Dish 2 VIVITc1.nd2	469.15	487	-1	-1	0.971	2011.63
Dish 2 VIVITc1.nd2	470.679	488	-1	-1	0.97	2013.31
Dish 2 VIVITc1.nd2	472.213	489	-1	-1	0.972	2004.56
Dish 2 VIVITc1.nd2	473.745	490	-1	-1	0.973	2002.05
Dish 2 VIVITc1.nd2	475.279	491	-1	-1	0.97	2007.6
Dish 2 VIVITc1.nd2	476.832	492	-1	-1	0.969	2009.46
Dish 2 VIVITc1.nd2	478.377	493	-1	-1	0.974	1995.28
Dish 2 VIVITc1.nd2	479.909	494	-1	-1	0.969	2005.35
Dish 2 VIVITc1.nd2	481.46	495	-1	-1	0.971	1999.17
Dish 2 VIVITc1.nd2	483.011	496	-1	-1	0.968	2007.45
Dish 2 VIVITc1.nd2	484.563	497	-1	-1	0.973	1993.45
Dish 2 VIVITc1.nd2	486.128	498	-1	-1	0.972	1996.28
Dish 2 VIVITc1.nd2	487.691	499	-1	-1	0.971	1998.11
Dish 2 VIVITc1.nd2	489.254	500	-1	-1	0.972	1995.24
Dish 2 VIVITc1.nd2	490.805	501	-1	-1	0.966	2009.11
Dish 2 VIVITc1.nd2	492.363	502	-1	-1	0.968	2003.58
Dish 2 VIVITc1.nd2	493.913	503	-1	-1	0.966	2007.39
Dish 2 VIVITc1.nd2	495.482	504	-1	-1	0.968	2002.94
Dish 2 VIVITc1.nd2	497.058	505	-1	-1	0.965	2008.27
Dish 2 VIVITc1.nd2	498.622	506	-1	-1	0.968	2000.28
Dish 2 VIVITc1.nd2	500.199	507	-1	-1	0.967	1999.93
Dish 2 VIVITc1.nd2	501.793	508	-1	-1	0.965	2006.97
Dish 2 VIVITc1.nd2	503.364	509	-1	-1	0.967	2000.87
Dish 2 VIVITc1.nd2	504.94	510	-1	-1	0.964	2003.94
Dish 2 VIVITc1.nd2	506.522	511	-1	-1	0.967	2001.02
Dish 2 VIVITc1.nd2	508.11	512	-1	-1	0.965	2001.45
Dish 2 VIVITc1.nd2	509.709	513	-1	-1	0.961	2012.17
Dish 2 VIVITc1.nd2	511.303	514	-1	-1	0.964	2001.77
Dish 2 VIVITc1.nd2	512.897	515	-1	-1	0.964	2004.84
Dish 2 VIVITc1.nd2	514.484	516	-1	-1	0.965	2002.28
Dish 2 VIVITc1.nd2	516.083	517	-1	-1	0.965	2002.78
Dish 2 VIVITc1.nd2	517.69	518	-1	-1	0.97	1987.11
Dish 2 VIVITc1.nd2	519.302	519	-1	-1	0.971	1983.68
Dish 2 VIVITc1.nd2	520.919	520	-1	-1	0.968	1991.44
Dish 2 VIVITc1.nd2	522.536	521	-1	-1	0.967	1993.74
Dish 2 VIVITc1.nd2	524.162	522	-1	-1	0.968	1990.63
Dish 2 VIVITc1.nd2	525.791	523	-1	-1	0.962	2004.68
Dish 2 VIVITc1.nd2	527.429	524	-1	-1	0.962	2005.37
Dish 2 VIVITc1.nd2	529.048	525	-1	-1	0.966	1993.93
Dish 2 VIVITc1.nd2	530.666	526	-1	-1	0.962	2004.1
Dish 2 VIVITc1.nd2	532.302	527	-1	-1	0.963	2000.95
Dish 2 VIVITc1.nd2	533.932	528	-1	-1	0.963	2000
Dish 2 VIVITc1.nd2	535.563	529	-1	-1	0.965	1994.41
Dish 2 VIVITc1.nd2	537.199	530	-1	-1	0.964	1996.95
Dish 2 VIVITc1.nd2	538.848	531	-1	-1	0.965	1994.28
Dish 2 VIVITc1.nd2	540.512	532	-1	-1	0.962	2002.02
Dish 2 VIVITc1.nd2	542.147	533	-1	-1	0.963	1999.18
Dish 2 VIVITc1.nd2	543.795	534	-1	-1	0.962	2001.2
Dish 2 VIVITc1.nd2	545.43	535	-1	-1	0.963	1997.63
Dish 2 VIVITc1.nd2	547.085	536	-1	-1	0.963	1996.07
Dish 2 VIVITc1.nd2	548.739	537	-1	-1	0.964	1993.55
Dish 2 VIVITc1.nd2	550.442	538	-1	-1	0.963	1993.61
Dish 2 VIVITc1.nd2	552.109	539	-1	-1	0.961	2000.26
Dish 2 VIVITc1.nd2	553.782	540	-1	-1	0.964	1991.29
Dish 2 VIVITc1.nd2	555.453	541	-1	-1	0.964	1990.35
Dish 2 VIVITc1.nd2	557.113	542	-1	-1	0.965	1987.57
Dish 2 VIVITc1.nd2	558.778	543	-1	-1	0.965	1986.95
Dish 2 VIVITc1.nd2	560.45	544	-1	-1	0.963	1989.98
Dish 2 VIVITc1.nd2	562.14	545	-1	-1	0.963	1991.78
Dish 2 VIVITc1.nd2	563.815	546	-1	-1	0.962	1995.04
Dish 2 VIVITc1.nd2	565.523	547	-1	-1	0.959	1999.77
Dish 2 VIVITc1.nd2	567.209	548	-1	-1	0.962	1994.71
Dish 2 VIVITc1.nd2	568.888	549	-1	-1	0.964	1987.6
Dish 2 VIVITc1.nd2	570.607	550	-1	-1	0.967	1980.47
Dish 2 VIVITc1.nd2	572.293	551	-1	-1	0.965	1981.91
Dish 2 VIVITc1.nd2	573.977	552	-1	-1	0.965	1982.94
Dish 2 VIVITc1.nd2	575.667	553	-1	-1	0.966	1978.47
Dish 2 VIVITc1.nd2	577.346	554	-1	-1	0.965	1982.79
Dish 2 VIVITc1.nd2	579.037	555	-1	-1	0.965	1982.45
Dish 2 VIVITc1.nd2	580.733	556	-1	-1	0.961	1991.15
Dish 2 VIVITc1.nd2	582.428	557	-1	-1	0.959	1997.27
Dish 2 VIVITc1.nd2	584.112	558	-1	-1	0.96	1995.26
Dish 2 VIVITc1.nd2	585.802	559	-1	-1	0.957	1997.88
Dish 2 VIVITc1.nd2	587.506	560	-1	-1	0.96	1994.18
Dish 2 VIVITc1.nd2	589.21	561	-1	-1	0.958	2000.79
Dish 2 VIVITc1.nd2	590.937	562	-1	-1	0.958	1998.7
Dish 2 VIVITc1.nd2	592.643	563	-1	-1	0.959	1995.61
Dish 2 VIVITc1.nd2	594.348	564	-1	-1	0.959	1993.02
Dish 2 VIVITc1.nd2	596.055	565	-1	-1	0.961	1989.19
Dish 2 VIVITc1.nd2	597.769	566	-1	-1	0.961	1990.82
Dish 2 VIVITc1.nd2	599.476	567	-1	-1	0.962	1987.49
Dish 2 VIVITc1.nd2	601.197	568	-1	-1	0.961	1989.83
Dish 2 VIVITc1.nd2	602.91	569	-1	-1	0.962	1987.29
Dish 2 VIVITc1.nd2	604.631	570	-1	-1	0.961	1989.35
Dish 2 VIVITc1.nd2	606.351	571	-1	-1	0.955	2002.97
Dish 2 VIVITc1.nd2	608.077	572	-1	-1	0.958	1997.07
Dish 2 VIVITc1.nd2	609.804	573	-1	-1	0.956	1998.6
Dish 2 VIVITc1.nd2	611.524	574	-1	-1	0.959	1994.02
Dish 2 VIVITc1.nd2	613.251	575	-1	-1	0.957	1997.92
Dish 2 VIVITc1.nd2	614.976	576	-1	-1	0.958	1994.79
Dish 2 VIVITc1.nd2	616.709	577	-1	-1	0.958	1993.4
Dish 2 VIVITc1.nd2	618.452	578	-1	-1	0.957	1996.48
Dish 2 VIVITc1.nd2	620.194	579	-1	-1	0.956	1996.68
Dish 2 VIVITc1.nd2	621.93	580	-1	-1	0.959	1991.66
Dish 2 VIVITc1.nd2	623.668	581	-1	-1	0.96	1987.29
Dish 2 VIVITc1.nd2	625.417	582	-1	-1	0.958	1994.13
Dish 2 VIVITc1.nd2	627.16	583	-1	-1	0.958	1992.11
Dish 2 VIVITc1.nd2	628.924	584	-1	-1	0.957	1994.56
Dish 2 VIVITc1.nd2	630.691	585	-1	-1	0.956	1998.82
Dish 2 VIVITc1.nd2	632.432	586	-1	-1	0.958	1993.05
Dish 2 VIVITc1.nd2	634.183	587	-1	-1	0.959	1988.08
Dish 2 VIVITc1.nd2	635.933	588	-1	-1	0.961	1986.94
Dish 2 VIVITc1.nd2	637.691	589	-1	-1	0.961	1984.35
Dish 2 VIVITc1.nd2	639.442	590	-1	-1	0.96	1986.69
Dish 2 VIVITc1.nd2	641.198	591	-1	-1	0.962	1980.77
Dish 2 VIVITc1.nd2	642.954	592	-1	-1	0.961	1983.9
Dish 2 VIVITc1.nd2	644.716	593	-1	-1	0.961	1982.79
Dish 2 VIVITc1.nd2	646.485	594	-1	-1	0.959	1988.08
Dish 2 VIVITc1.nd2	648.244	595	-1	-1	0.962	1982.52
Dish 2 VIVITc1.nd2	650.009	596	-1	-1	0.961	1983.04
Dish 2 VIVITc1.nd2	651.797	597	-1	-1	0.961	1983.4
Dish 2 VIVITc1.nd2	653.57	598	-1	-1	0.961	1984.39
Dish 2 VIVITc1.nd2	655.349	599	-1	-1	0.961	1982.33
Dish 2 VIVITc1.nd2	657.127	600	-1	-1	0.96	1984.47
Dish 2 VIVITc1.nd2	658.889	601	-1	-1	0.958	1990.14
Dish 2 VIVITc1.nd2	660.662	602	-1	-1	0.958	1991.07
Dish 2 VIVITc1.nd2	662.434	603	-1	-1	0.958	1990.28
Dish 2 VIVITc1.nd2	664.2	604	-1	-1	0.956	1995.14
Dish 2 VIVITc1.nd2	665.985	605	-1	-1	0.955	1995.49
Dish 2 VIVITc1.nd2	667.771	606	-1	-1	0.956	1992.84
Dish 2 VIVITc1.nd2	669.567	607	-1	-1	0.956	1993.3
Dish 2 VIVITc1.nd2	671.345	608	-1	-1	0.955	1990.64
Dish 2 VIVITc1.nd2	673.124	609	-1	-1	0.958	1984.72
Dish 2 VIVITc1.nd2	674.921	610	-1	-1	0.962	1976.38
Dish 2 VIVITc1.nd2	676.724	611	-1	-1	0.962	1975.1
Dish 2 VIVITc1.nd2	678.534	612	-1	-1	0.963	1971.15
Dish 2 VIVITc1.nd2	680.331	613	-1	-1	0.963	1971.48
Dish 2 VIVITc1.nd2	682.124	614	-1	-1	0.958	1985.98
Dish 2 VIVITc1.nd2	683.927	615	-1	-1	0.96	1978.23
Dish 2 VIVITc1.nd2	685.744	616	-1	-1	0.961	1975.81
Dish 2 VIVITc1.nd2	687.561	617	-1	-1	0.958	1983.91
Dish 2 VIVITc1.nd2	689.373	618	-1	-1	0.954	1993.56
Dish 2 VIVITc1.nd2	691.179	619	-1	-1	0.956	1988.8
Dish 2 VIVITc1.nd2	692.985	620	-1	-1	0.956	1988.54
Dish 2 VIVITc1.nd2	694.79	621	-1	-1	0.958	1985.47
Dish 2 VIVITc1.nd2	696.594	622	-1	-1	0.955	1990.74
Dish 2 VIVITc1.nd2	698.397	623	-1	-1	0.96	1978.92
Dish 2 VIVITc1.nd2	700.196	624	-1	-1	0.962	1973.97
Dish 2 VIVITc1.nd2	702.012	625	-1	-1	0.961	1975.87
Dish 2 VIVITc1.nd2	703.828	626	-1	-1	0.956	1988.64
Dish 2 VIVITc1.nd2	705.633	627	-1	-1	0.959	1981.69
Dish 2 VIVITc1.nd2	707.444	628	-1	-1	0.958	1981.94
Dish 2 VIVITc1.nd2	709.255	629	-1	-1	0.961	1974.47
Dish 2 VIVITc1.nd2	711.058	630	-1	-1	0.959	1978.2
Dish 2 VIVITc1.nd2	712.859	631	-1	-1	0.955	1988.65
Dish 2 VIVITc1.nd2	714.665	632	-1	-1	0.955	1990.55
Dish 2 VIVITc1.nd2	716.494	633	-1	-1	0.961	1975.43
Dish 2 VIVITc1.nd2	718.321	634	-1	-1	0.957	1983.66
Dish 2 VIVITc1.nd2	720.145	635	-1	-1	0.955	1988.09
Dish 2 VIVITc1.nd2	721.96	636	-1	-1	0.956	1985.14
Dish 2 VIVITc1.nd2	723.807	637	-1	-1	0.953	1991.92
Dish 2 VIVITc1.nd2	725.628	638	-1	-1	0.954	1991.29
Dish 2 VIVITc1.nd2	727.455	639	-1	-1	0.953	1991.76
Dish 2 VIVITc1.nd2	729.29	640	-1	-1	0.951	1997.37
Dish 2 VIVITc1.nd2	731.126	641	-1	-1	0.957	1980.21
Dish 2 VIVITc1.nd2	732.967	642	-1	-1	0.957	1981.39
Dish 2 VIVITc1.nd2	734.794	643	-1	-1	0.955	1986.54
Dish 2 VIVITc1.nd2	736.652	644	-1	-1	0.952	1993.09
Dish 2 VIVITc1.nd2	738.485	645	-1	-1	0.953	1989.78
Dish 2 VIVITc1.nd2	740.332	646	-1	-1	0.954	1987.75
Dish 2 VIVITc1.nd2	742.173	647	-1	-1	0.957	1978.64
Dish 2 VIVITc1.nd2	744.025	648	-1	-1	0.958	1976.43
Dish 2 VIVITc1.nd2	745.872	649	-1	-1	0.959	1974.38
Dish 2 VIVITc1.nd2	747.711	650	-1	-1	0.956	1980.93
Dish 2 VIVITc1.nd2	749.556	651	-1	-1	0.955	1980.31
Dish 2 VIVITc1.nd2	751.398	652	-1	-1	0.951	1992.76
Dish 2 VIVITc1.nd2	753.255	653	-1	-1	0.956	1979.71
Dish 2 VIVITc1.nd2	755.113	654	-1	-1	0.957	1978.49
Dish 2 VIVITc1.nd2	756.964	655	-1	-1	0.951	1992.57
Dish 2 VIVITc1.nd2	758.81	656	-1	-1	0.954	1984.2
Dish 2 VIVITc1.nd2	760.675	657	-1	-1	0.955	1982.36
Dish 2 VIVITc1.nd2	762.536	658	-1	-1	0.955	1982.09
Dish 2 VIVITc1.nd2	764.382	659	-1	-1	0.957	1975.54
Dish 2 VIVITc1.nd2	766.239	660	-1	-1	0.958	1974.25
Dish 2 VIVITc1.nd2	768.111	661	-1	-1	0.955	1982.04
Dish 2 VIVITc1.nd2	769.981	662	-1	-1	0.96	1968.83
Dish 2 VIVITc1.nd2	771.853	663	-1	-1	0.956	1976.62
Dish 2 VIVITc1.nd2	773.704	664	-1	-1	0.957	1976.86
Dish 2 VIVITc1.nd2	775.567	665	-1	-1	0.954	1982.47
Dish 2 VIVITc1.nd2	777.435	666	-1	-1	0.955	1981.33
Dish 2 VIVITc1.nd2	779.302	667	-1	-1	0.954	1980.29
Dish 2 VIVITc1.nd2	781.176	668	-1	-1	0.954	1982.91
Dish 2 VIVITc1.nd2	783.055	669	-1	-1	0.954	1980.5
Dish 2 VIVITc1.nd2	784.934	670	-1	-1	0.96	1967.7
Dish 2 VIVITc1.nd2	786.799	671	-1	-1	0.959	1968.35
Dish 2 VIVITc1.nd2	788.677	672	-1	-1	0.952	1985.02
Dish 2 VIVITc1.nd2	790.561	673	-1	-1	0.953	1983.84
Dish 2 VIVITc1.nd2	792.442	674	-1	-1	0.956	1971.63
Dish 2 VIVITc1.nd2	794.323	675	-1	-1	0.954	1977.67
Dish 2 VIVITc1.nd2	796.206	676	-1	-1	0.958	1967.9
Dish 2 VIVITc1.nd2	798.087	677	-1	-1	0.959	1966.65
Dish 2 VIVITc1.nd2	799.962	678	-1	-1	0.958	1968.4
Dish 2 VIVITc1.nd2	801.837	679	-1	-1	0.958	1970.04
Dish 2 VIVITc1.nd2	803.711	680	-1	-1	0.958	1967.26
Dish 2 VIVITc1.nd2	805.593	681	-1	-1	0.957	1969.46
Dish 2 VIVITc1.nd2	807.474	682	-1	-1	0.957	1969.86
Dish 2 VIVITc1.nd2	809.35	683	-1	-1	0.96	1962.38
Dish 2 VIVITc1.nd2	811.224	684	-1	-1	0.956	1967.37
Dish 2 VIVITc1.nd2	813.106	685	-1	-1	0.952	1975.35
Dish 2 VIVITc1.nd2	815.006	686	-1	-1	0.956	1967.1
Dish 2 VIVITc1.nd2	816.907	687	-1	-1	0.953	1975.03
Dish 2 VIVITc1.nd2	818.802	688	-1	-1	0.953	1976.95
Dish 2 VIVITc1.nd2	820.689	689	-1	-1	0.947	1988.33
Dish 2 VIVITc1.nd2	822.577	690	-1	-1	0.949	1983.92
Dish 2 VIVITc1.nd2	824.473	691	-1	-1	0.954	1971.41
Dish 2 VIVITc1.nd2	826.368	692	-1	-1	0.956	1967.38
Dish 2 VIVITc1.nd2	828.273	693	-1	-1	0.954	1970.21
Dish 2 VIVITc1.nd2	830.186	694	-1	-1	0.95	1980.04
Dish 2 VIVITc1.nd2	832.085	695	-1	-1	0.952	1976.99
Dish 2 VIVITc1.nd2	833.997	696	-1	-1	0.952	1977.56
Dish 2 VIVITc1.nd2	835.898	697	-1	-1	0.954	1971.57
Dish 2 VIVITc1.nd2	837.799	698	-1	-1	0.941	1997.23
Dish 2 VIVITc1.nd2	839.707	699	-1	-1	0.952	1968.69
Dish 2 VIVITc1.nd2	841.648	700	-1	-1	0.961	1958.05
Dish 2 VIVITc1.nd2	844.4	701	-1	-1	0.966	1956.21
Dish 2 VIVITc1.nd2	846.315	702	-1	-1	0.974	1942.41
Dish 2 VIVITc1.nd2	848.219	703	-1	-1	0.975	1940.18
Dish 2 VIVITc1.nd2	850.128	704	-1	-1	0.974	1942.71
Dish 2 VIVITc1.nd2	852.052	705	-1	-1	0.975	1941
Dish 2 VIVITc1.nd2	853.968	706	-1	-1	0.978	1932.96
Dish 2 VIVITc1.nd2	855.881	707	-1	-1	0.978	1930.96
Dish 2 VIVITc1.nd2	857.805	708	-1	-1	0.98	1925.72
Dish 2 VIVITc1.nd2	859.734	709	-1	-1	0.979	1929.44
Dish 2 VIVITc1.nd2	861.662	710	-1	-1	0.981	1923.59
Dish 2 VIVITc1.nd2	863.587	711	-1	-1	0.983	1918.52
Dish 2 VIVITc1.nd2	865.511	712	-1	-1	0.982	1920.07
Dish 2 VIVITc1.nd2	867.436	713	-1	-1	0.985	1912.55
Dish 2 VIVITc1.nd2	869.361	714	-1	-1	0.979	1923.29
Dish 2 VIVITc1.nd2	871.291	715	-1	-1	0.986	1906.7
Dish 2 VIVITc1.nd2	873.229	716	-1	-1	0.982	1914.21
Dish 2 VIVITc1.nd2	875.17	717	-1	-1	0.983	1905.23
Dish 2 VIVITc1.nd2	877.106	718	-1	-1	0.989	1892.39
Dish 2 VIVITc1.nd2	879.042	719	-1	-1	0.983	1902.64
Dish 2 VIVITc1.nd2	880.995	720	-1	-1	0.983	1902.43
Dish 2 VIVITc1.nd2	882.931	721	-1	-1	0.984	1899.97
Dish 2 VIVITc1.nd2	884.885	722	-1	-1	0.982	1903.07
Dish 2 VIVITc1.nd2	886.838	723	-1	-1	0.978	1911.29
Dish 2 VIVITc1.nd2	888.775	724	-1	-1	0.98	1906.85
Dish 2 VIVITc1.nd2	890.735	725	-1	-1	0.981	1907.16
Dish 2 VIVITc1.nd2	892.707	726	-1	-1	0.98	1907.63
Dish 2 VIVITc1.nd2	894.682	727	-1	-1	0.984	1899.33
Dish 2 VIVITc1.nd2	896.648	728	-1	-1	0.985	1892.25
Dish 2 VIVITc1.nd2	898.6	729	-1	-1	0.987	1888.72
Dish 2 VIVITc1.nd2	900.548	730	-1	-1	0.978	1905.04
Dish 2 VIVITc1.nd2	902.504	731	-1	-1	0.983	1893.98
Dish 2 VIVITc1.nd2	904.448	732	-1	-1	0.985	1888.73
Dish 2 VIVITc1.nd2	906.412	733	-1	-1	0.982	1894.7
Dish 2 VIVITc1.nd2	908.376	734	-1	-1	0.98	1901.16
Dish 2 VIVITc1.nd2	910.337	735	-1	-1	0.983	1897.58
Dish 2 VIVITc1.nd2	912.284	736	-1	-1	0.983	1896.75
Dish 2 VIVITc1.nd2	914.237	737	-1	-1	0.983	1897.78
Dish 2 VIVITc1.nd2	916.214	738	-1	-1	0.983	1898.77
Dish 2 VIVITc1.nd2	918.186	739	-1	-1	0.986	1892.02
Dish 2 VIVITc1.nd2	920.15	740	-1	-1	0.981	1902.65
Dish 2 VIVITc1.nd2	922.127	741	-1	-1	0.977	1909.49
Dish 2 VIVITc1.nd2	924.098	742	-1	-1	0.986	1892.7
Dish 2 VIVITc1.nd2	926.077	743	-1	-1	0.982	1899.77
Dish 2 VIVITc1.nd2	928.054	744	-1	-1	0.981	1899.29
Dish 2 VIVITc1.nd2	930.025	745	-1	-1	0.978	1907.7
Dish 2 VIVITc1.nd2	932.008	746	-1	-1	0.981	1902.93
Dish 2 VIVITc1.nd2	933.973	747	-1	-1	0.979	1907.41
Dish 2 VIVITc1.nd2	935.956	748	-1	-1	0.979	1905.84
Dish 2 VIVITc1.nd2	937.945	749	-1	-1	0.978	1908.85
Dish 2 VIVITc1.nd2	939.921	750	-1	-1	0.98	1904.55
Dish 2 VIVITc1.nd2	941.904	751	-1	-1	0.979	1906.22
Dish 2 VIVITc1.nd2	943.889	752	-1	-1	0.978	1907.74
Dish 2 VIVITc1.nd2	945.878	753	-1	-1	0.981	1901.18
Dish 2 VIVITc1.nd2	947.861	754	-1	-1	0.983	1898.22
Dish 2 VIVITc1.nd2	949.839	755	-1	-1	0.983	1896.27
Dish 2 VIVITc1.nd2	951.831	756	-1	-1	0.982	1899.63
Dish 2 VIVITc1.nd2	953.828	757	-1	-1	0.98	1902.02
Dish 2 VIVITc1.nd2	955.826	758	-1	-1	0.978	1906.56
Dish 2 VIVITc1.nd2	957.815	759	-1	-1	0.978	1909.26
Dish 2 VIVITc1.nd2	959.8	760	-1	-1	0.981	1902.23
Dish 2 VIVITc1.nd2	961.787	761	-1	-1	0.981	1900.96
Dish 2 VIVITc1.nd2	963.789	762	-1	-1	0.983	1898.47
Dish 2 VIVITc1.nd2	965.783	763	-1	-1	0.981	1901.91
Dish 2 VIVITc1.nd2	967.78	764	-1	-1	0.975	1914.95
Dish 2 VIVITc1.nd2	969.785	765	-1	-1	0.976	1913.66
Dish 2 VIVITc1.nd2	971.785	766	-1	-1	0.982	1900.19
Dish 2 VIVITc1.nd2	973.786	767	-1	-1	0.976	1911.56
Dish 2 VIVITc1.nd2	975.801	768	-1	-1	0.981	1902.43
Dish 2 VIVITc1.nd2	977.802	769	-1	-1	0.978	1908.21
Dish 2 VIVITc1.nd2	979.807	770	-1	-1	0.974	1916.26
Dish 2 VIVITc1.nd2	981.814	771	-1	-1	0.979	1906.14
Dish 2 VIVITc1.nd2	983.823	772	-1	-1	0.978	1906.7
Dish 2 VIVITc1.nd2	985.847	773	-1	-1	0.978	1907.63
Dish 2 VIVITc1.nd2	987.861	774	-1	-1	0.981	1902.37
Dish 2 VIVITc1.nd2	989.88	775	-1	-1	0.98	1902.71
Dish 2 VIVITc1.nd2	991.901	776	-1	-1	0.977	1910.74
Dish 2 VIVITc1.nd2	993.92	777	-1	-1	0.977	1910.27
Dish 2 VIVITc1.nd2	995.939	778	-1	-1	0.975	1914.58
Dish 2 VIVITc1.nd2	997.964	779	-1	-1	0.972	1920.79
Dish 2 VIVITc1.nd2	999.99	780	-1	-1	0.971	1920.73
Dish 2 VIVITc1.nd2	1002.01	781	-1	-1	0.973	1918.36
Dish 2 VIVITc1.nd2	1004.04	782	-1	-1	0.975	1912.48
Dish 2 VIVITc1.nd2	1006.08	783	-1	-1	0.97	1924.21
Dish 2 VIVITc1.nd2	1008.11	784	-1	-1	0.971	1920.31
Dish 2 VIVITc1.nd2	1010.14	785	-1	-1	0.97	1925.22
Dish 2 VIVITc1.nd2	1012.18	786	-1	-1	0.975	1915.38
Dish 2 VIVITc1.nd2	1014.21	787	-1	-1	0.972	1921.22
Dish 2 VIVITc1.nd2	1016.25	788	-1	-1	0.971	1921.05
Dish 2 VIVITc1.nd2	1018.29	789	-1	-1	0.972	1920.49
Dish 2 VIVITc1.nd2	1020.35	790	-1	-1	0.974	1914.87
Dish 2 VIVITc1.nd2	1022.38	791	-1	-1	0.97	1924.29
Dish 2 VIVITc1.nd2	1024.43	792	-1	-1	0.974	1915.25
Dish 2 VIVITc1.nd2	1026.46	793	-1	-1	0.973	1916.21
Dish 2 VIVITc1.nd2	1028.52	794	-1	-1	0.972	1918.73
Dish 2 VIVITc1.nd2	1030.57	795	-1	-1	0.972	1919.75
Dish 2 VIVITc1.nd2	1032.63	796	-1	-1	0.97	1923.48
Dish 2 VIVITc1.nd2	1034.71	797	-1	-1	0.974	1915.32
Dish 2 VIVITc1.nd2	1036.77	798	-1	-1	0.973	1917.28
Dish 2 VIVITc1.nd2	1038.81	799	-1	-1	0.972	1919.26
Dish 2 VIVITc1.nd2	1040.87	800	-1	-1	0.975	1912.78
Dish 2 VIVITc1.nd2	1042.92	801	-1	-1	0.973	1918.47
Dish 2 VIVITc1.nd2	1044.97	802	-1	-1	0.968	1927.72
Dish 2 VIVITc1.nd2	1047.04	803	-1	-1	0.971	1921.38
Dish 2 VIVITc1.nd2	1049.11	804	-1	-1	0.97	1924.28
Dish 2 VIVITc1.nd2	1051.19	805	-1	-1	0.974	1915.41
Dish 2 VIVITc1.nd2	1053.25	806	-1	-1	0.971	1922.53
Dish 2 VIVITc1.nd2	1055.32	807	-1	-1	0.97	1923.95
Dish 2 VIVITc1.nd2	1057.38	808	-1	-1	0.974	1913.97
Dish 2 VIVITc1.nd2	1059.45	809	-1	-1	0.968	1929.31
Dish 2 VIVITc1.nd2	1061.51	810	-1	-1	0.971	1922.67
Dish 2 VIVITc1.nd2	1063.58	811	-1	-1	0.97	1925.41
Dish 2 VIVITc1.nd2	1065.65	812	-1	-1	0.97	1924.67
Dish 2 VIVITc1.nd2	1067.71	813	-1	-1	0.969	1926.79
Dish 2 VIVITc1.nd2	1069.78	814	-1	-1	0.968	1927.74
Dish 2 VIVITc1.nd2	1071.85	815	-1	-1	0.967	1930.6
Dish 2 VIVITc1.nd2	1073.94	816	-1	-1	0.971	1920.47
Dish 2 VIVITc1.nd2	1076.01	817	-1	-1	0.967	1931.71
Dish 2 VIVITc1.nd2	1078.08	818	-1	-1	0.966	1935.18
Dish 2 VIVITc1.nd2	1080.17	819	-1	-1	0.971	1922.83
Dish 2 VIVITc1.nd2	1082.25	820	-1	-1	0.966	1932.36
Dish 2 VIVITc1.nd2	1084.37	821	-1	-1	0.966	1931.85
Dish 2 VIVITc1.nd2	1086.45	822	-1	-1	0.969	1924.43
Dish 2 VIVITc1.nd2	1088.54	823	-1	-1	0.967	1930.03
Dish 2 VIVITc1.nd2	1090.63	824	-1	-1	0.966	1930.73
Dish 2 VIVITc1.nd2	1092.73	825	-1	-1	0.966	1931.93
Dish 2 VIVITc1.nd2	1094.83	826	-1	-1	0.967	1929.61
Dish 2 VIVITc1.nd2	1096.93	827	-1	-1	0.965	1935.17
Dish 2 VIVITc1.nd2	1099.04	828	-1	-1	0.97	1922.44
Dish 2 VIVITc1.nd2	1101.14	829	-1	-1	0.967	1929.57
Dish 2 VIVITc1.nd2	1103.23	830	-1	-1	0.965	1934.63
Dish 2 VIVITc1.nd2	1105.33	831	-1	-1	0.963	1937.3
Dish 2 VIVITc1.nd2	1107.43	832	-1	-1	0.962	1938.37
Dish 2 VIVITc1.nd2	1109.53	833	-1	-1	0.966	1931.44
Dish 2 VIVITc1.nd2	1111.62	834	-1	-1	0.965	1933.7
Dish 2 VIVITc1.nd2	1113.72	835	-1	-1	0.968	1928.1
Dish 2 VIVITc1.nd2	1115.82	836	-1	-1	0.97	1921.78
Dish 2 VIVITc1.nd2	1117.92	837	-1	-1	0.965	1931.69
Dish 2 VIVITc1.nd2	1120.05	838	-1	-1	0.966	1929.98
Dish 2 VIVITc1.nd2	1122.15	839	-1	-1	0.97	1922.53
Dish 2 VIVITc1.nd2	1124.27	840	-1	-1	0.973	1916.2
Dish 2 VIVITc1.nd2	1126.39	841	-1	-1	0.97	1921.11
Dish 2 VIVITc1.nd2	1128.51	842	-1	-1	0.969	1924.59
Dish 2 VIVITc1.nd2	1130.63	843	-1	-1	0.971	1920.99
Dish 2 VIVITc1.nd2	1132.75	844	-1	-1	0.966	1931.25
Dish 2 VIVITc1.nd2	1134.87	845	-1	-1	0.965	1932.11
Dish 2 VIVITc1.nd2	1136.99	846	-1	-1	0.965	1932.73
Dish 2 VIVITc1.nd2	1139.11	847	-1	-1	0.966	1930.54
Dish 2 VIVITc1.nd2	1141.24	848	-1	-1	0.969	1922.72
