# Supplementary material for: NFATc1 drives Orai3 transcription and proteolysis by harnessing epigenome differences in the MARCH8 promoter
Source: EMBO J. 2025 Sep 29;44(21):6137–67. doi: 10.1038/s44318-025-00572-4 (PMC12583688; doi:10.1038/s44318-025-00572-4)
Supplement: Supplementary file 13 — Figure EV2 Source Data [file 44318_2025_572_MOESM13_ESM.zip › EV 2/EV 2B/EV.xlsx]

## Sheet: Data (Channels)
Name	Time [s]	ND.T	ND.Z	ND.M	Ratio 340nm/380nm
Dish 5 EGFP.nd2	0.937	1	-1	-1	1.071
Dish 5 EGFP.nd2	1.518	2	-1	-1	1.074
Dish 5 EGFP.nd2	2.097	3	-1	-1	1.076
Dish 5 EGFP.nd2	2.665	4	-1	-1	1.073
Dish 5 EGFP.nd2	3.282	5	-1	-1	1.078
Dish 5 EGFP.nd2	3.988	6	-1	-1	1.081
Dish 5 EGFP.nd2	4.59	7	-1	-1	1.079
Dish 5 EGFP.nd2	5.192	8	-1	-1	1.08
Dish 5 EGFP.nd2	5.767	9	-1	-1	1.08
Dish 5 EGFP.nd2	6.442	10	-1	-1	1.084
Dish 5 EGFP.nd2	7.183	11	-1	-1	1.078
Dish 5 EGFP.nd2	7.756	12	-1	-1	1.08
Dish 5 EGFP.nd2	8.39	13	-1	-1	1.076
Dish 5 EGFP.nd2	8.982	14	-1	-1	1.082
Dish 5 EGFP.nd2	9.634	15	-1	-1	1.081
Dish 5 EGFP.nd2	10.262	16	-1	-1	1.078		ER Release	0.088
Dish 5 EGFP.nd2	10.928	17	-1	-1	1.081		Ca Entry	0.102
Dish 5 EGFP.nd2	11.56	18	-1	-1	1.077		2APB	0.1
Dish 5 EGFP.nd2	12.142	19	-1	-1	1.079
Dish 5 EGFP.nd2	12.722	20	-1	-1	1.077
Dish 5 EGFP.nd2	13.285	21	-1	-1	1.075
Dish 5 EGFP.nd2	13.902	22	-1	-1	1.077
Dish 5 EGFP.nd2	14.471	23	-1	-1	1.079
Dish 5 EGFP.nd2	15.07	24	-1	-1	1.075
Dish 5 EGFP.nd2	15.677	25	-1	-1	1.075
Dish 5 EGFP.nd2	16.281	26	-1	-1	1.074
Dish 5 EGFP.nd2	16.951	27	-1	-1	1.072
Dish 5 EGFP.nd2	17.526	28	-1	-1	1.071
Dish 5 EGFP.nd2	18.123	29	-1	-1	1.078
Dish 5 EGFP.nd2	18.746	30	-1	-1	1.074
Dish 5 EGFP.nd2	19.332	31	-1	-1	1.083
Dish 5 EGFP.nd2	19.949	32	-1	-1	1.078
Dish 5 EGFP.nd2	20.549	33	-1	-1	1.08
Dish 5 EGFP.nd2	21.195	34	-1	-1	1.08
Dish 5 EGFP.nd2	21.779	35	-1	-1	1.079
Dish 5 EGFP.nd2	22.433	36	-1	-1	1.085
Dish 5 EGFP.nd2	23.024	37	-1	-1	1.081
Dish 5 EGFP.nd2	23.615	38	-1	-1	1.079
Dish 5 EGFP.nd2	24.215	39	-1	-1	1.081
Dish 5 EGFP.nd2	24.851	40	-1	-1	1.082
Dish 5 EGFP.nd2	25.492	41	-1	-1	1.08
Dish 5 EGFP.nd2	26.12	42	-1	-1	1.083
Dish 5 EGFP.nd2	26.726	43	-1	-1	1.083
Dish 5 EGFP.nd2	27.347	44	-1	-1	1.083
Dish 5 EGFP.nd2	28.036	45	-1	-1	1.082
Dish 5 EGFP.nd2	28.64	46	-1	-1	1.082
Dish 5 EGFP.nd2	29.294	47	-1	-1	1.082
Dish 5 EGFP.nd2	29.915	48	-1	-1	1.085
Dish 5 EGFP.nd2	30.549	49	-1	-1	1.081
Dish 5 EGFP.nd2	31.171	50	-1	-1	1.079
Dish 5 EGFP.nd2	31.854	51	-1	-1	1.081
Dish 5 EGFP.nd2	32.544	52	-1	-1	1.081
Dish 5 EGFP.nd2	33.127	53	-1	-1	1.077
Dish 5 EGFP.nd2	33.815	54	-1	-1	1.082
Dish 5 EGFP.nd2	34.399	55	-1	-1	1.08
Dish 5 EGFP.nd2	35.097	56	-1	-1	1.081
Dish 5 EGFP.nd2	35.722	57	-1	-1	1.076
Dish 5 EGFP.nd2	36.361	58	-1	-1	1.074
Dish 5 EGFP.nd2	37.074	59	-1	-1	1.077
Dish 5 EGFP.nd2	37.678	60	-1	-1	1.077
Dish 5 EGFP.nd2	38.227	61	-1	-1	1.079
Dish 5 EGFP.nd2	38.771	62	-1	-1	1.082
Dish 5 EGFP.nd2	39.354	63	-1	-1	1.078
Dish 5 EGFP.nd2	39.901	64	-1	-1	1.079
Dish 5 EGFP.nd2	40.452	65	-1	-1	1.083
Dish 5 EGFP.nd2	41.004	66	-1	-1	1.081
Dish 5 EGFP.nd2	41.571	67	-1	-1	1.078
Dish 5 EGFP.nd2	42.159	68	-1	-1	1.075
Dish 5 EGFP.nd2	42.729	69	-1	-1	1.074
Dish 5 EGFP.nd2	43.291	70	-1	-1	1.074
Dish 5 EGFP.nd2	43.861	71	-1	-1	1.073
Dish 5 EGFP.nd2	44.434	72	-1	-1	1.069
Dish 5 EGFP.nd2	44.996	73	-1	-1	1.073
Dish 5 EGFP.nd2	45.569	74	-1	-1	1.074
Dish 5 EGFP.nd2	46.147	75	-1	-1	1.074
Dish 5 EGFP.nd2	46.73	76	-1	-1	1.078
Dish 5 EGFP.nd2	47.332	77	-1	-1	1.075
Dish 5 EGFP.nd2	47.905	78	-1	-1	1.075
Dish 5 EGFP.nd2	48.493	79	-1	-1	1.078
Dish 5 EGFP.nd2	49.082	80	-1	-1	1.079
Dish 5 EGFP.nd2	49.702	81	-1	-1	1.075
Dish 5 EGFP.nd2	50.286	82	-1	-1	1.08
Dish 5 EGFP.nd2	50.874	83	-1	-1	1.078
Dish 5 EGFP.nd2	51.473	84	-1	-1	1.08
Dish 5 EGFP.nd2	52.101	85	-1	-1	1.076
Dish 5 EGFP.nd2	52.699	86	-1	-1	1.079
Dish 5 EGFP.nd2	53.298	87	-1	-1	1.082
Dish 5 EGFP.nd2	53.902	88	-1	-1	1.072
Dish 5 EGFP.nd2	54.511	89	-1	-1	1.073
Dish 5 EGFP.nd2	55.158	90	-1	-1	1.075
Dish 5 EGFP.nd2	55.775	91	-1	-1	1.075
Dish 5 EGFP.nd2	56.39	92	-1	-1	1.077
Dish 5 EGFP.nd2	57.023	93	-1	-1	1.078
Dish 5 EGFP.nd2	57.67	94	-1	-1	1.078
Dish 5 EGFP.nd2	58.296	95	-1	-1	1.076
Dish 5 EGFP.nd2	58.926	96	-1	-1	1.095
Dish 5 EGFP.nd2	59.56	97	-1	-1	1.095
Dish 5 EGFP.nd2	60.193	98	-1	-1	1.097
Dish 5 EGFP.nd2	60.826	99	-1	-1	1.096
Dish 5 EGFP.nd2	61.51	100	-1	-1	1.098
Dish 5 EGFP.nd2	62.194	101	-1	-1	1.1
Dish 5 EGFP.nd2	62.836	102	-1	-1	1.105
Dish 5 EGFP.nd2	63.488	103	-1	-1	1.106
Dish 5 EGFP.nd2	64.135	104	-1	-1	1.102
Dish 5 EGFP.nd2	64.784	105	-1	-1	1.103
Dish 5 EGFP.nd2	65.579	106	-1	-1	1.109
Dish 5 EGFP.nd2	66.234	107	-1	-1	1.108
Dish 5 EGFP.nd2	66.887	108	-1	-1	1.112
Dish 5 EGFP.nd2	67.546	109	-1	-1	1.114
Dish 5 EGFP.nd2	68.149	110	-1	-1	1.116
Dish 5 EGFP.nd2	68.807	111	-1	-1	1.12
Dish 5 EGFP.nd2	69.472	112	-1	-1	1.126
Dish 5 EGFP.nd2	70.08	113	-1	-1	1.126
Dish 5 EGFP.nd2	70.75	114	-1	-1	1.131
Dish 5 EGFP.nd2	71.432	115	-1	-1	1.127
Dish 5 EGFP.nd2	72.055	116	-1	-1	1.129
Dish 5 EGFP.nd2	72.744	117	-1	-1	1.128
Dish 5 EGFP.nd2	73.433	118	-1	-1	1.125
Dish 5 EGFP.nd2	74.115	119	-1	-1	1.129
Dish 5 EGFP.nd2	74.808	120	-1	-1	1.131
Dish 5 EGFP.nd2	75.51	121	-1	-1	1.133
Dish 5 EGFP.nd2	76.144	122	-1	-1	1.134
Dish 5 EGFP.nd2	76.857	123	-1	-1	1.135
Dish 5 EGFP.nd2	77.564	124	-1	-1	1.14
Dish 5 EGFP.nd2	78.27	125	-1	-1	1.138
Dish 5 EGFP.nd2	78.91	126	-1	-1	1.149
Dish 5 EGFP.nd2	79.618	127	-1	-1	1.144
Dish 5 EGFP.nd2	80.323	128	-1	-1	1.145
Dish 5 EGFP.nd2	81.03	129	-1	-1	1.144
Dish 5 EGFP.nd2	81.754	130	-1	-1	1.142
Dish 5 EGFP.nd2	82.423	131	-1	-1	1.146
Dish 5 EGFP.nd2	83.147	132	-1	-1	1.15
Dish 5 EGFP.nd2	83.878	133	-1	-1	1.147
Dish 5 EGFP.nd2	84.623	134	-1	-1	1.145
Dish 5 EGFP.nd2	85.353	135	-1	-1	1.15
Dish 5 EGFP.nd2	86.082	136	-1	-1	1.147
Dish 5 EGFP.nd2	86.819	137	-1	-1	1.15
Dish 5 EGFP.nd2	87.558	138	-1	-1	1.153
Dish 5 EGFP.nd2	88.313	139	-1	-1	1.152
Dish 5 EGFP.nd2	89.057	140	-1	-1	1.155
Dish 5 EGFP.nd2	89.812	141	-1	-1	1.151
Dish 5 EGFP.nd2	90.548	142	-1	-1	1.153
Dish 5 EGFP.nd2	91.29	143	-1	-1	1.153
Dish 5 EGFP.nd2	91.978	144	-1	-1	1.149
Dish 5 EGFP.nd2	92.727	145	-1	-1	1.147
Dish 5 EGFP.nd2	93.434	146	-1	-1	1.149
Dish 5 EGFP.nd2	94.195	147	-1	-1	1.151
Dish 5 EGFP.nd2	94.968	148	-1	-1	1.151
Dish 5 EGFP.nd2	95.728	149	-1	-1	1.151
Dish 5 EGFP.nd2	96.436	150	-1	-1	1.155
Dish 5 EGFP.nd2	97.214	151	-1	-1	1.155
Dish 5 EGFP.nd2	97.992	152	-1	-1	1.152
Dish 5 EGFP.nd2	98.779	153	-1	-1	1.152
Dish 5 EGFP.nd2	99.576	154	-1	-1	1.153
Dish 5 EGFP.nd2	100.38	155	-1	-1	1.152
Dish 5 EGFP.nd2	101.163	156	-1	-1	1.152
Dish 5 EGFP.nd2	101.953	157	-1	-1	1.151
Dish 5 EGFP.nd2	102.761	158	-1	-1	1.151
Dish 5 EGFP.nd2	103.504	159	-1	-1	1.151
Dish 5 EGFP.nd2	104.307	160	-1	-1	1.151
Dish 5 EGFP.nd2	105.134	161	-1	-1	1.148
Dish 5 EGFP.nd2	105.931	162	-1	-1	1.148
Dish 5 EGFP.nd2	106.728	163	-1	-1	1.152
Dish 5 EGFP.nd2	107.531	164	-1	-1	1.149
Dish 5 EGFP.nd2	108.347	165	-1	-1	1.146
Dish 5 EGFP.nd2	109.16	166	-1	-1	1.144
Dish 5 EGFP.nd2	109.973	167	-1	-1	1.145
Dish 5 EGFP.nd2	110.781	168	-1	-1	1.152
Dish 5 EGFP.nd2	111.597	169	-1	-1	1.152
Dish 5 EGFP.nd2	112.413	170	-1	-1	1.157
Dish 5 EGFP.nd2	113.239	171	-1	-1	1.154
Dish 5 EGFP.nd2	114.06	172	-1	-1	1.151
Dish 5 EGFP.nd2	114.826	173	-1	-1	1.153
Dish 5 EGFP.nd2	115.65	174	-1	-1	1.153
Dish 5 EGFP.nd2	116.501	175	-1	-1	1.149
Dish 5 EGFP.nd2	117.345	176	-1	-1	1.146
Dish 5 EGFP.nd2	118.177	177	-1	-1	1.148
Dish 5 EGFP.nd2	119.012	178	-1	-1	1.148
Dish 5 EGFP.nd2	119.868	179	-1	-1	1.144
Dish 5 EGFP.nd2	120.71	180	-1	-1	1.148
Dish 5 EGFP.nd2	121.56	181	-1	-1	1.155
Dish 5 EGFP.nd2	122.345	182	-1	-1	1.154
Dish 5 EGFP.nd2	123.195	183	-1	-1	1.149
Dish 5 EGFP.nd2	124.05	184	-1	-1	1.15
Dish 5 EGFP.nd2	124.922	185	-1	-1	1.152
Dish 5 EGFP.nd2	125.791	186	-1	-1	1.151
Dish 5 EGFP.nd2	127.194	187	-1	-1	1.146
Dish 5 EGFP.nd2	128.078	188	-1	-1	1.148
Dish 5 EGFP.nd2	128.972	189	-1	-1	1.146
Dish 5 EGFP.nd2	129.841	190	-1	-1	1.145
Dish 5 EGFP.nd2	130.708	191	-1	-1	1.142
Dish 5 EGFP.nd2	131.575	192	-1	-1	1.143
Dish 5 EGFP.nd2	132.456	193	-1	-1	1.145
Dish 5 EGFP.nd2	133.354	194	-1	-1	1.141
Dish 5 EGFP.nd2	134.258	195	-1	-1	1.142
Dish 5 EGFP.nd2	135.158	196	-1	-1	1.143
Dish 5 EGFP.nd2	136.05	197	-1	-1	1.152
Dish 5 EGFP.nd2	136.959	198	-1	-1	1.148
Dish 5 EGFP.nd2	137.869	199	-1	-1	1.145
Dish 5 EGFP.nd2	138.768	200	-1	-1	1.14
Dish 5 EGFP.nd2	139.607	201	-1	-1	1.144
Dish 5 EGFP.nd2	140.513	202	-1	-1	1.145
Dish 5 EGFP.nd2	141.417	203	-1	-1	1.143
Dish 5 EGFP.nd2	142.323	204	-1	-1	1.142
Dish 5 EGFP.nd2	143.24	205	-1	-1	1.141
Dish 5 EGFP.nd2	144.092	206	-1	-1	1.146
Dish 5 EGFP.nd2	145.002	207	-1	-1	1.145
Dish 5 EGFP.nd2	145.924	208	-1	-1	1.144
Dish 5 EGFP.nd2	146.859	209	-1	-1	1.143
Dish 5 EGFP.nd2	147.79	210	-1	-1	1.141
Dish 5 EGFP.nd2	148.652	211	-1	-1	1.142
Dish 5 EGFP.nd2	149.569	212	-1	-1	1.144
Dish 5 EGFP.nd2	150.502	213	-1	-1	1.142
Dish 5 EGFP.nd2	151.424	214	-1	-1	1.143
Dish 5 EGFP.nd2	152.37	215	-1	-1	1.142
Dish 5 EGFP.nd2	153.328	216	-1	-1	1.137
Dish 5 EGFP.nd2	154.269	217	-1	-1	1.136
Dish 5 EGFP.nd2	155.149	218	-1	-1	1.141
Dish 5 EGFP.nd2	156.091	219	-1	-1	1.14
Dish 5 EGFP.nd2	157.045	220	-1	-1	1.142
Dish 5 EGFP.nd2	157.991	221	-1	-1	1.134
Dish 5 EGFP.nd2	158.944	222	-1	-1	1.136
Dish 5 EGFP.nd2	159.898	223	-1	-1	1.138
Dish 5 EGFP.nd2	160.856	224	-1	-1	1.134
Dish 5 EGFP.nd2	161.808	225	-1	-1	1.135
Dish 5 EGFP.nd2	162.768	226	-1	-1	1.137
Dish 5 EGFP.nd2	163.676	227	-1	-1	1.137
Dish 5 EGFP.nd2	164.649	228	-1	-1	1.134
Dish 5 EGFP.nd2	165.613	229	-1	-1	1.133
Dish 5 EGFP.nd2	166.585	230	-1	-1	1.137
Dish 5 EGFP.nd2	167.57	231	-1	-1	1.129
Dish 5 EGFP.nd2	168.54	232	-1	-1	1.135
Dish 5 EGFP.nd2	169.521	233	-1	-1	1.13
Dish 5 EGFP.nd2	170.508	234	-1	-1	1.132
Dish 5 EGFP.nd2	171.43	235	-1	-1	1.132
Dish 5 EGFP.nd2	172.418	236	-1	-1	1.129
Dish 5 EGFP.nd2	173.408	237	-1	-1	1.132
Dish 5 EGFP.nd2	174.41	238	-1	-1	1.13
Dish 5 EGFP.nd2	175.404	239	-1	-1	1.13
Dish 5 EGFP.nd2	176.404	240	-1	-1	1.13
Dish 5 EGFP.nd2	177.409	241	-1	-1	1.128
Dish 5 EGFP.nd2	178.426	242	-1	-1	1.128
Dish 5 EGFP.nd2	179.43	243	-1	-1	1.127
Dish 5 EGFP.nd2	180.443	244	-1	-1	1.125
Dish 5 EGFP.nd2	181.459	245	-1	-1	1.126
Dish 5 EGFP.nd2	182.466	246	-1	-1	1.13
Dish 5 EGFP.nd2	183.484	247	-1	-1	1.131
Dish 5 EGFP.nd2	184.514	248	-1	-1	1.129
Dish 5 EGFP.nd2	185.546	249	-1	-1	1.128
Dish 5 EGFP.nd2	186.564	250	-1	-1	1.126
Dish 5 EGFP.nd2	187.539	251	-1	-1	1.127
Dish 5 EGFP.nd2	188.57	252	-1	-1	1.125
Dish 5 EGFP.nd2	189.599	253	-1	-1	1.124
Dish 5 EGFP.nd2	190.629	254	-1	-1	1.126
Dish 5 EGFP.nd2	191.665	255	-1	-1	1.125
Dish 5 EGFP.nd2	192.695	256	-1	-1	1.123
Dish 5 EGFP.nd2	193.735	257	-1	-1	1.124
Dish 5 EGFP.nd2	194.773	258	-1	-1	1.123
Dish 5 EGFP.nd2	195.817	259	-1	-1	1.124
Dish 5 EGFP.nd2	196.874	260	-1	-1	1.125
Dish 5 EGFP.nd2	197.929	261	-1	-1	1.122
Dish 5 EGFP.nd2	198.983	262	-1	-1	1.121
Dish 5 EGFP.nd2	200.038	263	-1	-1	1.123
Dish 5 EGFP.nd2	201.101	264	-1	-1	1.12
Dish 5 EGFP.nd2	202.173	265	-1	-1	1.118
Dish 5 EGFP.nd2	203.254	266	-1	-1	1.118
Dish 5 EGFP.nd2	204.319	267	-1	-1	1.118
Dish 5 EGFP.nd2	205.333	268	-1	-1	1.123
Dish 5 EGFP.nd2	206.414	269	-1	-1	1.12
Dish 5 EGFP.nd2	207.494	270	-1	-1	1.119
Dish 5 EGFP.nd2	208.597	271	-1	-1	1.121
Dish 5 EGFP.nd2	209.688	272	-1	-1	1.124
Dish 5 EGFP.nd2	210.777	273	-1	-1	1.121
Dish 5 EGFP.nd2	211.87	274	-1	-1	1.123
Dish 5 EGFP.nd2	212.959	275	-1	-1	1.122
Dish 5 EGFP.nd2	214.051	276	-1	-1	1.118
Dish 5 EGFP.nd2	215.153	277	-1	-1	1.116
Dish 5 EGFP.nd2	216.256	278	-1	-1	1.114
Dish 5 EGFP.nd2	217.358	279	-1	-1	1.116
Dish 5 EGFP.nd2	218.462	280	-1	-1	1.113
Dish 5 EGFP.nd2	219.572	281	-1	-1	1.112
Dish 5 EGFP.nd2	220.634	282	-1	-1	1.117
Dish 5 EGFP.nd2	221.749	283	-1	-1	1.119
Dish 5 EGFP.nd2	222.858	284	-1	-1	1.118
Dish 5 EGFP.nd2	223.971	285	-1	-1	1.114
Dish 5 EGFP.nd2	225.085	286	-1	-1	1.114
Dish 5 EGFP.nd2	226.196	287	-1	-1	1.113
Dish 5 EGFP.nd2	227.316	288	-1	-1	1.114
Dish 5 EGFP.nd2	228.442	289	-1	-1	1.115
Dish 5 EGFP.nd2	229.567	290	-1	-1	1.113
Dish 5 EGFP.nd2	230.698	291	-1	-1	1.111
Dish 5 EGFP.nd2	231.837	292	-1	-1	1.11
Dish 5 EGFP.nd2	232.968	293	-1	-1	1.11
Dish 5 EGFP.nd2	234.102	294	-1	-1	1.111
Dish 5 EGFP.nd2	235.24	295	-1	-1	1.112
Dish 5 EGFP.nd2	236.385	296	-1	-1	1.114
Dish 5 EGFP.nd2	237.537	297	-1	-1	1.11
Dish 5 EGFP.nd2	238.692	298	-1	-1	1.111
Dish 5 EGFP.nd2	239.86	299	-1	-1	1.112
Dish 5 EGFP.nd2	241.02	300	-1	-1	1.114
Dish 5 EGFP.nd2	242.17	301	-1	-1	1.111
Dish 5 EGFP.nd2	243.328	302	-1	-1	1.102
Dish 5 EGFP.nd2	244.502	303	-1	-1	1.104
Dish 5 EGFP.nd2	245.676	304	-1	-1	1.103
Dish 5 EGFP.nd2	246.85	305	-1	-1	1.108
Dish 5 EGFP.nd2	248.01	306	-1	-1	1.107
Dish 5 EGFP.nd2	249.179	307	-1	-1	1.11
Dish 5 EGFP.nd2	250.353	308	-1	-1	1.11
Dish 5 EGFP.nd2	251.532	309	-1	-1	1.111
Dish 5 EGFP.nd2	252.729	310	-1	-1	1.109
Dish 5 EGFP.nd2	253.907	311	-1	-1	1.108
Dish 5 EGFP.nd2	255.093	312	-1	-1	1.105
Dish 5 EGFP.nd2	256.273	313	-1	-1	1.106
Dish 5 EGFP.nd2	257.465	314	-1	-1	1.103
Dish 5 EGFP.nd2	258.659	315	-1	-1	1.104
Dish 5 EGFP.nd2	259.865	316	-1	-1	1.105
Dish 5 EGFP.nd2	261.062	317	-1	-1	1.106
Dish 5 EGFP.nd2	262.258	318	-1	-1	1.1
Dish 5 EGFP.nd2	263.463	319	-1	-1	1.099
Dish 5 EGFP.nd2	264.668	320	-1	-1	1.1
Dish 5 EGFP.nd2	265.884	321	-1	-1	1.1
Dish 5 EGFP.nd2	267.094	322	-1	-1	1.103
Dish 5 EGFP.nd2	268.308	323	-1	-1	1.099
Dish 5 EGFP.nd2	269.517	324	-1	-1	1.098
Dish 5 EGFP.nd2	270.732	325	-1	-1	1.105
Dish 5 EGFP.nd2	271.954	326	-1	-1	1.107
Dish 5 EGFP.nd2	273.172	327	-1	-1	1.102
Dish 5 EGFP.nd2	274.398	328	-1	-1	1.104
Dish 5 EGFP.nd2	275.637	329	-1	-1	1.104
Dish 5 EGFP.nd2	276.871	330	-1	-1	1.103
Dish 5 EGFP.nd2	278.098	331	-1	-1	1.098
Dish 5 EGFP.nd2	279.273	332	-1	-1	1.098
Dish 5 EGFP.nd2	280.518	333	-1	-1	1.102
Dish 5 EGFP.nd2	281.73	334	-1	-1	1.103
Dish 5 EGFP.nd2	283.096	335	-1	-1	1.104
Dish 5 EGFP.nd2	284.365	336	-1	-1	1.103
Dish 5 EGFP.nd2	285.622	337	-1	-1	1.103
Dish 5 EGFP.nd2	286.899	338	-1	-1	1.099
Dish 5 EGFP.nd2	287.78	339	-1	-1	1.096
Dish 5 EGFP.nd2	288.979	340	-1	-1	1.099
Dish 5 EGFP.nd2	290.239	341	-1	-1	1.096
Dish 5 EGFP.nd2	291.503	342	-1	-1	1.1
Dish 5 EGFP.nd2	292.766	343	-1	-1	1.101
Dish 5 EGFP.nd2	294.08	344	-1	-1	1.099
Dish 5 EGFP.nd2	295.351	345	-1	-1	1.101
Dish 5 EGFP.nd2	296.633	346	-1	-1	1.096
Dish 5 EGFP.nd2	297.932	347	-1	-1	1.104
Dish 5 EGFP.nd2	299.219	348	-1	-1	1.092
Dish 5 EGFP.nd2	300.494	349	-1	-1	1.095
Dish 5 EGFP.nd2	301.711	350	-1	-1	1.095
Dish 5 EGFP.nd2	303.011	351	-1	-1	1.097
Dish 5 EGFP.nd2	304.293	352	-1	-1	1.096
Dish 5 EGFP.nd2	305.593	353	-1	-1	1.095
Dish 5 EGFP.nd2	306.863	354	-1	-1	1.095
Dish 5 EGFP.nd2	308.176	355	-1	-1	1.096
Dish 5 EGFP.nd2	309.47	356	-1	-1	1.098
Dish 5 EGFP.nd2	310.781	357	-1	-1	1.098
Dish 5 EGFP.nd2	312.17	358	-1	-1	1.097
Dish 5 EGFP.nd2	313.484	359	-1	-1	1.094
Dish 5 EGFP.nd2	314.795	360	-1	-1	1.096
Dish 5 EGFP.nd2	316.148	361	-1	-1	1.092
Dish 5 EGFP.nd2	317.494	362	-1	-1	1.096
Dish 5 EGFP.nd2	318.811	363	-1	-1	1.096
Dish 5 EGFP.nd2	320.154	364	-1	-1	1.096
Dish 5 EGFP.nd2	321.47	365	-1	-1	1.094
Dish 5 EGFP.nd2	322.788	366	-1	-1	1.094
Dish 5 EGFP.nd2	324.125	367	-1	-1	1.093
Dish 5 EGFP.nd2	325.46	368	-1	-1	1.092
Dish 5 EGFP.nd2	326.789	369	-1	-1	1.091
Dish 5 EGFP.nd2	328.125	370	-1	-1	1.093
Dish 5 EGFP.nd2	329.454	371	-1	-1	1.088
Dish 5 EGFP.nd2	330.787	372	-1	-1	1.096
Dish 5 EGFP.nd2	332.149	373	-1	-1	1.094
Dish 5 EGFP.nd2	333.497	374	-1	-1	1.096
Dish 5 EGFP.nd2	334.843	375	-1	-1	1.094
Dish 5 EGFP.nd2	336.193	376	-1	-1	1.093
Dish 5 EGFP.nd2	337.534	377	-1	-1	1.095
Dish 5 EGFP.nd2	338.888	378	-1	-1	1.094
Dish 5 EGFP.nd2	340.247	379	-1	-1	1.093
Dish 5 EGFP.nd2	341.606	380	-1	-1	1.095
Dish 5 EGFP.nd2	342.973	381	-1	-1	1.093
Dish 5 EGFP.nd2	344.341	382	-1	-1	1.092
Dish 5 EGFP.nd2	345.715	383	-1	-1	1.094
Dish 5 EGFP.nd2	347.098	384	-1	-1	1.088
Dish 5 EGFP.nd2	348.481	385	-1	-1	1.089
Dish 5 EGFP.nd2	349.859	386	-1	-1	1.09
Dish 5 EGFP.nd2	351.256	387	-1	-1	1.089
Dish 5 EGFP.nd2	352.625	388	-1	-1	1.094
Dish 5 EGFP.nd2	353.944	389	-1	-1	1.096
Dish 5 EGFP.nd2	355.336	390	-1	-1	1.094
Dish 5 EGFP.nd2	356.729	391	-1	-1	1.092
Dish 5 EGFP.nd2	358.124	392	-1	-1	1.094
Dish 5 EGFP.nd2	359.46	393	-1	-1	1.092
Dish 5 EGFP.nd2	360.863	394	-1	-1	1.091
Dish 5 EGFP.nd2	362.262	395	-1	-1	1.092
Dish 5 EGFP.nd2	363.666	396	-1	-1	1.092
Dish 5 EGFP.nd2	365.069	397	-1	-1	1.094
Dish 5 EGFP.nd2	366.417	398	-1	-1	1.091
Dish 5 EGFP.nd2	367.838	399	-1	-1	1.088
Dish 5 EGFP.nd2	369.252	400	-1	-1	1.089
Dish 5 EGFP.nd2	370.662	401	-1	-1	1.088
Dish 5 EGFP.nd2	372.015	402	-1	-1	1.093
Dish 5 EGFP.nd2	373.441	403	-1	-1	1.085
Dish 5 EGFP.nd2	374.879	404	-1	-1	1.09
Dish 5 EGFP.nd2	376.301	405	-1	-1	1.09
Dish 5 EGFP.nd2	377.727	406	-1	-1	1.091
Dish 5 EGFP.nd2	379.157	407	-1	-1	1.09
Dish 5 EGFP.nd2	380.528	408	-1	-1	1.087
Dish 5 EGFP.nd2	381.971	409	-1	-1	1.089
Dish 5 EGFP.nd2	383.408	410	-1	-1	1.086
Dish 5 EGFP.nd2	384.852	411	-1	-1	1.083
Dish 5 EGFP.nd2	386.296	412	-1	-1	1.085
Dish 5 EGFP.nd2	387.727	413	-1	-1	1.085
Dish 5 EGFP.nd2	389.163	414	-1	-1	1.085
Dish 5 EGFP.nd2	390.547	415	-1	-1	1.09
Dish 5 EGFP.nd2	391.991	416	-1	-1	1.087
Dish 5 EGFP.nd2	393.448	417	-1	-1	1.089
Dish 5 EGFP.nd2	394.905	418	-1	-1	1.087
Dish 5 EGFP.nd2	396.368	419	-1	-1	1.089
Dish 5 EGFP.nd2	397.839	420	-1	-1	1.086
Dish 5 EGFP.nd2	399.307	421	-1	-1	1.089
Dish 5 EGFP.nd2	400.775	422	-1	-1	1.085
Dish 5 EGFP.nd2	402.244	423	-1	-1	1.085
Dish 5 EGFP.nd2	403.716	424	-1	-1	1.088
Dish 5 EGFP.nd2	405.192	425	-1	-1	1.087
Dish 5 EGFP.nd2	406.606	426	-1	-1	1.085
Dish 5 EGFP.nd2	408.082	427	-1	-1	1.084
Dish 5 EGFP.nd2	409.562	428	-1	-1	1.084
Dish 5 EGFP.nd2	411.049	429	-1	-1	1.083
Dish 5 EGFP.nd2	412.541	430	-1	-1	1.083
Dish 5 EGFP.nd2	414.046	431	-1	-1	1.081
Dish 5 EGFP.nd2	415.556	432	-1	-1	1.083
Dish 5 EGFP.nd2	417.048	433	-1	-1	1.084
Dish 5 EGFP.nd2	418.558	434	-1	-1	1.082
Dish 5 EGFP.nd2	420.061	435	-1	-1	1.087
Dish 5 EGFP.nd2	421.584	436	-1	-1	1.086
Dish 5 EGFP.nd2	423.093	437	-1	-1	1.085
Dish 5 EGFP.nd2	424.623	438	-1	-1	1.086
Dish 5 EGFP.nd2	426.159	439	-1	-1	1.084
Dish 5 EGFP.nd2	427.674	440	-1	-1	1.081
Dish 5 EGFP.nd2	429.141	441	-1	-1	1.086
Dish 5 EGFP.nd2	430.658	442	-1	-1	1.083
Dish 5 EGFP.nd2	432.193	443	-1	-1	1.087
Dish 5 EGFP.nd2	433.726	444	-1	-1	1.084
Dish 5 EGFP.nd2	435.268	445	-1	-1	1.082
Dish 5 EGFP.nd2	436.791	446	-1	-1	1.088
Dish 5 EGFP.nd2	438.32	447	-1	-1	1.089
Dish 5 EGFP.nd2	439.848	448	-1	-1	1.087
Dish 5 EGFP.nd2	441.376	449	-1	-1	1.083
Dish 5 EGFP.nd2	442.949	450	-1	-1	1.083
Dish 5 EGFP.nd2	444.525	451	-1	-1	1.086
Dish 5 EGFP.nd2	446.08	452	-1	-1	1.084
Dish 5 EGFP.nd2	447.638	453	-1	-1	1.086
Dish 5 EGFP.nd2	449.204	454	-1	-1	1.084
Dish 5 EGFP.nd2	450.789	455	-1	-1	1.083
Dish 5 EGFP.nd2	452.366	456	-1	-1	1.089
Dish 5 EGFP.nd2	453.969	457	-1	-1	1.084
Dish 5 EGFP.nd2	455.56	458	-1	-1	1.094
Dish 5 EGFP.nd2	457.125	459	-1	-1	1.105
Dish 5 EGFP.nd2	458.691	460	-1	-1	1.114
Dish 5 EGFP.nd2	460.262	461	-1	-1	1.127
Dish 5 EGFP.nd2	461.839	462	-1	-1	1.134
Dish 5 EGFP.nd2	464.021	463	-1	-1	1.152
Dish 5 EGFP.nd2	465.597	464	-1	-1	1.159
Dish 5 EGFP.nd2	467.186	465	-1	-1	1.158
Dish 5 EGFP.nd2	468.767	466	-1	-1	1.161
Dish 5 EGFP.nd2	470.363	467	-1	-1	1.165
Dish 5 EGFP.nd2	471.982	468	-1	-1	1.171
Dish 5 EGFP.nd2	473.595	469	-1	-1	1.174
Dish 5 EGFP.nd2	475.213	470	-1	-1	1.174
Dish 5 EGFP.nd2	476.826	471	-1	-1	1.174
Dish 5 EGFP.nd2	478.431	472	-1	-1	1.177
Dish 5 EGFP.nd2	480.053	473	-1	-1	1.177
Dish 5 EGFP.nd2	481.69	474	-1	-1	1.179
Dish 5 EGFP.nd2	483.309	475	-1	-1	1.179
Dish 5 EGFP.nd2	484.933	476	-1	-1	1.18
Dish 5 EGFP.nd2	486.563	477	-1	-1	1.18
Dish 5 EGFP.nd2	488.174	478	-1	-1	1.178
Dish 5 EGFP.nd2	489.764	479	-1	-1	1.182
Dish 5 EGFP.nd2	491.389	480	-1	-1	1.175
Dish 5 EGFP.nd2	493.007	481	-1	-1	1.178
Dish 5 EGFP.nd2	494.636	482	-1	-1	1.178
Dish 5 EGFP.nd2	496.262	483	-1	-1	1.178
Dish 5 EGFP.nd2	497.851	484	-1	-1	1.185
Dish 5 EGFP.nd2	499.473	485	-1	-1	1.179
Dish 5 EGFP.nd2	501.128	486	-1	-1	1.178
Dish 5 EGFP.nd2	502.77	487	-1	-1	1.177
Dish 5 EGFP.nd2	504.437	488	-1	-1	1.175
Dish 5 EGFP.nd2	506.011	489	-1	-1	1.174
Dish 5 EGFP.nd2	507.653	490	-1	-1	1.176
Dish 5 EGFP.nd2	509.295	491	-1	-1	1.173
Dish 5 EGFP.nd2	510.978	492	-1	-1	1.171
Dish 5 EGFP.nd2	512.576	493	-1	-1	1.169
Dish 5 EGFP.nd2	514.235	494	-1	-1	1.17
Dish 5 EGFP.nd2	515.902	495	-1	-1	1.167
Dish 5 EGFP.nd2	517.569	496	-1	-1	1.169
Dish 5 EGFP.nd2	519.227	497	-1	-1	1.171
Dish 5 EGFP.nd2	520.88	498	-1	-1	1.169
Dish 5 EGFP.nd2	522.544	499	-1	-1	1.168
Dish 5 EGFP.nd2	524.199	500	-1	-1	1.159
Dish 5 EGFP.nd2	525.857	501	-1	-1	1.164
Dish 5 EGFP.nd2	527.552	502	-1	-1	1.162
Dish 5 EGFP.nd2	529.248	503	-1	-1	1.161
Dish 5 EGFP.nd2	530.946	504	-1	-1	1.162
Dish 5 EGFP.nd2	532.626	505	-1	-1	1.159
Dish 5 EGFP.nd2	534.304	506	-1	-1	1.16
Dish 5 EGFP.nd2	535.995	507	-1	-1	1.16
Dish 5 EGFP.nd2	537.68	508	-1	-1	1.161
Dish 5 EGFP.nd2	539.394	509	-1	-1	1.166
Dish 5 EGFP.nd2	541.103	510	-1	-1	1.161
Dish 5 EGFP.nd2	542.8	511	-1	-1	1.159
Dish 5 EGFP.nd2	544.503	512	-1	-1	1.155
Dish 5 EGFP.nd2	546.194	513	-1	-1	1.156
Dish 5 EGFP.nd2	547.89	514	-1	-1	1.155
Dish 5 EGFP.nd2	549.606	515	-1	-1	1.156
Dish 5 EGFP.nd2	551.32	516	-1	-1	1.154
Dish 5 EGFP.nd2	553.034	517	-1	-1	1.151
Dish 5 EGFP.nd2	554.742	518	-1	-1	1.149
Dish 5 EGFP.nd2	556.377	519	-1	-1	1.149
Dish 5 EGFP.nd2	558.098	520	-1	-1	1.15
Dish 5 EGFP.nd2	559.819	521	-1	-1	1.148
Dish 5 EGFP.nd2	561.536	522	-1	-1	1.152
Dish 5 EGFP.nd2	563.254	523	-1	-1	1.156
Dish 5 EGFP.nd2	564.923	524	-1	-1	1.15
Dish 5 EGFP.nd2	566.645	525	-1	-1	1.152
Dish 5 EGFP.nd2	568.383	526	-1	-1	1.154
Dish 5 EGFP.nd2	570.11	527	-1	-1	1.147
Dish 5 EGFP.nd2	571.835	528	-1	-1	1.147
Dish 5 EGFP.nd2	573.572	529	-1	-1	1.147
Dish 5 EGFP.nd2	575.288	530	-1	-1	1.143
Dish 5 EGFP.nd2	576.955	531	-1	-1	1.148
Dish 5 EGFP.nd2	578.692	532	-1	-1	1.149
Dish 5 EGFP.nd2	580.429	533	-1	-1	1.144
Dish 5 EGFP.nd2	582.167	534	-1	-1	1.139
Dish 5 EGFP.nd2	583.919	535	-1	-1	1.145
Dish 5 EGFP.nd2	585.662	536	-1	-1	1.144
Dish 5 EGFP.nd2	587.411	537	-1	-1	1.146
Dish 5 EGFP.nd2	589.167	538	-1	-1	1.138
Dish 5 EGFP.nd2	590.912	539	-1	-1	1.144
Dish 5 EGFP.nd2	592.671	540	-1	-1	1.138
Dish 5 EGFP.nd2	594.433	541	-1	-1	1.134
Dish 5 EGFP.nd2	596.203	542	-1	-1	1.139
Dish 5 EGFP.nd2	597.967	543	-1	-1	1.14
Dish 5 EGFP.nd2	599.749	544	-1	-1	1.136
Dish 5 EGFP.nd2	601.532	545	-1	-1	1.137
Dish 5 EGFP.nd2	603.301	546	-1	-1	1.138
Dish 5 EGFP.nd2	605.086	547	-1	-1	1.141
Dish 5 EGFP.nd2	606.904	548	-1	-1	1.142
Dish 5 EGFP.nd2	608.681	549	-1	-1	1.14
Dish 5 EGFP.nd2	610.449	550	-1	-1	1.14
Dish 5 EGFP.nd2	612.232	551	-1	-1	1.141
Dish 5 EGFP.nd2	614.01	552	-1	-1	1.143
Dish 5 EGFP.nd2	615.778	553	-1	-1	1.141
Dish 5 EGFP.nd2	617.565	554	-1	-1	1.143
Dish 5 EGFP.nd2	619.344	555	-1	-1	1.138
Dish 5 EGFP.nd2	621.123	556	-1	-1	1.139
Dish 5 EGFP.nd2	622.91	557	-1	-1	1.14
Dish 5 EGFP.nd2	624.692	558	-1	-1	1.138
Dish 5 EGFP.nd2	626.476	559	-1	-1	1.14
Dish 5 EGFP.nd2	628.277	560	-1	-1	1.14
Dish 5 EGFP.nd2	630.071	561	-1	-1	1.141
Dish 5 EGFP.nd2	631.861	562	-1	-1	1.141
Dish 5 EGFP.nd2	633.654	563	-1	-1	1.147
Dish 5 EGFP.nd2	635.392	564	-1	-1	1.138
Dish 5 EGFP.nd2	637.199	565	-1	-1	1.14
Dish 5 EGFP.nd2	639.003	566	-1	-1	1.142
Dish 5 EGFP.nd2	640.745	567	-1	-1	1.142
Dish 5 EGFP.nd2	642.551	568	-1	-1	1.141
Dish 5 EGFP.nd2	644.355	569	-1	-1	1.143
Dish 5 EGFP.nd2	646.165	570	-1	-1	1.142
Dish 5 EGFP.nd2	647.979	571	-1	-1	1.143
Dish 5 EGFP.nd2	649.802	572	-1	-1	1.151
Dish 5 EGFP.nd2	651.648	573	-1	-1	1.144
Dish 5 EGFP.nd2	654.638	574	-1	-1	1.143
Dish 5 EGFP.nd2	655.777	575	-1	-1	1.142
Dish 5 EGFP.nd2	657.575	576	-1	-1	1.149
Dish 5 EGFP.nd2	659.422	577	-1	-1	1.147
Dish 5 EGFP.nd2	661.277	578	-1	-1	1.148
Dish 5 EGFP.nd2	663.099	579	-1	-1	1.145
Dish 5 EGFP.nd2	664.927	580	-1	-1	1.148
Dish 5 EGFP.nd2	666.751	581	-1	-1	1.147
Dish 5 EGFP.nd2	668.573	582	-1	-1	1.143
Dish 5 EGFP.nd2	670.402	583	-1	-1	1.141
Dish 5 EGFP.nd2	672.229	584	-1	-1	1.151
Dish 5 EGFP.nd2	674.07	585	-1	-1	1.149
Dish 5 EGFP.nd2	675.913	586	-1	-1	1.149
Dish 5 EGFP.nd2	677.748	587	-1	-1	1.153
Dish 5 EGFP.nd2	679.6	588	-1	-1	1.152
Dish 5 EGFP.nd2	681.462	589	-1	-1	1.151
Dish 5 EGFP.nd2	683.325	590	-1	-1	1.153
Dish 5 EGFP.nd2	685.155	591	-1	-1	1.149
Dish 5 EGFP.nd2	687.019	592	-1	-1	1.155
Dish 5 EGFP.nd2	688.799	593	-1	-1	1.151
Dish 5 EGFP.nd2	690.645	594	-1	-1	1.154
Dish 5 EGFP.nd2	692.511	595	-1	-1	1.153
Dish 5 EGFP.nd2	694.305	596	-1	-1	1.148
Dish 5 EGFP.nd2	696.162	597	-1	-1	1.145
Dish 5 EGFP.nd2	698.013	598	-1	-1	1.152
Dish 5 EGFP.nd2	699.87	599	-1	-1	1.151
Dish 5 EGFP.nd2	701.758	600	-1	-1	1.15
Dish 5 EGFP.nd2	703.577	601	-1	-1	1.146
Dish 5 EGFP.nd2	705.456	602	-1	-1	1.146
Dish 5 EGFP.nd2	707.316	603	-1	-1	1.154
Dish 5 EGFP.nd2	709.167	604	-1	-1	1.148
Dish 5 EGFP.nd2	711.028	605	-1	-1	1.151
Dish 5 EGFP.nd2	712.899	606	-1	-1	1.149
Dish 5 EGFP.nd2	714.757	607	-1	-1	1.148
Dish 5 EGFP.nd2	716.626	608	-1	-1	1.148
Dish 5 EGFP.nd2	718.494	609	-1	-1	1.15
Dish 5 EGFP.nd2	720.368	610	-1	-1	1.146
Dish 5 EGFP.nd2	722.268	611	-1	-1	1.145
Dish 5 EGFP.nd2	724.162	612	-1	-1	1.144
Dish 5 EGFP.nd2	726.045	613	-1	-1	1.144
Dish 5 EGFP.nd2	727.92	614	-1	-1	1.141
Dish 5 EGFP.nd2	729.801	615	-1	-1	1.147
Dish 5 EGFP.nd2	731.682	616	-1	-1	1.146
Dish 5 EGFP.nd2	733.588	617	-1	-1	1.143
Dish 5 EGFP.nd2	735.469	618	-1	-1	1.145
Dish 5 EGFP.nd2	737.352	619	-1	-1	1.148
Dish 5 EGFP.nd2	739.187	620	-1	-1	1.146
Dish 5 EGFP.nd2	741.092	621	-1	-1	1.147
Dish 5 EGFP.nd2	743.004	622	-1	-1	1.149
Dish 5 EGFP.nd2	744.898	623	-1	-1	1.146
Dish 5 EGFP.nd2	746.803	624	-1	-1	1.147
Dish 5 EGFP.nd2	748.702	625	-1	-1	1.152
Dish 5 EGFP.nd2	750.602	626	-1	-1	1.151
Dish 5 EGFP.nd2	752.503	627	-1	-1	1.15
Dish 5 EGFP.nd2	754.41	628	-1	-1	1.151
Dish 5 EGFP.nd2	756.31	629	-1	-1	1.147
Dish 5 EGFP.nd2	758.224	630	-1	-1	1.146
Dish 5 EGFP.nd2	760.182	631	-1	-1	1.146
Dish 5 EGFP.nd2	762.096	632	-1	-1	1.141
Dish 5 EGFP.nd2	764.011	633	-1	-1	1.149
Dish 5 EGFP.nd2	765.923	634	-1	-1	1.138
Dish 5 EGFP.nd2	767.827	635	-1	-1	1.141
Dish 5 EGFP.nd2	769.753	636	-1	-1	1.141
Dish 5 EGFP.nd2	771.695	637	-1	-1	1.145
Dish 5 EGFP.nd2	773.637	638	-1	-1	1.142
Dish 5 EGFP.nd2	775.515	639	-1	-1	1.142
Dish 5 EGFP.nd2	777.451	640	-1	-1	1.141
Dish 5 EGFP.nd2	779.382	641	-1	-1	1.141
Dish 5 EGFP.nd2	781.334	642	-1	-1	1.14
Dish 5 EGFP.nd2	783.265	643	-1	-1	1.142
Dish 5 EGFP.nd2	785.193	644	-1	-1	1.139
Dish 5 EGFP.nd2	787.141	645	-1	-1	1.144
Dish 5 EGFP.nd2	789.03	646	-1	-1	1.139
Dish 5 EGFP.nd2	790.971	647	-1	-1	1.142
Dish 5 EGFP.nd2	792.915	648	-1	-1	1.141
Dish 5 EGFP.nd2	794.856	649	-1	-1	1.135
Dish 5 EGFP.nd2	796.816	650	-1	-1	1.13
Dish 5 EGFP.nd2	798.775	651	-1	-1	1.134
Dish 5 EGFP.nd2	800.729	652	-1	-1	1.132
Dish 5 EGFP.nd2	802.677	653	-1	-1	1.135
Dish 5 EGFP.nd2	804.579	654	-1	-1	1.134
Dish 5 EGFP.nd2	806.522	655	-1	-1	1.138
Dish 5 EGFP.nd2	808.471	656	-1	-1	1.136
Dish 5 EGFP.nd2	810.438	657	-1	-1	1.137
Dish 5 EGFP.nd2	812.41	658	-1	-1	1.134
Dish 5 EGFP.nd2	814.37	659	-1	-1	1.138
Dish 5 EGFP.nd2	816.338	660	-1	-1	1.14
Dish 5 EGFP.nd2	818.291	661	-1	-1	1.136
Dish 5 EGFP.nd2	820.257	662	-1	-1	1.14
Dish 5 EGFP.nd2	822.217	663	-1	-1	1.139
Dish 5 EGFP.nd2	824.178	664	-1	-1	1.135
Dish 5 EGFP.nd2	826.145	665	-1	-1	1.137
Dish 5 EGFP.nd2	828.109	666	-1	-1	1.14
Dish 5 EGFP.nd2	830.076	667	-1	-1	1.137
Dish 5 EGFP.nd2	832.049	668	-1	-1	1.133
Dish 5 EGFP.nd2	834.029	669	-1	-1	1.137
Dish 5 EGFP.nd2	835.994	670	-1	-1	1.137
Dish 5 EGFP.nd2	837.965	671	-1	-1	1.133
Dish 5 EGFP.nd2	839.957	672	-1	-1	1.135
Dish 5 EGFP.nd2	841.934	673	-1	-1	1.144
Dish 5 EGFP.nd2	844.662	674	-1	-1	1.16
Dish 5 EGFP.nd2	846.644	675	-1	-1	1.171
Dish 5 EGFP.nd2	848.632	676	-1	-1	1.178
Dish 5 EGFP.nd2	850.556	677	-1	-1	1.186
Dish 5 EGFP.nd2	852.54	678	-1	-1	1.196
Dish 5 EGFP.nd2	854.543	679	-1	-1	1.2
Dish 5 EGFP.nd2	856.52	680	-1	-1	1.206
Dish 5 EGFP.nd2	858.505	681	-1	-1	1.214
Dish 5 EGFP.nd2	860.506	682	-1	-1	1.22
Dish 5 EGFP.nd2	862.51	683	-1	-1	1.222
Dish 5 EGFP.nd2	864.511	684	-1	-1	1.223
Dish 5 EGFP.nd2	866.528	685	-1	-1	1.23
Dish 5 EGFP.nd2	868.544	686	-1	-1	1.229
Dish 5 EGFP.nd2	870.527	687	-1	-1	1.223
Dish 5 EGFP.nd2	872.524	688	-1	-1	1.23
Dish 5 EGFP.nd2	874.521	689	-1	-1	1.231
Dish 5 EGFP.nd2	876.529	690	-1	-1	1.228
Dish 5 EGFP.nd2	878.526	691	-1	-1	1.235
Dish 5 EGFP.nd2	880.536	692	-1	-1	1.232
Dish 5 EGFP.nd2	882.54	693	-1	-1	1.233
Dish 5 EGFP.nd2	884.537	694	-1	-1	1.232
Dish 5 EGFP.nd2	886.545	695	-1	-1	1.232
Dish 5 EGFP.nd2	888.547	696	-1	-1	1.231
Dish 5 EGFP.nd2	890.55	697	-1	-1	1.233
Dish 5 EGFP.nd2	892.558	698	-1	-1	1.228
Dish 5 EGFP.nd2	894.591	699	-1	-1	1.228
Dish 5 EGFP.nd2	896.616	700	-1	-1	1.232
Dish 5 EGFP.nd2	898.632	701	-1	-1	1.231
Dish 5 EGFP.nd2	900.653	702	-1	-1	1.23
Dish 5 EGFP.nd2	902.684	703	-1	-1	1.23
Dish 5 EGFP.nd2	904.715	704	-1	-1	1.229
Dish 5 EGFP.nd2	906.733	705	-1	-1	1.229
Dish 5 EGFP.nd2	908.71	706	-1	-1	1.229
Dish 5 EGFP.nd2	910.744	707	-1	-1	1.229
Dish 5 EGFP.nd2	912.762	708	-1	-1	1.225
Dish 5 EGFP.nd2	914.83	709	-1	-1	1.226
Dish 5 EGFP.nd2	916.909	710	-1	-1	1.226
Dish 5 EGFP.nd2	918.946	711	-1	-1	1.224
Dish 5 EGFP.nd2	920.978	712	-1	-1	1.219
Dish 5 EGFP.nd2	923.041	713	-1	-1	1.222
Dish 5 EGFP.nd2	925.092	714	-1	-1	1.225
Dish 5 EGFP.nd2	927.138	715	-1	-1	1.222
Dish 5 EGFP.nd2	929.169	716	-1	-1	1.224
Dish 5 EGFP.nd2	931.16	717	-1	-1	1.223
Dish 5 EGFP.nd2	933.199	718	-1	-1	1.225
Dish 5 EGFP.nd2	935.244	719	-1	-1	1.225
Dish 5 EGFP.nd2	937.245	720	-1	-1	1.22
Dish 5 EGFP.nd2	939.295	721	-1	-1	1.217
Dish 5 EGFP.nd2	941.342	722	-1	-1	1.22
Dish 5 EGFP.nd2	943.385	723	-1	-1	1.221
Dish 5 EGFP.nd2	945.446	724	-1	-1	1.22
Dish 5 EGFP.nd2	947.496	725	-1	-1	1.223
Dish 5 EGFP.nd2	949.494	726	-1	-1	1.224
Dish 5 EGFP.nd2	951.551	727	-1	-1	1.22
Dish 5 EGFP.nd2	953.608	728	-1	-1	1.224
Dish 5 EGFP.nd2	955.688	729	-1	-1	1.221
Dish 5 EGFP.nd2	957.749	730	-1	-1	1.217
Dish 5 EGFP.nd2	959.814	731	-1	-1	1.217
Dish 5 EGFP.nd2	961.892	732	-1	-1	1.215
Dish 5 EGFP.nd2	963.968	733	-1	-1	1.221
Dish 5 EGFP.nd2	966.006	734	-1	-1	1.219
Dish 5 EGFP.nd2	968.081	735	-1	-1	1.221
Dish 5 EGFP.nd2	970.165	736	-1	-1	1.215
Dish 5 EGFP.nd2	972.25	737	-1	-1	1.221
Dish 5 EGFP.nd2	974.33	738	-1	-1	1.216
Dish 5 EGFP.nd2	976.409	739	-1	-1	1.217
Dish 5 EGFP.nd2	978.491	740	-1	-1	1.214
Dish 5 EGFP.nd2	980.582	741	-1	-1	1.217
Dish 5 EGFP.nd2	982.68	742	-1	-1	1.216
Dish 5 EGFP.nd2	984.78	743	-1	-1	1.221
Dish 5 EGFP.nd2	986.898	744	-1	-1	1.216
Dish 5 EGFP.nd2	988.985	745	-1	-1	1.219
Dish 5 EGFP.nd2	991.075	746	-1	-1	1.221
Dish 5 EGFP.nd2	993.16	747	-1	-1	1.216
Dish 5 EGFP.nd2	995.251	748	-1	-1	1.219
Dish 5 EGFP.nd2	997.348	749	-1	-1	1.216
Dish 5 EGFP.nd2	999.44	750	-1	-1	1.217
Dish 5 EGFP.nd2	1001.54	751	-1	-1	1.217
Dish 5 EGFP.nd2	1003.58	752	-1	-1	1.221
Dish 5 EGFP.nd2	1005.67	753	-1	-1	1.22
Dish 5 EGFP.nd2	1007.78	754	-1	-1	1.219
Dish 5 EGFP.nd2	1009.89	755	-1	-1	1.22
Dish 5 EGFP.nd2	1011.99	756	-1	-1	1.219
Dish 5 EGFP.nd2	1014.08	757	-1	-1	1.217
Dish 5 EGFP.nd2	1016.2	758	-1	-1	1.216
Dish 5 EGFP.nd2	1018.3	759	-1	-1	1.217
Dish 5 EGFP.nd2	1020.4	760	-1	-1	1.22
Dish 5 EGFP.nd2	1022.51	761	-1	-1	1.222
Dish 5 EGFP.nd2	1024.62	762	-1	-1	1.22
Dish 5 EGFP.nd2	1026.74	763	-1	-1	1.219
Dish 5 EGFP.nd2	1028.86	764	-1	-1	1.22
Dish 5 EGFP.nd2	1030.97	765	-1	-1	1.22
Dish 5 EGFP.nd2	1033.04	766	-1	-1	1.216
Dish 5 EGFP.nd2	1035.17	767	-1	-1	1.217
Dish 5 EGFP.nd2	1037.3	768	-1	-1	1.216
Dish 5 EGFP.nd2	1039.43	769	-1	-1	1.216
Dish 5 EGFP.nd2	1041.56	770	-1	-1	1.218
Dish 5 EGFP.nd2	1043.68	771	-1	-1	1.215
Dish 5 EGFP.nd2	1045.82	772	-1	-1	1.215
Dish 5 EGFP.nd2	1047.96	773	-1	-1	1.215
Dish 5 EGFP.nd2	1050.09	774	-1	-1	1.216
Dish 5 EGFP.nd2	1052.21	775	-1	-1	1.222
Dish 5 EGFP.nd2	1054.34	776	-1	-1	1.221
Dish 5 EGFP.nd2	1056.5	777	-1	-1	1.218
Dish 5 EGFP.nd2	1058.55	778	-1	-1	1.218
Dish 5 EGFP.nd2	1060.69	779	-1	-1	1.22
Dish 5 EGFP.nd2	1062.84	780	-1	-1	1.218
Dish 5 EGFP.nd2	1065	781	-1	-1	1.219
Dish 5 EGFP.nd2	1067.15	782	-1	-1	1.221
Dish 5 EGFP.nd2	1069.3	783	-1	-1	1.22
Dish 5 EGFP.nd2	1071.39	784	-1	-1	1.221
Dish 5 EGFP.nd2	1073.55	785	-1	-1	1.22
Dish 5 EGFP.nd2	1075.7	786	-1	-1	1.218
Dish 5 EGFP.nd2	1077.85	787	-1	-1	1.217
Dish 5 EGFP.nd2	1080	788	-1	-1	1.213
Dish 5 EGFP.nd2	1082.15	789	-1	-1	1.217
Dish 5 EGFP.nd2	1084.31	790	-1	-1	1.22
Dish 5 EGFP.nd2	1086.4	791	-1	-1	1.214
Dish 5 EGFP.nd2	1088.56	792	-1	-1	1.216
Dish 5 EGFP.nd2	1090.74	793	-1	-1	1.215
Dish 5 EGFP.nd2	1092.91	794	-1	-1	1.213
Dish 5 EGFP.nd2	1095.06	795	-1	-1	1.219
Dish 5 EGFP.nd2	1097.22	796	-1	-1	1.217
Dish 5 EGFP.nd2	1099.41	797	-1	-1	1.219
Dish 5 EGFP.nd2	1101.59	798	-1	-1	1.215
Dish 5 EGFP.nd2	1103.78	799	-1	-1	1.218
Dish 5 EGFP.nd2	1105.94	800	-1	-1	1.221
Dish 5 EGFP.nd2	1108.12	801	-1	-1	1.218
Dish 5 EGFP.nd2	1110.28	802	-1	-1	1.22
Dish 5 EGFP.nd2	1112.46	803	-1	-1	1.221
Dish 5 EGFP.nd2	1114.65	804	-1	-1	1.216
Dish 5 EGFP.nd2	1116.83	805	-1	-1	1.219
Dish 5 EGFP.nd2	1119.01	806	-1	-1	1.218
Dish 5 EGFP.nd2	1121.18	807	-1	-1	1.22
Dish 5 EGFP.nd2	1123.35	808	-1	-1	1.22
Dish 5 EGFP.nd2	1125.48	809	-1	-1	1.218
Dish 5 EGFP.nd2	1127.65	810	-1	-1	1.22
Dish 5 EGFP.nd2	1129.83	811	-1	-1	1.222
Dish 5 EGFP.nd2	1131.96	812	-1	-1	1.216
Dish 5 EGFP.nd2	1134.17	813	-1	-1	1.217
Dish 5 EGFP.nd2	1136.36	814	-1	-1	1.217
Dish 5 EGFP.nd2	1138.49	815	-1	-1	1.218
Dish 5 EGFP.nd2	1140.69	816	-1	-1	1.216
Dish 5 EGFP.nd2	1142.9	817	-1	-1	1.218
Dish 5 EGFP.nd2	1145.09	818	-1	-1	1.218
Dish 5 EGFP.nd2	1147.23	819	-1	-1	1.214
Dish 5 EGFP.nd2	1149.43	820	-1	-1	1.218
Dish 5 EGFP.nd2	1151.65	821	-1	-1	1.218
Dish 5 EGFP.nd2	1153.87	822	-1	-1	1.218
Dish 5 EGFP.nd2	1156.01	823	-1	-1	1.221
Dish 5 EGFP.nd2	1158.2	824	-1	-1	1.214
Dish 5 EGFP.nd2	1160.41	825	-1	-1	1.216
Dish 5 EGFP.nd2	1162.61	826	-1	-1	1.217
Dish 5 EGFP.nd2	1164.77	827	-1	-1	1.217
Dish 5 EGFP.nd2	1166.97	828	-1	-1	1.217
Dish 5 EGFP.nd2	1169.19	829	-1	-1	1.218
Dish 5 EGFP.nd2	1171.4	830	-1	-1	1.218
Dish 5 EGFP.nd2	1173.63	831	-1	-1	1.215
Dish 5 EGFP.nd2	1175.88	832	-1	-1	1.219
Dish 5 EGFP.nd2	1178.13	833	-1	-1	1.218
Dish 5 EGFP.nd2	1180.34	834	-1	-1	1.218
Dish 5 EGFP.nd2	1182.55	835	-1	-1	1.218
Dish 5 EGFP.nd2	1184.78	836	-1	-1	1.218
Dish 5 EGFP.nd2	1187	837	-1	-1	1.215
Dish 5 EGFP.nd2	1189.22	838	-1	-1	1.216
Dish 5 EGFP.nd2	1191.45	839	-1	-1	1.217
Dish 5 EGFP.nd2	1193.69	840	-1	-1	1.216
Dish 5 EGFP.nd2	1195.92	841	-1	-1	1.215
Dish 5 EGFP.nd2	1198.16	842	-1	-1	1.218
Dish 5 EGFP.nd2	1200.38	843	-1	-1	1.215
Dish 5 EGFP.nd2	1202.65	844	-1	-1	1.218
