# Supplementary material for: NFATc1 drives Orai3 transcription and proteolysis by harnessing epigenome differences in the MARCH8 promoter
Source: EMBO J. 2025 Sep 29;44(21):6137–67. doi: 10.1038/s44318-025-00572-4 (PMC12583688; doi:10.1038/s44318-025-00572-4)
Supplement: Supplementary file 13 — Figure EV2 Source Data [file 44318_2025_572_MOESM13_ESM.zip › EV 2/EV 2P/EV 2P.xlsx]

## Sheet: Sheet1
B1	Orai3	B Actin		Fold Change
siNT	19740.4	30843.6	0.640017
siNFATc1	35160.3	35217.8	0.998367	1.55991
B2	Orai3	B Actin		Fold Change
siNT	18578.2	45595	0.407461
siNFATc1	25991.9	46472.3	0.559298	1.37264
B3	Orai3	B Actin		Fold Change
siNT	31413.7	42611	0.737222
siNFATc1	30609.2	25896	1.18201	1.60333
