# Supplementary material for: NFATc1 drives Orai3 transcription and proteolysis by harnessing epigenome differences in the MARCH8 promoter
Source: EMBO J. 2025 Sep 29;44(21):6137–67. doi: 10.1038/s44318-025-00572-4 (PMC12583688; doi:10.1038/s44318-025-00572-4)
Supplement: Supplementary file 13 — Figure EV2 Source Data [file 44318_2025_572_MOESM13_ESM.zip › EV 2/EV 2V/siNT.xlsx]

## Sheet: Data (Channels)
Name	Time [s]	ND.T	ND.Z	ND.M	Ratio 340nm/380nm	380nm
DISH1 siNT.nd2	0.257	1	-1	-1	0.888	2231.54
DISH1 siNT.nd2	0.79	2	-1	-1	0.896	2210.22
DISH1 siNT.nd2	1.28	3	-1	-1	0.897	2206.81
DISH1 siNT.nd2	1.795	4	-1	-1	0.893	2215.63
DISH1 siNT.nd2	2.254	5	-1	-1	0.897	2208.4
DISH1 siNT.nd2	2.797	6	-1	-1	0.895	2213.27
DISH1 siNT.nd2	3.379	7	-1	-1	0.891	2221.43
DISH1 siNT.nd2	3.897	8	-1	-1	0.883	2243.36
DISH1 siNT.nd2	4.356	9	-1	-1	0.883	2243.43
DISH1 siNT.nd2	4.869	10	-1	-1	0.889	2225.5
DISH1 siNT.nd2	5.382	11	-1	-1	0.889	2226.13
DISH1 siNT.nd2	5.897	12	-1	-1	0.892	2218.11
DISH1 siNT.nd2	6.364	13	-1	-1	0.896	2209.38
DISH1 siNT.nd2	6.889	14	-1	-1	0.893	2217.39
DISH1 siNT.nd2	7.385	15	-1	-1	0.893	2217.59
DISH1 siNT.nd2	7.942	16	-1	-1	0.892	2217.49
DISH1 siNT.nd2	8.47	17	-1	-1	0.893	2217.6
DISH1 siNT.nd2	9.01	18	-1	-1	0.893	2219.18
DISH1 siNT.nd2	9.542	19	-1	-1	0.889	2224.58
DISH1 siNT.nd2	10.162	20	-1	-1	0.893	2215.75
DISH1 siNT.nd2	10.656	21	-1	-1	0.892	2218.29
DISH1 siNT.nd2	11.191	22	-1	-1	0.892	2218.36
DISH1 siNT.nd2	11.721	23	-1	-1	0.893	2216.42
DISH1 siNT.nd2	12.283	24	-1	-1	0.89	2223.78
DISH1 siNT.nd2	12.803	25	-1	-1	0.895	2214.19
DISH1 siNT.nd2	13.333	26	-1	-1	0.896	2210.74
DISH1 siNT.nd2	13.912	27	-1	-1	0.895	2212.17
DISH1 siNT.nd2	14.439	28	-1	-1	0.892	2217.91
DISH1 siNT.nd2	14.966	29	-1	-1	0.893	2216.49
DISH1 siNT.nd2	16.229	30	-1	-1	0.897	2207.86
DISH1 siNT.nd2	16.779	31	-1	-1	0.895	2210.8
DISH1 siNT.nd2	17.314	32	-1	-1	0.893	2214.94
DISH1 siNT.nd2	17.836	33	-1	-1	0.89	2225.08
DISH1 siNT.nd2	18.336	34	-1	-1	0.896	2208.44
DISH1 siNT.nd2	18.864	35	-1	-1	0.893	2215.55
DISH1 siNT.nd2	19.377	36	-1	-1	0.896	2211.63
DISH1 siNT.nd2	19.879	37	-1	-1	0.896	2209.85
DISH1 siNT.nd2	20.443	38	-1	-1	0.893	2215.75
DISH1 siNT.nd2	20.963	39	-1	-1	0.894	2214.71
DISH1 siNT.nd2	21.458	40	-1	-1	0.894	2213.98
DISH1 siNT.nd2	21.978	41	-1	-1	0.892	2216.85
DISH1 siNT.nd2	22.481	42	-1	-1	0.891	2222.37
DISH1 siNT.nd2	23.013	43	-1	-1	0.886	2234.33
DISH1 siNT.nd2	23.569	44	-1	-1	0.891	2219.69
DISH1 siNT.nd2	24.07	45	-1	-1	0.892	2215.24
DISH1 siNT.nd2	24.572	46	-1	-1	0.89	2220.4
DISH1 siNT.nd2	25.11	47	-1	-1	0.894	2211.12
DISH1 siNT.nd2	25.653	48	-1	-1	0.891	2217.2
DISH1 siNT.nd2	26.232	49	-1	-1	0.891	2216.4
DISH1 siNT.nd2	26.777	50	-1	-1	0.889	2219.53
DISH1 siNT.nd2	27.33	51	-1	-1	0.891	2216.22
DISH1 siNT.nd2	27.916	52	-1	-1	0.887	2227.6
DISH1 siNT.nd2	28.464	53	-1	-1	0.888	2226.58
DISH1 siNT.nd2	29.07	54	-1	-1	0.89	2220.29
DISH1 siNT.nd2	29.609	55	-1	-1	0.892	2213.8
DISH1 siNT.nd2	30.119	56	-1	-1	0.891	2219.83
DISH1 siNT.nd2	30.663	57	-1	-1	0.893	2214.67
DISH1 siNT.nd2	31.183	58	-1	-1	0.89	2222.26
DISH1 siNT.nd2	31.728	59	-1	-1	0.895	2207.99
DISH1 siNT.nd2	32.207	60	-1	-1	0.888	2224.79
DISH1 siNT.nd2	32.74	61	-1	-1	0.889	2223.1
DISH1 siNT.nd2	33.213	62	-1	-1	0.888	2224.79
DISH1 siNT.nd2	33.775	63	-1	-1	0.889	2224.42
DISH1 siNT.nd2	34.342	64	-1	-1	0.889	2225.06
DISH1 siNT.nd2	34.886	65	-1	-1	0.89	2219.74
DISH1 siNT.nd2	35.424	66	-1	-1	0.89	2219.09
DISH1 siNT.nd2	35.975	67	-1	-1	0.895	2207.55
DISH1 siNT.nd2	36.555	68	-1	-1	0.893	2210.45
DISH1 siNT.nd2	37.106	69	-1	-1	0.894	2207.97
DISH1 siNT.nd2	37.663	70	-1	-1	0.896	2206.5
DISH1 siNT.nd2	38.223	71	-1	-1	0.898	2201.36
DISH1 siNT.nd2	38.81	72	-1	-1	0.892	2214.23
DISH1 siNT.nd2	39.405	73	-1	-1	0.894	2209.69
DISH1 siNT.nd2	39.977	74	-1	-1	0.893	2214.89
DISH1 siNT.nd2	40.557	75	-1	-1	0.886	2230.79
DISH1 siNT.nd2	41.147	76	-1	-1	0.892	2214.81
DISH1 siNT.nd2	41.734	77	-1	-1	0.896	2207.12
DISH1 siNT.nd2	42.325	78	-1	-1	0.9	2195.89
DISH1 siNT.nd2	42.91	79	-1	-1	0.897	2204.35
DISH1 siNT.nd2	43.52	80	-1	-1	0.897	2203.25
DISH1 siNT.nd2	44.129	81	-1	-1	0.896	2205.16
DISH1 siNT.nd2	44.723	82	-1	-1	0.898	2200.53
DISH1 siNT.nd2	45.359	83	-1	-1	0.895	2207.91
DISH1 siNT.nd2	45.955	84	-1	-1	0.897	2204.58
DISH1 siNT.nd2	46.57	85	-1	-1	0.899	2199.64
DISH1 siNT.nd2	47.177	86	-1	-1	0.899	2199.96
DISH1 siNT.nd2	47.794	87	-1	-1	0.899	2200.02
DISH1 siNT.nd2	48.409	88	-1	-1	0.9	2198.15
DISH1 siNT.nd2	49.034	89	-1	-1	0.896	2206.13
DISH1 siNT.nd2	49.651	90	-1	-1	0.897	2205.65
DISH1 siNT.nd2	50.277	91	-1	-1	0.895	2209.9
DISH1 siNT.nd2	50.926	92	-1	-1	0.896	2208.36
DISH1 siNT.nd2	51.568	93	-1	-1	0.898	2202.66
DISH1 siNT.nd2	52.204	94	-1	-1	0.886	2232.01
DISH1 siNT.nd2	52.837	95	-1	-1	0.886	2230.25
DISH1 siNT.nd2	53.492	96	-1	-1	0.887	2228.94
DISH1 siNT.nd2	54.13	97	-1	-1	0.886	2232.62
DISH1 siNT.nd2	54.771	98	-1	-1	0.885	2233.07
DISH1 siNT.nd2	55.423	99	-1	-1	0.888	2226.57
DISH1 siNT.nd2	56.009	100	-1	-1	0.893	2213.26
DISH1 siNT.nd2	56.664	101	-1	-1	0.888	2224.11
DISH1 siNT.nd2	57.316	102	-1	-1	0.886	2233.64
DISH1 siNT.nd2	57.967	103	-1	-1	0.884	2235.32
DISH1 siNT.nd2	58.58	104	-1	-1	0.89	2218.11
DISH1 siNT.nd2	59.274	105	-1	-1	0.89	2217.06
DISH1 siNT.nd2	59.961	106	-1	-1	0.885	2231.78
DISH1 siNT.nd2	60.577	107	-1	-1	0.877	2250.84
DISH1 siNT.nd2	61.247	108	-1	-1	0.888	2233.37
DISH1 siNT.nd2	61.928	109	-1	-1	0.888	2222.05
DISH1 siNT.nd2	62.611	110	-1	-1	0.907	2185.79
DISH1 siNT.nd2	63.287	111	-1	-1	0.914	2183.37
DISH1 siNT.nd2	63.975	112	-1	-1	0.938	2142.15
DISH1 siNT.nd2	64.622	113	-1	-1	0.955	2111.84
DISH1 siNT.nd2	65.315	114	-1	-1	0.975	2085.26
DISH1 siNT.nd2	66.207	115	-1	-1	1.005	2041.28
DISH1 siNT.nd2	66.859	116	-1	-1	1.031	2000.8
DISH1 siNT.nd2	67.572	117	-1	-1	1.048	1978.61
DISH1 siNT.nd2	68.291	118	-1	-1	1.059	1968.12
DISH1 siNT.nd2	68.993	119	-1	-1	1.08	1938.89
DISH1 siNT.nd2	69.651	120	-1	-1	1.094	1916.61
DISH1 siNT.nd2	70.381	121	-1	-1	1.107	1902.51
DISH1 siNT.nd2	71.097	122	-1	-1	1.115	1895.57
DISH1 siNT.nd2	71.817	123	-1	-1	1.126	1883
DISH1 siNT.nd2	72.54	124	-1	-1	1.133	1875.45
DISH1 siNT.nd2	73.271	125	-1	-1	1.14	1868.1
DISH1 siNT.nd2	74	126	-1	-1	1.142	1866.54
DISH1 siNT.nd2	74.694	127	-1	-1	1.152	1853.67
DISH1 siNT.nd2	75.435	128	-1	-1	1.155	1849.43
DISH1 siNT.nd2	76.171	129	-1	-1	1.16	1846.05
DISH1 siNT.nd2	76.947	130	-1	-1	1.165	1838.42
DISH1 siNT.nd2	77.641	131	-1	-1	1.168	1835.79
DISH1 siNT.nd2	78.388	132	-1	-1	1.172	1832.3
DISH1 siNT.nd2	79.141	133	-1	-1	1.172	1835.07
DISH1 siNT.nd2	79.9	134	-1	-1	1.18	1824.27
DISH1 siNT.nd2	80.653	135	-1	-1	1.181	1824.01
DISH1 siNT.nd2	81.413	136	-1	-1	1.18	1826.16
DISH1 siNT.nd2	82.18	137	-1	-1	1.181	1827.28
DISH1 siNT.nd2	82.958	138	-1	-1	1.186	1821.29
DISH1 siNT.nd2	83.737	139	-1	-1	1.193	1811.65
DISH1 siNT.nd2	84.539	140	-1	-1	1.194	1812.12
DISH1 siNT.nd2	85.311	141	-1	-1	1.197	1808.17
DISH1 siNT.nd2	86.097	142	-1	-1	1.199	1807.13
DISH1 siNT.nd2	86.892	143	-1	-1	1.203	1803.65
DISH1 siNT.nd2	87.682	144	-1	-1	1.202	1803.2
DISH1 siNT.nd2	88.474	145	-1	-1	1.207	1797.38
DISH1 siNT.nd2	89.205	146	-1	-1	1.211	1793.68
DISH1 siNT.nd2	90.014	147	-1	-1	1.206	1800.71
DISH1 siNT.nd2	90.824	148	-1	-1	1.209	1797.97
DISH1 siNT.nd2	91.63	149	-1	-1	1.211	1795.56
DISH1 siNT.nd2	92.434	150	-1	-1	1.214	1793.79
DISH1 siNT.nd2	93.242	151	-1	-1	1.21	1798.93
DISH1 siNT.nd2	94.003	152	-1	-1	1.213	1793.89
DISH1 siNT.nd2	94.818	153	-1	-1	1.215	1792.3
DISH1 siNT.nd2	95.633	154	-1	-1	1.216	1788.75
DISH1 siNT.nd2	96.465	155	-1	-1	1.214	1791.83
DISH1 siNT.nd2	97.296	156	-1	-1	1.216	1789.95
DISH1 siNT.nd2	98.07	157	-1	-1	1.217	1790.25
DISH1 siNT.nd2	98.91	158	-1	-1	1.219	1785.52
DISH1 siNT.nd2	99.748	159	-1	-1	1.216	1790.68
DISH1 siNT.nd2	100.582	160	-1	-1	1.217	1788.35
DISH1 siNT.nd2	101.457	161	-1	-1	1.216	1792.66
DISH1 siNT.nd2	102.332	162	-1	-1	1.217	1790.94
DISH1 siNT.nd2	103.182	163	-1	-1	1.214	1796.01
DISH1 siNT.nd2	104.038	164	-1	-1	1.222	1784.18
DISH1 siNT.nd2	104.835	165	-1	-1	1.221	1785.25
DISH1 siNT.nd2	105.687	166	-1	-1	1.222	1783.94
DISH1 siNT.nd2	106.554	167	-1	-1	1.225	1780.79
DISH1 siNT.nd2	107.362	168	-1	-1	1.227	1776.41
DISH1 siNT.nd2	108.228	169	-1	-1	1.225	1779.54
DISH1 siNT.nd2	109.091	170	-1	-1	1.224	1782.23
DISH1 siNT.nd2	109.971	171	-1	-1	1.226	1780.71
DISH1 siNT.nd2	110.846	172	-1	-1	1.223	1784.81
DISH1 siNT.nd2	111.723	173	-1	-1	1.223	1785.68
DISH1 siNT.nd2	112.61	174	-1	-1	1.222	1785.94
DISH1 siNT.nd2	113.491	175	-1	-1	1.225	1781.74
DISH1 siNT.nd2	114.378	176	-1	-1	1.22	1789.5
DISH1 siNT.nd2	115.274	177	-1	-1	1.223	1785.58
DISH1 siNT.nd2	116.119	178	-1	-1	1.217	1794.47
DISH1 siNT.nd2	117.039	179	-1	-1	1.219	1789.82
DISH1 siNT.nd2	117.947	180	-1	-1	1.225	1782.54
DISH1 siNT.nd2	118.851	181	-1	-1	1.221	1789.89
DISH1 siNT.nd2	119.773	182	-1	-1	1.222	1788.83
DISH1 siNT.nd2	120.687	183	-1	-1	1.222	1788.23
DISH1 siNT.nd2	121.601	184	-1	-1	1.222	1788.33
DISH1 siNT.nd2	122.515	185	-1	-1	1.218	1793.56
DISH1 siNT.nd2	123.434	186	-1	-1	1.221	1789.42
DISH1 siNT.nd2	124.98	187	-1	-1	1.219	1792.88
DISH1 siNT.nd2	125.82	188	-1	-1	1.223	1787.28
DISH1 siNT.nd2	126.702	189	-1	-1	1.221	1791.18
DISH1 siNT.nd2	127.648	190	-1	-1	1.224	1786.51
DISH1 siNT.nd2	128.584	191	-1	-1	1.225	1785.56
DISH1 siNT.nd2	129.532	192	-1	-1	1.227	1783.32
DISH1 siNT.nd2	130.472	193	-1	-1	1.229	1780.4
DISH1 siNT.nd2	131.423	194	-1	-1	1.226	1783.84
DISH1 siNT.nd2	132.371	195	-1	-1	1.228	1779.56
DISH1 siNT.nd2	133.336	196	-1	-1	1.23	1778.5
DISH1 siNT.nd2	134.294	197	-1	-1	1.226	1783.77
DISH1 siNT.nd2	135.252	198	-1	-1	1.225	1786.02
DISH1 siNT.nd2	136.21	199	-1	-1	1.222	1790.41
DISH1 siNT.nd2	137.166	200	-1	-1	1.22	1793.75
DISH1 siNT.nd2	138.15	201	-1	-1	1.222	1790.79
DISH1 siNT.nd2	139.12	202	-1	-1	1.222	1790.74
DISH1 siNT.nd2	140.088	203	-1	-1	1.225	1786.73
DISH1 siNT.nd2	141.108	204	-1	-1	1.221	1790.31
DISH1 siNT.nd2	142.122	205	-1	-1	1.223	1787.72
DISH1 siNT.nd2	143.11	206	-1	-1	1.222	1789.14
DISH1 siNT.nd2	144.105	207	-1	-1	1.224	1786.33
DISH1 siNT.nd2	145.099	208	-1	-1	1.225	1786.37
DISH1 siNT.nd2	146.117	209	-1	-1	1.221	1791.46
DISH1 siNT.nd2	147.142	210	-1	-1	1.22	1792.95
DISH1 siNT.nd2	148.148	211	-1	-1	1.221	1790.98
DISH1 siNT.nd2	149.153	212	-1	-1	1.221	1792.99
DISH1 siNT.nd2	150.158	213	-1	-1	1.222	1790.88
DISH1 siNT.nd2	151.169	214	-1	-1	1.221	1790.07
DISH1 siNT.nd2	152.183	215	-1	-1	1.226	1784.98
DISH1 siNT.nd2	153.201	216	-1	-1	1.229	1780.87
DISH1 siNT.nd2	154.215	217	-1	-1	1.221	1791.35
DISH1 siNT.nd2	155.179	218	-1	-1	1.223	1787.8
DISH1 siNT.nd2	156.203	219	-1	-1	1.222	1788.44
DISH1 siNT.nd2	157.238	220	-1	-1	1.224	1785.56
DISH1 siNT.nd2	158.215	221	-1	-1	1.221	1790.5
DISH1 siNT.nd2	159.251	222	-1	-1	1.222	1786.79
DISH1 siNT.nd2	160.298	223	-1	-1	1.22	1791.37
DISH1 siNT.nd2	161.292	224	-1	-1	1.219	1791.27
DISH1 siNT.nd2	162.335	225	-1	-1	1.218	1791.72
DISH1 siNT.nd2	163.382	226	-1	-1	1.22	1789.68
DISH1 siNT.nd2	164.44	227	-1	-1	1.22	1789.45
DISH1 siNT.nd2	165.502	228	-1	-1	1.219	1789.74
DISH1 siNT.nd2	166.559	229	-1	-1	1.221	1788.22
DISH1 siNT.nd2	167.572	230	-1	-1	1.218	1789.72
DISH1 siNT.nd2	168.645	231	-1	-1	1.217	1791.84
DISH1 siNT.nd2	169.716	232	-1	-1	1.216	1795
DISH1 siNT.nd2	170.781	233	-1	-1	1.218	1792.84
DISH1 siNT.nd2	171.799	234	-1	-1	1.219	1791.3
DISH1 siNT.nd2	172.873	235	-1	-1	1.216	1796.31
DISH1 siNT.nd2	173.95	236	-1	-1	1.222	1785.05
DISH1 siNT.nd2	175.029	237	-1	-1	1.22	1787.48
DISH1 siNT.nd2	176.14	238	-1	-1	1.223	1782.9
DISH1 siNT.nd2	177.231	239	-1	-1	1.223	1782.83
DISH1 siNT.nd2	178.339	240	-1	-1	1.224	1783.06
DISH1 siNT.nd2	179.443	241	-1	-1	1.223	1782.3
DISH1 siNT.nd2	180.551	242	-1	-1	1.222	1783.97
DISH1 siNT.nd2	181.629	243	-1	-1	1.223	1781.7
DISH1 siNT.nd2	182.749	244	-1	-1	1.225	1780.7
DISH1 siNT.nd2	183.859	245	-1	-1	1.224	1781.02
DISH1 siNT.nd2	184.974	246	-1	-1	1.222	1785.74
DISH1 siNT.nd2	186.095	247	-1	-1	1.226	1779.63
DISH1 siNT.nd2	187.167	248	-1	-1	1.227	1778.64
DISH1 siNT.nd2	188.287	249	-1	-1	1.226	1778.8
DISH1 siNT.nd2	189.403	250	-1	-1	1.219	1787.2
DISH1 siNT.nd2	190.528	251	-1	-1	1.219	1787.97
DISH1 siNT.nd2	191.654	252	-1	-1	1.215	1794.11
DISH1 siNT.nd2	192.794	253	-1	-1	1.218	1790.48
DISH1 siNT.nd2	193.937	254	-1	-1	1.218	1790.22
DISH1 siNT.nd2	195.076	255	-1	-1	1.216	1793.53
DISH1 siNT.nd2	196.225	256	-1	-1	1.218	1790.8
DISH1 siNT.nd2	197.377	257	-1	-1	1.216	1794.03
DISH1 siNT.nd2	198.533	258	-1	-1	1.213	1797.5
DISH1 siNT.nd2	199.69	259	-1	-1	1.221	1785.81
DISH1 siNT.nd2	200.883	260	-1	-1	1.219	1787.69
DISH1 siNT.nd2	201.979	261	-1	-1	1.22	1788.64
DISH1 siNT.nd2	203.142	262	-1	-1	1.22	1787.97
DISH1 siNT.nd2	204.305	263	-1	-1	1.219	1789.65
DISH1 siNT.nd2	205.466	264	-1	-1	1.22	1787.5
DISH1 siNT.nd2	206.634	265	-1	-1	1.221	1786.82
DISH1 siNT.nd2	207.766	266	-1	-1	1.22	1789.96
DISH1 siNT.nd2	208.94	267	-1	-1	1.217	1791.45
DISH1 siNT.nd2	210.122	268	-1	-1	1.218	1789.51
DISH1 siNT.nd2	211.254	269	-1	-1	1.22	1788.13
DISH1 siNT.nd2	212.447	270	-1	-1	1.22	1785.54
DISH1 siNT.nd2	213.634	271	-1	-1	1.214	1796.8
DISH1 siNT.nd2	214.771	272	-1	-1	1.217	1793.25
DISH1 siNT.nd2	215.97	273	-1	-1	1.217	1792.13
DISH1 siNT.nd2	217.168	274	-1	-1	1.218	1792.34
DISH1 siNT.nd2	218.377	275	-1	-1	1.22	1787.19
DISH1 siNT.nd2	219.52	276	-1	-1	1.214	1795.71
DISH1 siNT.nd2	220.73	277	-1	-1	1.216	1794.05
DISH1 siNT.nd2	221.951	278	-1	-1	1.216	1793.63
DISH1 siNT.nd2	223.16	279	-1	-1	1.217	1791.61
DISH1 siNT.nd2	224.386	280	-1	-1	1.219	1789.85
DISH1 siNT.nd2	225.555	281	-1	-1	1.214	1796.68
DISH1 siNT.nd2	226.784	282	-1	-1	1.215	1795.72
DISH1 siNT.nd2	228.006	283	-1	-1	1.213	1798.98
DISH1 siNT.nd2	229.248	284	-1	-1	1.222	1784.17
DISH1 siNT.nd2	230.495	285	-1	-1	1.217	1787.84
DISH1 siNT.nd2	231.736	286	-1	-1	1.219	1787.98
DISH1 siNT.nd2	232.981	287	-1	-1	1.214	1792.94
DISH1 siNT.nd2	234.228	288	-1	-1	1.218	1788.2
DISH1 siNT.nd2	235.473	289	-1	-1	1.219	1789.84
DISH1 siNT.nd2	236.738	290	-1	-1	1.216	1791.72
DISH1 siNT.nd2	237.996	291	-1	-1	1.219	1788.61
DISH1 siNT.nd2	239.269	292	-1	-1	1.217	1791.32
DISH1 siNT.nd2	240.535	293	-1	-1	1.217	1789.42
DISH1 siNT.nd2	241.799	294	-1	-1	1.217	1789.43
DISH1 siNT.nd2	243.066	295	-1	-1	1.21	1800.3
DISH1 siNT.nd2	244.343	296	-1	-1	1.217	1790.3
DISH1 siNT.nd2	245.631	297	-1	-1	1.214	1795.69
DISH1 siNT.nd2	246.863	298	-1	-1	1.211	1796.85
DISH1 siNT.nd2	248.158	299	-1	-1	1.211	1797.96
DISH1 siNT.nd2	249.4	300	-1	-1	1.213	1795.99
DISH1 siNT.nd2	250.688	301	-1	-1	1.213	1797.27
DISH1 siNT.nd2	251.994	302	-1	-1	1.212	1799.98
DISH1 siNT.nd2	253.303	303	-1	-1	1.214	1797.26
DISH1 siNT.nd2	254.604	304	-1	-1	1.215	1795.44
DISH1 siNT.nd2	255.92	305	-1	-1	1.216	1794.32
DISH1 siNT.nd2	257.163	306	-1	-1	1.218	1790.76
DISH1 siNT.nd2	258.466	307	-1	-1	1.215	1792.72
DISH1 siNT.nd2	259.779	308	-1	-1	1.22	1788.24
DISH1 siNT.nd2	261.095	309	-1	-1	1.219	1788.45
DISH1 siNT.nd2	262.414	310	-1	-1	1.214	1795.02
DISH1 siNT.nd2	263.745	311	-1	-1	1.217	1792.85
DISH1 siNT.nd2	265.081	312	-1	-1	1.218	1791
DISH1 siNT.nd2	265.62	313	-1	-1	1.215	1793.18
DISH1 siNT.nd2	266.189	314	-1	-1	1.216	1791.87
DISH1 siNT.nd2	266.685	315	-1	-1	1.212	1797.2
DISH1 siNT.nd2	267.198	316	-1	-1	1.213	1798.01
DISH1 siNT.nd2	267.712	317	-1	-1	1.216	1793.47
DISH1 siNT.nd2	268.229	318	-1	-1	1.218	1787.31
DISH1 siNT.nd2	268.804	319	-1	-1	1.217	1788.29
DISH1 siNT.nd2	269.372	320	-1	-1	1.219	1787.49
DISH1 siNT.nd2	269.981	321	-1	-1	1.218	1788.1
DISH1 siNT.nd2	270.524	322	-1	-1	1.217	1788.95
DISH1 siNT.nd2	271.058	323	-1	-1	1.22	1784.96
DISH1 siNT.nd2	271.615	324	-1	-1	1.215	1790.17
DISH1 siNT.nd2	272.153	325	-1	-1	1.216	1790.47
DISH1 siNT.nd2	272.721	326	-1	-1	1.214	1793.31
DISH1 siNT.nd2	273.294	327	-1	-1	1.215	1791.13
DISH1 siNT.nd2	273.833	328	-1	-1	1.211	1796.55
DISH1 siNT.nd2	274.386	329	-1	-1	1.219	1788.02
DISH1 siNT.nd2	274.96	330	-1	-1	1.218	1789.78
DISH1 siNT.nd2	275.558	331	-1	-1	1.217	1789.49
DISH1 siNT.nd2	276.137	332	-1	-1	1.215	1793.25
DISH1 siNT.nd2	276.733	333	-1	-1	1.216	1791.86
DISH1 siNT.nd2	277.277	334	-1	-1	1.215	1792.12
DISH1 siNT.nd2	277.817	335	-1	-1	1.216	1789.69
DISH1 siNT.nd2	278.312	336	-1	-1	1.22	1785.83
DISH1 siNT.nd2	278.86	337	-1	-1	1.211	1797.66
DISH1 siNT.nd2	279.44	338	-1	-1	1.215	1793.03
DISH1 siNT.nd2	279.961	339	-1	-1	1.211	1798.41
DISH1 siNT.nd2	280.535	340	-1	-1	1.214	1791.62
DISH1 siNT.nd2	281.05	341	-1	-1	1.213	1792.75
DISH1 siNT.nd2	281.572	342	-1	-1	1.215	1790.47
DISH1 siNT.nd2	282.092	343	-1	-1	1.214	1791.1
DISH1 siNT.nd2	282.649	344	-1	-1	1.214	1791.2
DISH1 siNT.nd2	283.15	345	-1	-1	1.215	1790.35
DISH1 siNT.nd2	283.754	346	-1	-1	1.214	1792.17
DISH1 siNT.nd2	284.287	347	-1	-1	1.214	1794.08
DISH1 siNT.nd2	284.82	348	-1	-1	1.219	1785.52
DISH1 siNT.nd2	285.4	349	-1	-1	1.211	1797.7
DISH1 siNT.nd2	286.009	350	-1	-1	1.208	1799.36
DISH1 siNT.nd2	286.535	351	-1	-1	1.212	1793.34
DISH1 siNT.nd2	287.083	352	-1	-1	1.21	1798.32
DISH1 siNT.nd2	287.58	353	-1	-1	1.21	1794.87
DISH1 siNT.nd2	288.102	354	-1	-1	1.214	1792.27
DISH1 siNT.nd2	288.629	355	-1	-1	1.215	1790.1
DISH1 siNT.nd2	289.239	356	-1	-1	1.212	1793.81
DISH1 siNT.nd2	289.814	357	-1	-1	1.214	1793.14
DISH1 siNT.nd2	290.316	358	-1	-1	1.215	1790.77
DISH1 siNT.nd2	290.845	359	-1	-1	1.215	1789.96
DISH1 siNT.nd2	291.437	360	-1	-1	1.215	1790.62
DISH1 siNT.nd2	291.944	361	-1	-1	1.218	1788.4
DISH1 siNT.nd2	292.518	362	-1	-1	1.213	1793.29
DISH1 siNT.nd2	293.046	363	-1	-1	1.217	1787.67
DISH1 siNT.nd2	293.543	364	-1	-1	1.211	1794.83
DISH1 siNT.nd2	294.057	365	-1	-1	1.209	1796.86
DISH1 siNT.nd2	294.596	366	-1	-1	1.213	1793.42
DISH1 siNT.nd2	295.18	367	-1	-1	1.211	1795.73
DISH1 siNT.nd2	295.692	368	-1	-1	1.21	1795.46
DISH1 siNT.nd2	296.291	369	-1	-1	1.21	1797.53
DISH1 siNT.nd2	296.818	370	-1	-1	1.208	1800.01
DISH1 siNT.nd2	297.441	371	-1	-1	1.21	1796.07
DISH1 siNT.nd2	298.027	372	-1	-1	1.209	1796.93
DISH1 siNT.nd2	298.585	373	-1	-1	1.208	1798.56
DISH1 siNT.nd2	299.107	374	-1	-1	1.207	1800.01
DISH1 siNT.nd2	299.613	375	-1	-1	1.207	1799.14
DISH1 siNT.nd2	300.149	376	-1	-1	1.208	1797.66
DISH1 siNT.nd2	300.651	377	-1	-1	1.209	1796.59
DISH1 siNT.nd2	301.171	378	-1	-1	1.209	1796.23
DISH1 siNT.nd2	301.672	379	-1	-1	1.207	1799.84
DISH1 siNT.nd2	302.181	380	-1	-1	1.211	1794.17
DISH1 siNT.nd2	302.773	381	-1	-1	1.21	1795.77
DISH1 siNT.nd2	303.338	382	-1	-1	1.208	1798.48
DISH1 siNT.nd2	303.838	383	-1	-1	1.209	1797.85
DISH1 siNT.nd2	304.348	384	-1	-1	1.208	1797.98
DISH1 siNT.nd2	304.856	385	-1	-1	1.212	1793.28
DISH1 siNT.nd2	305.364	386	-1	-1	1.213	1790.45
DISH1 siNT.nd2	305.869	387	-1	-1	1.21	1796.48
DISH1 siNT.nd2	306.378	388	-1	-1	1.209	1796.34
DISH1 siNT.nd2	306.88	389	-1	-1	1.207	1797.78
DISH1 siNT.nd2	307.388	390	-1	-1	1.206	1799.91
DISH1 siNT.nd2	307.899	391	-1	-1	1.207	1798.19
DISH1 siNT.nd2	308.407	392	-1	-1	1.206	1800.96
DISH1 siNT.nd2	308.918	393	-1	-1	1.208	1797.16
DISH1 siNT.nd2	309.423	394	-1	-1	1.211	1793.93
DISH1 siNT.nd2	309.927	395	-1	-1	1.206	1800.52
DISH1 siNT.nd2	310.437	396	-1	-1	1.209	1796.07
DISH1 siNT.nd2	310.945	397	-1	-1	1.211	1793.42
DISH1 siNT.nd2	311.461	398	-1	-1	1.206	1800.67
DISH1 siNT.nd2	311.94	399	-1	-1	1.208	1796.88
DISH1 siNT.nd2	312.475	400	-1	-1	1.21	1796.96
DISH1 siNT.nd2	313.092	401	-1	-1	1.212	1793.92
DISH1 siNT.nd2	313.595	402	-1	-1	1.209	1797.52
DISH1 siNT.nd2	314.108	403	-1	-1	1.209	1797.22
DISH1 siNT.nd2	314.623	404	-1	-1	1.21	1795.99
DISH1 siNT.nd2	315.145	405	-1	-1	1.206	1798.37
DISH1 siNT.nd2	315.659	406	-1	-1	1.209	1796.13
DISH1 siNT.nd2	316.172	407	-1	-1	1.205	1801.1
DISH1 siNT.nd2	316.686	408	-1	-1	1.207	1798.09
DISH1 siNT.nd2	317.2	409	-1	-1	1.21	1793.04
DISH1 siNT.nd2	317.714	410	-1	-1	1.208	1797.65
DISH1 siNT.nd2	318.228	411	-1	-1	1.212	1791.59
DISH1 siNT.nd2	318.742	412	-1	-1	1.214	1789.07
DISH1 siNT.nd2	319.261	413	-1	-1	1.213	1790.07
DISH1 siNT.nd2	319.775	414	-1	-1	1.215	1787.17
DISH1 siNT.nd2	320.292	415	-1	-1	1.214	1787.39
