# Supplementary material for: NFATc1 drives Orai3 transcription and proteolysis by harnessing epigenome differences in the MARCH8 promoter
Source: EMBO J. 2025 Sep 29;44(21):6137–67. doi: 10.1038/s44318-025-00572-4 (PMC12583688; doi:10.1038/s44318-025-00572-4)
Supplement: Supplementary file 13 — Figure EV2 Source Data [file 44318_2025_572_MOESM13_ESM.zip › EV 2/EV 2V/siNFATc1.xlsx]

## Sheet: Data (Channels)
Name	Time [s]	ND.T	ND.Z	ND.M	Ratio 340nm/380nm	380nm
DISH 2 siNFAT2.nd2	0.225	1	-1	-1	0.934	5310.61
DISH 2 siNFAT2.nd2	0.757	2	-1	-1	0.941	5266.75
DISH 2 siNFAT2.nd2	1.282	3	-1	-1	0.937	5284.86
DISH 2 siNFAT2.nd2	1.839	4	-1	-1	0.941	5258.4
DISH 2 siNFAT2.nd2	2.383	5	-1	-1	0.937	5284.18
DISH 2 siNFAT2.nd2	2.875	6	-1	-1	0.932	5324.44
DISH 2 siNFAT2.nd2	3.385	7	-1	-1	0.939	5274.59
DISH 2 siNFAT2.nd2	3.947	8	-1	-1	0.949	5206.75
DISH 2 siNFAT2.nd2	4.503	9	-1	-1	0.942	5250
DISH 2 siNFAT2.nd2	5.017	10	-1	-1	0.937	5292.04
DISH 2 siNFAT2.nd2	5.569	11	-1	-1	0.941	5264.06
DISH 2 siNFAT2.nd2	6.053	12	-1	-1	0.934	5311.1
DISH 2 siNFAT2.nd2	6.58	13	-1	-1	0.945	5243.7
DISH 2 siNFAT2.nd2	7.129	14	-1	-1	0.95	5197.6
DISH 2 siNFAT2.nd2	7.638	15	-1	-1	0.952	5184.5
DISH 2 siNFAT2.nd2	8.23	16	-1	-1	0.948	5210.99
DISH 2 siNFAT2.nd2	8.762	17	-1	-1	0.966	5095.34
DISH 2 siNFAT2.nd2	9.305	18	-1	-1	0.95	5205.27
DISH 2 siNFAT2.nd2	9.876	19	-1	-1	0.962	5128.73
DISH 2 siNFAT2.nd2	10.364	20	-1	-1	0.962	5121.6
DISH 2 siNFAT2.nd2	10.865	21	-1	-1	0.953	5182.12
DISH 2 siNFAT2.nd2	11.374	22	-1	-1	0.955	5177.1
DISH 2 siNFAT2.nd2	11.865	23	-1	-1	0.954	5177.71
DISH 2 siNFAT2.nd2	12.358	24	-1	-1	0.95	5194.33
DISH 2 siNFAT2.nd2	12.863	25	-1	-1	0.952	5176.07
DISH 2 siNFAT2.nd2	13.364	26	-1	-1	0.941	5243.31
DISH 2 siNFAT2.nd2	13.878	27	-1	-1	0.949	5187.8
DISH 2 siNFAT2.nd2	14.386	28	-1	-1	0.948	5203
DISH 2 siNFAT2.nd2	14.884	29	-1	-1	0.951	5181.36
DISH 2 siNFAT2.nd2	15.375	30	-1	-1	0.946	5219.59
DISH 2 siNFAT2.nd2	15.871	31	-1	-1	0.943	5246.81
DISH 2 siNFAT2.nd2	16.371	32	-1	-1	0.947	5215.57
DISH 2 siNFAT2.nd2	16.893	33	-1	-1	0.941	5252.87
DISH 2 siNFAT2.nd2	17.393	34	-1	-1	0.949	5199.89
DISH 2 siNFAT2.nd2	17.949	35	-1	-1	0.94	5256.35
DISH 2 siNFAT2.nd2	18.53	36	-1	-1	0.938	5263.83
DISH 2 siNFAT2.nd2	19.073	37	-1	-1	0.945	5218.62
DISH 2 siNFAT2.nd2	19.582	38	-1	-1	0.951	5187.23
DISH 2 siNFAT2.nd2	20.112	39	-1	-1	0.942	5246
DISH 2 siNFAT2.nd2	20.634	40	-1	-1	0.951	5195.11
DISH 2 siNFAT2.nd2	21.117	41	-1	-1	0.938	5282.08
DISH 2 siNFAT2.nd2	21.6	42	-1	-1	0.935	5289.86
DISH 2 siNFAT2.nd2	22.108	43	-1	-1	0.946	5227.08
DISH 2 siNFAT2.nd2	22.61	44	-1	-1	0.942	5252.72
DISH 2 siNFAT2.nd2	23.106	45	-1	-1	0.94	5253.77
DISH 2 siNFAT2.nd2	23.62	46	-1	-1	0.942	5250.69
DISH 2 siNFAT2.nd2	24.116	47	-1	-1	0.943	5249.03
DISH 2 siNFAT2.nd2	24.619	48	-1	-1	0.943	5237.95
DISH 2 siNFAT2.nd2	25.126	49	-1	-1	0.936	5286.31
DISH 2 siNFAT2.nd2	25.694	50	-1	-1	0.947	5219.93
DISH 2 siNFAT2.nd2	26.237	51	-1	-1	0.949	5204.59
DISH 2 siNFAT2.nd2	26.779	52	-1	-1	0.947	5217.12
DISH 2 siNFAT2.nd2	27.329	53	-1	-1	0.946	5221.96
DISH 2 siNFAT2.nd2	27.926	54	-1	-1	0.939	5261.49
DISH 2 siNFAT2.nd2	28.542	55	-1	-1	0.948	5203.72
DISH 2 siNFAT2.nd2	29.085	56	-1	-1	0.951	5181.24
DISH 2 siNFAT2.nd2	29.689	57	-1	-1	0.946	5221.68
DISH 2 siNFAT2.nd2	30.234	58	-1	-1	0.944	5225.25
DISH 2 siNFAT2.nd2	30.794	59	-1	-1	0.94	5249.74
DISH 2 siNFAT2.nd2	31.321	60	-1	-1	0.946	5218.3
DISH 2 siNFAT2.nd2	31.919	61	-1	-1	0.948	5205.48
DISH 2 siNFAT2.nd2	32.444	62	-1	-1	0.946	5219.19
DISH 2 siNFAT2.nd2	33.048	63	-1	-1	0.938	5248.78
DISH 2 siNFAT2.nd2	33.512	64	-1	-1	0.938	5257.4
DISH 2 siNFAT2.nd2	34.104	65	-1	-1	0.938	5256.97
DISH 2 siNFAT2.nd2	34.571	66	-1	-1	0.935	5274.82
DISH 2 siNFAT2.nd2	35.104	67	-1	-1	0.934	5282.65
DISH 2 siNFAT2.nd2	35.661	68	-1	-1	0.937	5271.71
DISH 2 siNFAT2.nd2	36.21	69	-1	-1	0.932	5303.06
DISH 2 siNFAT2.nd2	36.767	70	-1	-1	0.937	5273.08
DISH 2 siNFAT2.nd2	37.3	71	-1	-1	0.931	5300.56
DISH 2 siNFAT2.nd2	37.833	72	-1	-1	0.947	5199.65
DISH 2 siNFAT2.nd2	38.398	73	-1	-1	0.946	5213.75
DISH 2 siNFAT2.nd2	38.942	74	-1	-1	0.943	5240.62
DISH 2 siNFAT2.nd2	39.486	75	-1	-1	0.936	5285.45
DISH 2 siNFAT2.nd2	40.06	76	-1	-1	0.94	5250.52
DISH 2 siNFAT2.nd2	40.598	77	-1	-1	0.944	5224.63
DISH 2 siNFAT2.nd2	41.148	78	-1	-1	0.944	5218.38
DISH 2 siNFAT2.nd2	41.717	79	-1	-1	0.94	5241.17
DISH 2 siNFAT2.nd2	42.268	80	-1	-1	0.94	5246
DISH 2 siNFAT2.nd2	42.868	81	-1	-1	0.938	5262.61
DISH 2 siNFAT2.nd2	43.443	82	-1	-1	0.946	5206.42
DISH 2 siNFAT2.nd2	44.036	83	-1	-1	0.945	5206.85
DISH 2 siNFAT2.nd2	44.63	84	-1	-1	0.947	5204.05
DISH 2 siNFAT2.nd2	45.136	85	-1	-1	0.943	5232.06
DISH 2 siNFAT2.nd2	45.736	86	-1	-1	0.959	5117.97
DISH 2 siNFAT2.nd2	46.339	87	-1	-1	0.951	5178.94
DISH 2 siNFAT2.nd2	46.92	88	-1	-1	0.948	5190.45
DISH 2 siNFAT2.nd2	47.501	89	-1	-1	0.94	5241.01
DISH 2 siNFAT2.nd2	48.115	90	-1	-1	0.942	5224.88
DISH 2 siNFAT2.nd2	48.64	91	-1	-1	0.944	5224.77
DISH 2 siNFAT2.nd2	49.285	92	-1	-1	0.942	5242.83
DISH 2 siNFAT2.nd2	49.88	93	-1	-1	0.944	5215.34
DISH 2 siNFAT2.nd2	50.472	94	-1	-1	0.944	5220.9
DISH 2 siNFAT2.nd2	51.081	95	-1	-1	0.944	5222.79
DISH 2 siNFAT2.nd2	51.709	96	-1	-1	0.939	5250.17
DISH 2 siNFAT2.nd2	52.278	97	-1	-1	0.947	5195.32
DISH 2 siNFAT2.nd2	52.911	98	-1	-1	0.948	5186.51
DISH 2 siNFAT2.nd2	53.51	99	-1	-1	0.946	5206.42
DISH 2 siNFAT2.nd2	54.145	100	-1	-1	0.937	5258
DISH 2 siNFAT2.nd2	54.7	101	-1	-1	0.932	5296.47
DISH 2 siNFAT2.nd2	55.34	102	-1	-1	0.946	5197.58
DISH 2 siNFAT2.nd2	55.962	103	-1	-1	0.958	5129.5
DISH 2 siNFAT2.nd2	56.578	104	-1	-1	0.955	5137.46
DISH 2 siNFAT2.nd2	57.229	105	-1	-1	0.953	5153.45
DISH 2 siNFAT2.nd2	57.859	106	-1	-1	0.95	5180.27
DISH 2 siNFAT2.nd2	58.486	107	-1	-1	0.964	5092.32
DISH 2 siNFAT2.nd2	59.113	108	-1	-1	0.951	5171.42
DISH 2 siNFAT2.nd2	59.718	109	-1	-1	0.95	5191.2
DISH 2 siNFAT2.nd2	60.381	110	-1	-1	0.949	5180.01
DISH 2 siNFAT2.nd2	61.014	111	-1	-1	0.958	5129.73
DISH 2 siNFAT2.nd2	61.658	112	-1	-1	0.949	5157.64
DISH 2 siNFAT2.nd2	62.267	113	-1	-1	0.955	5129.43
DISH 2 siNFAT2.nd2	62.913	114	-1	-1	0.952	5141.2
DISH 2 siNFAT2.nd2	63.557	115	-1	-1	0.961	5122.85
DISH 2 siNFAT2.nd2	64.217	116	-1	-1	0.961	5169.02
DISH 2 siNFAT2.nd2	64.817	117	-1	-1	0.963	5198.13
DISH 2 siNFAT2.nd2	65.469	118	-1	-1	0.981	5128.5
DISH 2 siNFAT2.nd2	66.308	119	-1	-1	1.012	5005.66
DISH 2 siNFAT2.nd2	66.967	120	-1	-1	1.03	4966.49
DISH 2 siNFAT2.nd2	67.636	121	-1	-1	1.061	4855.35
DISH 2 siNFAT2.nd2	68.312	122	-1	-1	1.087	4771.59
DISH 2 siNFAT2.nd2	69.021	123	-1	-1	1.128	4633.36
DISH 2 siNFAT2.nd2	69.705	124	-1	-1	1.168	4494.17
DISH 2 siNFAT2.nd2	70.406	125	-1	-1	1.197	4419.77
DISH 2 siNFAT2.nd2	71.092	126	-1	-1	1.229	4320.12
DISH 2 siNFAT2.nd2	71.784	127	-1	-1	1.273	4170.99
DISH 2 siNFAT2.nd2	72.46	128	-1	-1	1.296	4112.09
DISH 2 siNFAT2.nd2	73.154	129	-1	-1	1.334	4003.6
DISH 2 siNFAT2.nd2	73.844	130	-1	-1	1.365	3904.54
DISH 2 siNFAT2.nd2	74.562	131	-1	-1	1.402	3813.14
DISH 2 siNFAT2.nd2	75.265	132	-1	-1	1.415	3786.78
DISH 2 siNFAT2.nd2	75.963	133	-1	-1	1.438	3729.13
DISH 2 siNFAT2.nd2	76.665	134	-1	-1	1.47	3639.14
DISH 2 siNFAT2.nd2	77.402	135	-1	-1	1.495	3598.86
DISH 2 siNFAT2.nd2	78.112	136	-1	-1	1.506	3580.13
DISH 2 siNFAT2.nd2	78.862	137	-1	-1	1.536	3502.3
DISH 2 siNFAT2.nd2	79.582	138	-1	-1	1.544	3497.8
DISH 2 siNFAT2.nd2	80.299	139	-1	-1	1.565	3451.77
DISH 2 siNFAT2.nd2	81.018	140	-1	-1	1.584	3415.12
DISH 2 siNFAT2.nd2	81.737	141	-1	-1	1.605	3372.65
DISH 2 siNFAT2.nd2	82.487	142	-1	-1	1.627	3320.07
DISH 2 siNFAT2.nd2	83.246	143	-1	-1	1.637	3303.85
DISH 2 siNFAT2.nd2	83.988	144	-1	-1	1.648	3279.61
DISH 2 siNFAT2.nd2	84.731	145	-1	-1	1.666	3248.53
DISH 2 siNFAT2.nd2	85.497	146	-1	-1	1.682	3220.13
DISH 2 siNFAT2.nd2	86.233	147	-1	-1	1.677	3233.07
DISH 2 siNFAT2.nd2	86.968	148	-1	-1	1.693	3210.33
DISH 2 siNFAT2.nd2	87.703	149	-1	-1	1.698	3197.14
DISH 2 siNFAT2.nd2	88.476	150	-1	-1	1.694	3210.05
DISH 2 siNFAT2.nd2	89.26	151	-1	-1	1.715	3171.07
DISH 2 siNFAT2.nd2	90.015	152	-1	-1	1.736	3134.68
DISH 2 siNFAT2.nd2	90.775	153	-1	-1	1.72	3164.18
DISH 2 siNFAT2.nd2	91.571	154	-1	-1	1.729	3146.37
DISH 2 siNFAT2.nd2	92.36	155	-1	-1	1.74	3129.89
DISH 2 siNFAT2.nd2	93.125	156	-1	-1	1.738	3137.85
DISH 2 siNFAT2.nd2	93.839	157	-1	-1	1.76	3096.25
DISH 2 siNFAT2.nd2	94.605	158	-1	-1	1.754	3102.37
DISH 2 siNFAT2.nd2	95.384	159	-1	-1	1.771	3077.91
DISH 2 siNFAT2.nd2	96.114	160	-1	-1	1.778	3070.01
DISH 2 siNFAT2.nd2	96.906	161	-1	-1	1.791	3042.27
DISH 2 siNFAT2.nd2	97.632	162	-1	-1	1.793	3044.07
DISH 2 siNFAT2.nd2	98.415	163	-1	-1	1.798	3035.41
DISH 2 siNFAT2.nd2	99.158	164	-1	-1	1.802	3029.5
DISH 2 siNFAT2.nd2	99.953	165	-1	-1	1.802	3032.1
DISH 2 siNFAT2.nd2	100.744	166	-1	-1	1.806	3013.24
DISH 2 siNFAT2.nd2	101.491	167	-1	-1	1.831	2972.69
DISH 2 siNFAT2.nd2	102.293	168	-1	-1	1.817	3003.63
DISH 2 siNFAT2.nd2	103.101	169	-1	-1	1.804	3023.29
DISH 2 siNFAT2.nd2	103.905	170	-1	-1	1.82	2995.75
DISH 2 siNFAT2.nd2	104.707	171	-1	-1	1.821	3001.87
DISH 2 siNFAT2.nd2	105.523	172	-1	-1	1.848	2956.4
DISH 2 siNFAT2.nd2	106.338	173	-1	-1	1.846	2960.54
DISH 2 siNFAT2.nd2	107.153	174	-1	-1	1.823	3001.92
DISH 2 siNFAT2.nd2	107.977	175	-1	-1	1.831	2983.12
DISH 2 siNFAT2.nd2	108.808	176	-1	-1	1.832	2985.43
DISH 2 siNFAT2.nd2	109.658	177	-1	-1	1.833	2984.41
DISH 2 siNFAT2.nd2	110.49	178	-1	-1	1.847	2960.47
DISH 2 siNFAT2.nd2	111.358	179	-1	-1	1.855	2956.15
DISH 2 siNFAT2.nd2	112.184	180	-1	-1	1.853	2953.44
DISH 2 siNFAT2.nd2	113.015	181	-1	-1	1.867	2932.67
DISH 2 siNFAT2.nd2	113.848	182	-1	-1	1.888	2896.2
DISH 2 siNFAT2.nd2	114.685	183	-1	-1	1.868	2933.14
DISH 2 siNFAT2.nd2	115.553	184	-1	-1	1.88	2902.77
DISH 2 siNFAT2.nd2	116.402	185	-1	-1	1.871	2919.83
DISH 2 siNFAT2.nd2	117.24	186	-1	-1	1.878	2908.61
DISH 2 siNFAT2.nd2	118.093	187	-1	-1	1.889	2895.3
DISH 2 siNFAT2.nd2	118.955	188	-1	-1	1.887	2900.75
DISH 2 siNFAT2.nd2	119.807	189	-1	-1	1.881	2913.41
DISH 2 siNFAT2.nd2	120.661	190	-1	-1	1.879	2911.63
DISH 2 siNFAT2.nd2	121.515	191	-1	-1	1.891	2898.57
DISH 2 siNFAT2.nd2	122.378	192	-1	-1	1.887	2908.63
DISH 2 siNFAT2.nd2	123.228	193	-1	-1	1.874	2923.95
DISH 2 siNFAT2.nd2	124.094	194	-1	-1	1.893	2891.2
DISH 2 siNFAT2.nd2	124.961	195	-1	-1	1.899	2882.86
DISH 2 siNFAT2.nd2	125.835	196	-1	-1	1.869	2932.57
DISH 2 siNFAT2.nd2	126.709	197	-1	-1	1.874	2926.58
DISH 2 siNFAT2.nd2	127.596	198	-1	-1	1.867	2932.44
DISH 2 siNFAT2.nd2	128.509	199	-1	-1	1.88	2913.63
DISH 2 siNFAT2.nd2	129.388	200	-1	-1	1.877	2918.07
DISH 2 siNFAT2.nd2	130.281	201	-1	-1	1.874	2921.06
DISH 2 siNFAT2.nd2	131.096	202	-1	-1	1.886	2904.72
DISH 2 siNFAT2.nd2	131.977	203	-1	-1	1.888	2899.72
DISH 2 siNFAT2.nd2	132.878	204	-1	-1	1.888	2903.79
DISH 2 siNFAT2.nd2	133.777	205	-1	-1	1.892	2892.86
DISH 2 siNFAT2.nd2	134.616	206	-1	-1	1.885	2903.24
DISH 2 siNFAT2.nd2	135.519	207	-1	-1	1.896	2884.88
DISH 2 siNFAT2.nd2	136.43	208	-1	-1	1.892	2893.59
DISH 2 siNFAT2.nd2	137.333	209	-1	-1	1.885	2906.87
DISH 2 siNFAT2.nd2	138.178	210	-1	-1	1.885	2900.8
DISH 2 siNFAT2.nd2	139.088	211	-1	-1	1.909	2863.26
DISH 2 siNFAT2.nd2	140.007	212	-1	-1	1.902	2867.46
DISH 2 siNFAT2.nd2	140.92	213	-1	-1	1.917	2850.81
DISH 2 siNFAT2.nd2	141.839	214	-1	-1	1.907	2867.83
DISH 2 siNFAT2.nd2	142.702	215	-1	-1	1.906	2868.84
DISH 2 siNFAT2.nd2	143.621	216	-1	-1	1.888	2896.57
DISH 2 siNFAT2.nd2	144.556	217	-1	-1	1.908	2865.93
DISH 2 siNFAT2.nd2	145.484	218	-1	-1	1.909	2860.4
DISH 2 siNFAT2.nd2	146.416	219	-1	-1	1.908	2861.41
DISH 2 siNFAT2.nd2	147.349	220	-1	-1	1.904	2864.65
DISH 2 siNFAT2.nd2	148.232	221	-1	-1	1.907	2867.11
DISH 2 siNFAT2.nd2	149.177	222	-1	-1	1.901	2873.89
DISH 2 siNFAT2.nd2	150.128	223	-1	-1	1.909	2861.2
DISH 2 siNFAT2.nd2	151.075	224	-1	-1	1.928	2828.42
DISH 2 siNFAT2.nd2	152.041	225	-1	-1	1.908	2861.15
DISH 2 siNFAT2.nd2	152.992	226	-1	-1	1.903	2870.99
DISH 2 siNFAT2.nd2	153.951	227	-1	-1	1.907	2866.71
DISH 2 siNFAT2.nd2	154.909	228	-1	-1	1.889	2895.42
DISH 2 siNFAT2.nd2	155.878	229	-1	-1	1.897	2876.75
DISH 2 siNFAT2.nd2	156.86	230	-1	-1	1.889	2884.81
DISH 2 siNFAT2.nd2	157.77	231	-1	-1	1.886	2893.15
DISH 2 siNFAT2.nd2	158.74	232	-1	-1	1.887	2886.3
DISH 2 siNFAT2.nd2	159.727	233	-1	-1	1.893	2880.34
DISH 2 siNFAT2.nd2	160.714	234	-1	-1	1.889	2887.32
DISH 2 siNFAT2.nd2	161.696	235	-1	-1	1.892	2884.23
DISH 2 siNFAT2.nd2	162.682	236	-1	-1	1.914	2843.25
DISH 2 siNFAT2.nd2	163.67	237	-1	-1	1.902	2863.99
DISH 2 siNFAT2.nd2	164.659	238	-1	-1	1.907	2854.34
DISH 2 siNFAT2.nd2	165.665	239	-1	-1	1.911	2849.05
DISH 2 siNFAT2.nd2	166.67	240	-1	-1	1.912	2850.51
DISH 2 siNFAT2.nd2	167.676	241	-1	-1	1.909	2852.73
DISH 2 siNFAT2.nd2	168.671	242	-1	-1	1.898	2867.83
DISH 2 siNFAT2.nd2	169.675	243	-1	-1	1.892	2879.23
DISH 2 siNFAT2.nd2	170.681	244	-1	-1	1.894	2875.57
DISH 2 siNFAT2.nd2	171.694	245	-1	-1	1.901	2862.68
DISH 2 siNFAT2.nd2	172.705	246	-1	-1	1.899	2869.37
DISH 2 siNFAT2.nd2	173.716	247	-1	-1	1.907	2855.98
DISH 2 siNFAT2.nd2	174.728	248	-1	-1	1.898	2868.96
DISH 2 siNFAT2.nd2	175.74	249	-1	-1	1.905	2857.3
DISH 2 siNFAT2.nd2	176.759	250	-1	-1	1.917	2835.41
DISH 2 siNFAT2.nd2	177.789	251	-1	-1	1.9	2859.18
DISH 2 siNFAT2.nd2	178.811	252	-1	-1	1.904	2853.21
DISH 2 siNFAT2.nd2	179.83	253	-1	-1	1.884	2880.74
DISH 2 siNFAT2.nd2	180.866	254	-1	-1	1.897	2863.23
DISH 2 siNFAT2.nd2	181.896	255	-1	-1	1.898	2867.33
DISH 2 siNFAT2.nd2	182.93	256	-1	-1	1.904	2850.8
DISH 2 siNFAT2.nd2	183.967	257	-1	-1	1.898	2863.03
DISH 2 siNFAT2.nd2	185.01	258	-1	-1	1.902	2854.87
DISH 2 siNFAT2.nd2	186.058	259	-1	-1	1.901	2859.04
DISH 2 siNFAT2.nd2	187.101	260	-1	-1	1.899	2857.36
DISH 2 siNFAT2.nd2	188.149	261	-1	-1	1.91	2841.23
DISH 2 siNFAT2.nd2	189.207	262	-1	-1	1.909	2841.65
DISH 2 siNFAT2.nd2	190.261	263	-1	-1	1.881	2887.16
DISH 2 siNFAT2.nd2	191.326	264	-1	-1	1.895	2864.31
DISH 2 siNFAT2.nd2	192.381	265	-1	-1	1.894	2862.47
DISH 2 siNFAT2.nd2	193.448	266	-1	-1	1.875	2890.88
DISH 2 siNFAT2.nd2	194.557	267	-1	-1	1.897	2859.82
DISH 2 siNFAT2.nd2	195.613	268	-1	-1	1.886	2878.55
DISH 2 siNFAT2.nd2	196.675	269	-1	-1	1.892	2868.94
DISH 2 siNFAT2.nd2	197.784	270	-1	-1	1.899	2850.96
DISH 2 siNFAT2.nd2	198.803	271	-1	-1	1.887	2870.74
DISH 2 siNFAT2.nd2	199.885	272	-1	-1	1.911	2837.32
DISH 2 siNFAT2.nd2	200.904	273	-1	-1	1.901	2855.32
DISH 2 siNFAT2.nd2	201.989	274	-1	-1	1.894	2861.67
DISH 2 siNFAT2.nd2	203.077	275	-1	-1	1.882	2885.45
DISH 2 siNFAT2.nd2	204.18	276	-1	-1	1.885	2872.45
DISH 2 siNFAT2.nd2	205.275	277	-1	-1	1.885	2877.23
DISH 2 siNFAT2.nd2	206.378	278	-1	-1	1.897	2857.19
DISH 2 siNFAT2.nd2	207.423	279	-1	-1	1.898	2856.93
DISH 2 siNFAT2.nd2	208.52	280	-1	-1	1.884	2875.32
DISH 2 siNFAT2.nd2	209.609	281	-1	-1	1.89	2863.26
DISH 2 siNFAT2.nd2	210.719	282	-1	-1	1.89	2864.48
DISH 2 siNFAT2.nd2	211.827	283	-1	-1	1.896	2861.75
DISH 2 siNFAT2.nd2	212.883	284	-1	-1	1.886	2869.2
DISH 2 siNFAT2.nd2	213.659	285	-1	-1	1.876	2883.75
DISH 2 siNFAT2.nd2	214.168	286	-1	-1	1.877	2884.57
DISH 2 siNFAT2.nd2	214.73	287	-1	-1	1.881	2873.3
DISH 2 siNFAT2.nd2	215.63	288	-1	-1	1.885	2872.5
DISH 2 siNFAT2.nd2	216.769	289	-1	-1	1.881	2877.94
DISH 2 siNFAT2.nd2	217.908	290	-1	-1	1.873	2892.13
DISH 2 siNFAT2.nd2	219.052	291	-1	-1	1.875	2886.84
DISH 2 siNFAT2.nd2	220.191	292	-1	-1	1.871	2895.55
DISH 2 siNFAT2.nd2	221.335	293	-1	-1	1.868	2901.72
DISH 2 siNFAT2.nd2	222.413	294	-1	-1	1.886	2871.82
DISH 2 siNFAT2.nd2	223.556	295	-1	-1	1.882	2877.5
DISH 2 siNFAT2.nd2	224.706	296	-1	-1	1.892	2856.67
DISH 2 siNFAT2.nd2	225.856	297	-1	-1	1.864	2904.82
DISH 2 siNFAT2.nd2	227.011	298	-1	-1	1.87	2889.98
DISH 2 siNFAT2.nd2	228.167	299	-1	-1	1.875	2879.14
DISH 2 siNFAT2.nd2	229.331	300	-1	-1	1.874	2879.09
DISH 2 siNFAT2.nd2	230.48	301	-1	-1	1.883	2869.6
DISH 2 siNFAT2.nd2	231.63	302	-1	-1	1.872	2886.06
DISH 2 siNFAT2.nd2	232.721	303	-1	-1	1.882	2864.07
DISH 2 siNFAT2.nd2	233.888	304	-1	-1	1.861	2902.52
DISH 2 siNFAT2.nd2	235.07	305	-1	-1	1.858	2903.23
DISH 2 siNFAT2.nd2	236.238	306	-1	-1	1.86	2902.24
DISH 2 siNFAT2.nd2	237.416	307	-1	-1	1.849	2920.41
DISH 2 siNFAT2.nd2	238.59	308	-1	-1	1.853	2913.34
DISH 2 siNFAT2.nd2	239.769	309	-1	-1	1.868	2895.53
DISH 2 siNFAT2.nd2	240.957	310	-1	-1	1.871	2884.11
DISH 2 siNFAT2.nd2	242.139	311	-1	-1	1.866	2889.98
DISH 2 siNFAT2.nd2	243.332	312	-1	-1	1.859	2899.67
DISH 2 siNFAT2.nd2	244.517	313	-1	-1	1.871	2884.1
DISH 2 siNFAT2.nd2	245.71	314	-1	-1	1.856	2908.17
DISH 2 siNFAT2.nd2	246.908	315	-1	-1	1.843	2922.4
DISH 2 siNFAT2.nd2	248.107	316	-1	-1	1.854	2915.04
DISH 2 siNFAT2.nd2	249.311	317	-1	-1	1.854	2909.99
DISH 2 siNFAT2.nd2	250.516	318	-1	-1	1.85	2911.11
DISH 2 siNFAT2.nd2	251.726	319	-1	-1	1.857	2897.89
DISH 2 siNFAT2.nd2	252.949	320	-1	-1	1.847	2917.57
DISH 2 siNFAT2.nd2	254.159	321	-1	-1	1.838	2927.24
DISH 2 siNFAT2.nd2	255.381	322	-1	-1	1.841	2927.4
DISH 2 siNFAT2.nd2	256.602	323	-1	-1	1.841	2929.27
DISH 2 siNFAT2.nd2	257.765	324	-1	-1	1.839	2929.22
DISH 2 siNFAT2.nd2	258.988	325	-1	-1	1.848	2912.9
DISH 2 siNFAT2.nd2	260.211	326	-1	-1	1.846	2921.04
DISH 2 siNFAT2.nd2	261.435	327	-1	-1	1.857	2897.12
DISH 2 siNFAT2.nd2	262.669	328	-1	-1	1.843	2920.99
DISH 2 siNFAT2.nd2	263.892	329	-1	-1	1.852	2909.5
DISH 2 siNFAT2.nd2	265.138	330	-1	-1	1.853	2909.44
DISH 2 siNFAT2.nd2	266.387	331	-1	-1	1.838	2928.83
DISH 2 siNFAT2.nd2	267.561	332	-1	-1	1.847	2911.53
DISH 2 siNFAT2.nd2	268.789	333	-1	-1	1.837	2925.7
DISH 2 siNFAT2.nd2	270.03	334	-1	-1	1.841	2922.61
DISH 2 siNFAT2.nd2	271.277	335	-1	-1	1.827	2941.45
DISH 2 siNFAT2.nd2	272.522	336	-1	-1	1.843	2913.49
DISH 2 siNFAT2.nd2	273.77	337	-1	-1	1.862	2889.46
DISH 2 siNFAT2.nd2	275.026	338	-1	-1	1.85	2914.39
DISH 2 siNFAT2.nd2	276.279	339	-1	-1	1.836	2930.73
DISH 2 siNFAT2.nd2	277.532	340	-1	-1	1.839	2930.5
DISH 2 siNFAT2.nd2	278.794	341	-1	-1	1.842	2922.39
DISH 2 siNFAT2.nd2	280.057	342	-1	-1	1.847	2911.08
DISH 2 siNFAT2.nd2	281.342	343	-1	-1	1.831	2942.5
DISH 2 siNFAT2.nd2	282.623	344	-1	-1	1.848	2911.47
DISH 2 siNFAT2.nd2	283.91	345	-1	-1	1.844	2918.81
DISH 2 siNFAT2.nd2	285.197	346	-1	-1	1.842	2917.22
DISH 2 siNFAT2.nd2	286.516	347	-1	-1	1.84	2923.59
DISH 2 siNFAT2.nd2	287.835	348	-1	-1	1.842	2921.25
DISH 2 siNFAT2.nd2	289.141	349	-1	-1	1.84	2921.01
DISH 2 siNFAT2.nd2	290.44	350	-1	-1	1.83	2937.07
DISH 2 siNFAT2.nd2	291.734	351	-1	-1	1.849	2910.97
DISH 2 siNFAT2.nd2	293.051	352	-1	-1	1.835	2926.55
DISH 2 siNFAT2.nd2	294.358	353	-1	-1	1.851	2908.37
DISH 2 siNFAT2.nd2	295.665	354	-1	-1	1.834	2935.59
DISH 2 siNFAT2.nd2	296.981	355	-1	-1	1.851	2897.66
DISH 2 siNFAT2.nd2	298.302	356	-1	-1	1.845	2910.41
DISH 2 siNFAT2.nd2	299.625	357	-1	-1	1.848	2910.13
DISH 2 siNFAT2.nd2	300.956	358	-1	-1	1.857	2890.65
DISH 2 siNFAT2.nd2	302.311	359	-1	-1	1.836	2925.83
DISH 2 siNFAT2.nd2	303.629	360	-1	-1	1.832	2928.54
