# Supplementary material for: NFATc1 drives Orai3 transcription and proteolysis by harnessing epigenome differences in the MARCH8 promoter
Source: EMBO J. 2025 Sep 29;44(21):6137–67. doi: 10.1038/s44318-025-00572-4 (PMC12583688; doi:10.1038/s44318-025-00572-4)
Supplement: Supplementary file 13 — Figure EV2 Source Data [file 44318_2025_572_MOESM13_ESM.zip › EV 2/EV 2Q/siNT.xlsx]

## Sheet: Data (Channels)
Name	Time [s]	ND.T	ND.Z	ND.M	Ratio 340nm/380nm	380nm
DISH 6.nd2	0.182	1	-1	-1	0.916	2887.73
DISH 6.nd2	1.178	2	-1	-1	0.915	2890.72
DISH 6.nd2	2.13	3	-1	-1	0.919	2875.19
DISH 6.nd2	3.129	4	-1	-1	0.909	2909.52
DISH 6.nd2	4.113	5	-1	-1	0.913	2896.13
DISH 6.nd2	5.113	6	-1	-1	0.916	2887.97
DISH 6.nd2	6.095	7	-1	-1	0.927	2847.13
DISH 6.nd2	7.127	8	-1	-1	0.923	2856.63
DISH 6.nd2	8.118	9	-1	-1	0.926	2850.64
DISH 6.nd2	9.131	10	-1	-1	0.927	2846.44
DISH 6.nd2	10.122	11	-1	-1	0.925	2851.31
DISH 6.nd2	11.139	12	-1	-1	0.925	2850.57
DISH 6.nd2	12.131	13	-1	-1	0.924	2853.52
DISH 6.nd2	13.125	14	-1	-1	0.921	2863.52
DISH 6.nd2	14.149	15	-1	-1	0.924	2854.07
DISH 6.nd2	15.144	16	-1	-1	0.923	2849.21
DISH 6.nd2	16.098	17	-1	-1	0.925	2838.59
DISH 6.nd2	17.13	18	-1	-1	0.922	2847.9
DISH 6.nd2	18.134	19	-1	-1	0.922	2854.2
DISH 6.nd2	19.139	20	-1	-1	0.93	2825.02
DISH 6.nd2	20.164	21	-1	-1	0.926	2840.53
DISH 6.nd2	21.155	22	-1	-1	0.924	2845.74
DISH 6.nd2	22.157	23	-1	-1	0.914	2885.28
DISH 6.nd2	23.133	24	-1	-1	0.921	2857.97
DISH 6.nd2	24.141	25	-1	-1	0.913	2885.31
DISH 6.nd2	25.136	26	-1	-1	0.925	2835.53
DISH 6.nd2	26.125	27	-1	-1	0.922	2849.22
DISH 6.nd2	27.122	28	-1	-1	0.912	2889.44
DISH 6.nd2	28.135	29	-1	-1	0.912	2886.75
DISH 6.nd2	29.144	30	-1	-1	0.918	2868.07
DISH 6.nd2	30.133	31	-1	-1	0.92	2861.43
DISH 6.nd2	31.124	32	-1	-1	0.919	2866.04
DISH 6.nd2	32.139	33	-1	-1	0.921	2851.91
DISH 6.nd2	33.135	34	-1	-1	0.922	2849.44
DISH 6.nd2	34.127	35	-1	-1	0.919	2862.09
DISH 6.nd2	35.141	36	-1	-1	0.925	2838.04
DISH 6.nd2	36.111	37	-1	-1	0.923	2845.1
DISH 6.nd2	37.159	38	-1	-1	0.917	2867
DISH 6.nd2	38.135	39	-1	-1	0.912	2887.21
DISH 6.nd2	39.095	40	-1	-1	0.922	2845.62
DISH 6.nd2	40.095	41	-1	-1	0.926	2829.93
DISH 6.nd2	41.105	42	-1	-1	0.923	2840.22
DISH 6.nd2	42.142	43	-1	-1	0.922	2843.44
DISH 6.nd2	43.124	44	-1	-1	0.915	2871.06
DISH 6.nd2	44.129	45	-1	-1	0.915	2869.28
DISH 6.nd2	45.134	46	-1	-1	0.917	2872.42
DISH 6.nd2	46.136	47	-1	-1	0.924	2844.27
DISH 6.nd2	47.131	48	-1	-1	0.914	2882.1
DISH 6.nd2	48.118	49	-1	-1	0.918	2869.65
DISH 6.nd2	49.096	50	-1	-1	0.914	2880.15
DISH 6.nd2	50.098	51	-1	-1	0.917	2871
DISH 6.nd2	51.098	52	-1	-1	0.918	2867.02
DISH 6.nd2	52.117	53	-1	-1	0.916	2872.26
DISH 6.nd2	53.117	54	-1	-1	0.915	2874.32
DISH 6.nd2	54.129	55	-1	-1	0.927	2831.77
DISH 6.nd2	55.116	56	-1	-1	0.921	2846.87
DISH 6.nd2	56.111	57	-1	-1	0.924	2847.12
DISH 6.nd2	57.1	58	-1	-1	0.916	2870.83
DISH 6.nd2	58.141	59	-1	-1	0.911	2885.04
DISH 6.nd2	59.111	60	-1	-1	0.9	2938.04
DISH 6.nd2	60.117	61	-1	-1	0.931	2863.66
DISH 6.nd2	61.113	62	-1	-1	0.963	2776.68
DISH 6.nd2	62.172	63	-1	-1	1.008	2715.73
DISH 6.nd2	63.166	64	-1	-1	1.043	2660.36
DISH 6.nd2	64.166	65	-1	-1	1.074	2629.84
DISH 6.nd2	65.159	66	-1	-1	1.113	2563.26
DISH 6.nd2	66.172	67	-1	-1	1.149	2508.91
DISH 6.nd2	67.159	68	-1	-1	1.176	2463.89
DISH 6.nd2	68.159	69	-1	-1	1.209	2418.63
DISH 6.nd2	69.188	70	-1	-1	1.231	2389.91
DISH 6.nd2	70.17	71	-1	-1	1.249	2368.45
DISH 6.nd2	71.197	72	-1	-1	1.268	2342.42
DISH 6.nd2	72.18	73	-1	-1	1.282	2323.14
DISH 6.nd2	73.21	74	-1	-1	1.303	2294.56
DISH 6.nd2	74.182	75	-1	-1	1.318	2273.81
DISH 6.nd2	75.23	76	-1	-1	1.326	2272.02
DISH 6.nd2	76.213	77	-1	-1	1.338	2259.1
DISH 6.nd2	77.231	78	-1	-1	1.355	2231.66
DISH 6.nd2	78.11	79	-1	-1	1.364	2222.91
DISH 6.nd2	79.11	80	-1	-1	1.371	2215.61
DISH 6.nd2	80.124	81	-1	-1	1.386	2196.26
DISH 6.nd2	81.138	82	-1	-1	1.397	2178.67
DISH 6.nd2	82.198	83	-1	-1	1.404	2169.18
DISH 6.nd2	83.223	84	-1	-1	1.405	2174.29
DISH 6.nd2	84.231	85	-1	-1	1.413	2162.27
DISH 6.nd2	85.246	86	-1	-1	1.423	2152.53
DISH 6.nd2	86.23	87	-1	-1	1.421	2157.47
DISH 6.nd2	87.224	88	-1	-1	1.428	2149.36
DISH 6.nd2	88.225	89	-1	-1	1.435	2140.45
DISH 6.nd2	89.23	90	-1	-1	1.43	2148.22
DISH 6.nd2	90.27	91	-1	-1	1.444	2127.43
DISH 6.nd2	91.132	92	-1	-1	1.444	2125.64
DISH 6.nd2	92.098	93	-1	-1	1.441	2131.12
DISH 6.nd2	93.226	94	-1	-1	1.449	2125.39
DISH 6.nd2	94.101	95	-1	-1	1.45	2125.56
DISH 6.nd2	95.236	96	-1	-1	1.464	2104.96
DISH 6.nd2	96.117	97	-1	-1	1.464	2106.95
DISH 6.nd2	97.238	98	-1	-1	1.461	2112.06
DISH 6.nd2	98.129	99	-1	-1	1.467	2102.69
DISH 6.nd2	99.134	100	-1	-1	1.467	2101.92
DISH 6.nd2	100.269	101	-1	-1	1.459	2115.62
DISH 6.nd2	101.178	102	-1	-1	1.463	2109.73
DISH 6.nd2	102.117	103	-1	-1	1.462	2113.44
DISH 6.nd2	103.243	104	-1	-1	1.473	2092.66
DISH 6.nd2	104.158	105	-1	-1	1.472	2098
DISH 6.nd2	105.092	106	-1	-1	1.475	2093.94
DISH 6.nd2	106.259	107	-1	-1	1.474	2094.8
DISH 6.nd2	107.155	108	-1	-1	1.48	2090.91
DISH 6.nd2	108.125	109	-1	-1	1.476	2096.08
DISH 6.nd2	109.129	110	-1	-1	1.477	2092.51
DISH 6.nd2	110.215	111	-1	-1	1.483	2089.45
DISH 6.nd2	111.145	112	-1	-1	1.486	2082.63
DISH 6.nd2	112.102	113	-1	-1	1.471	2098.93
DISH 6.nd2	113.126	114	-1	-1	1.479	2090.31
DISH 6.nd2	114.132	115	-1	-1	1.481	2089.99
DISH 6.nd2	115.114	116	-1	-1	1.469	2104.61
DISH 6.nd2	116.123	117	-1	-1	1.483	2085.55
DISH 6.nd2	117.135	118	-1	-1	1.475	2092.62
DISH 6.nd2	118.262	119	-1	-1	1.48	2091.39
DISH 6.nd2	119.225	120	-1	-1	1.486	2083.18
DISH 6.nd2	120.226	121	-1	-1	1.479	2091.54
DISH 6.nd2	121.191	122	-1	-1	1.475	2095.24
DISH 6.nd2	122.196	123	-1	-1	1.48	2088.89
DISH 6.nd2	123.166	124	-1	-1	1.476	2095.29
DISH 6.nd2	124.123	125	-1	-1	1.478	2091.46
DISH 6.nd2	125.147	126	-1	-1	1.482	2085.95
DISH 6.nd2	126.142	127	-1	-1	1.474	2096.08
DISH 6.nd2	127.17	128	-1	-1	1.473	2096.57
DISH 6.nd2	128.141	129	-1	-1	1.487	2076.29
DISH 6.nd2	129.182	130	-1	-1	1.484	2080.38
DISH 6.nd2	130.163	131	-1	-1	1.49	2073.44
DISH 6.nd2	131.209	132	-1	-1	1.488	2074
DISH 6.nd2	132.203	133	-1	-1	1.488	2073.16
DISH 6.nd2	133.27	134	-1	-1	1.485	2077.42
DISH 6.nd2	134.282	135	-1	-1	1.489	2071.21
DISH 6.nd2	135.15	136	-1	-1	1.49	2065.38
DISH 6.nd2	136.221	137	-1	-1	1.489	2069.99
DISH 6.nd2	137.256	138	-1	-1	1.487	2070.57
DISH 6.nd2	138.107	139	-1	-1	1.485	2071.83
DISH 6.nd2	139.153	140	-1	-1	1.488	2072.56
DISH 6.nd2	140.221	141	-1	-1	1.482	2077.11
DISH 6.nd2	141.317	142	-1	-1	1.487	2069.01
DISH 6.nd2	142.1	143	-1	-1	1.491	2065.34
DISH 6.nd2	143.178	144	-1	-1	1.481	2075.63
DISH 6.nd2	144.303	145	-1	-1	1.475	2087.18
DISH 6.nd2	145.105	146	-1	-1	1.474	2089.2
DISH 6.nd2	146.19	147	-1	-1	1.48	2079.95
DISH 6.nd2	147.328	148	-1	-1	1.48	2082.73
DISH 6.nd2	148.332	149	-1	-1	1.482	2073.98
DISH 6.nd2	149.145	150	-1	-1	1.486	2070.08
DISH 6.nd2	150.234	151	-1	-1	1.476	2086.11
DISH 6.nd2	151.317	152	-1	-1	1.473	2084.88
DISH 6.nd2	152.131	153	-1	-1	1.472	2086.34
DISH 6.nd2	153.285	154	-1	-1	1.476	2081.36
DISH 6.nd2	154.119	155	-1	-1	1.473	2081.98
DISH 6.nd2	155.262	156	-1	-1	1.48	2073.46
DISH 6.nd2	156.095	157	-1	-1	1.481	2069.49
DISH 6.nd2	157.229	158	-1	-1	1.486	2064.48
DISH 6.nd2	158.344	159	-1	-1	1.491	2056.44
DISH 6.nd2	159.182	160	-1	-1	1.489	2059.24
DISH 6.nd2	160.12	161	-1	-1	1.48	2072.29
DISH 6.nd2	161.306	162	-1	-1	1.48	2069.97
DISH 6.nd2	162.156	163	-1	-1	1.482	2068.77
DISH 6.nd2	163.307	164	-1	-1	1.475	2078.91
DISH 6.nd2	164.167	165	-1	-1	1.473	2081.83
DISH 6.nd2	165.349	166	-1	-1	1.476	2075.55
DISH 6.nd2	166.214	167	-1	-1	1.476	2076.56
DISH 6.nd2	167.106	168	-1	-1	1.476	2076.43
DISH 6.nd2	168.236	169	-1	-1	1.474	2080.65
DISH 6.nd2	169.11	170	-1	-1	1.476	2074.97
DISH 6.nd2	170.297	171	-1	-1	1.474	2076.81
DISH 6.nd2	171.172	172	-1	-1	1.478	2072.17
DISH 6.nd2	172.366	173	-1	-1	1.476	2073.07
DISH 6.nd2	173.247	174	-1	-1	1.475	2075.63
DISH 6.nd2	174.145	175	-1	-1	1.471	2081.77
DISH 6.nd2	175.355	176	-1	-1	1.481	2063.89
DISH 6.nd2	176.251	177	-1	-1	1.481	2063.37
DISH 6.nd2	177.154	178	-1	-1	1.486	2055.27
DISH 6.nd2	178.107	179	-1	-1	1.481	2061.23
DISH 6.nd2	179.33	180	-1	-1	1.482	2060.79
DISH 6.nd2	180.234	181	-1	-1	1.481	2062.91
DISH 6.nd2	181.148	182	-1	-1	1.482	2063.81
DISH 6.nd2	182.088	183	-1	-1	1.487	2053.7
DISH 6.nd2	183.114	184	-1	-1	1.481	2061.81
DISH 6.nd2	184.35	185	-1	-1	1.477	2067.99
DISH 6.nd2	185.273	186	-1	-1	1.475	2069.48
DISH 6.nd2	186.212	187	-1	-1	1.475	2066.18
DISH 6.nd2	187.159	188	-1	-1	1.469	2072.37
DISH 6.nd2	188.099	189	-1	-1	1.477	2065.26
DISH 6.nd2	189.381	190	-1	-1	1.481	2056.49
DISH 6.nd2	190.315	191	-1	-1	1.484	2056.53
DISH 6.nd2	191.273	192	-1	-1	1.488	2050.13
DISH 6.nd2	192.219	193	-1	-1	1.487	2052.23
DISH 6.nd2	193.182	194	-1	-1	1.492	2043.71
DISH 6.nd2	194.148	195	-1	-1	1.486	2051.54
DISH 6.nd2	195.119	196	-1	-1	1.478	2061.19
DISH 6.nd2	196.094	197	-1	-1	1.484	2056.52
DISH 6.nd2	197.087	198	-1	-1	1.478	2063.24
DISH 6.nd2	198.381	199	-1	-1	1.479	2061.04
DISH 6.nd2	199.351	200	-1	-1	1.473	2066.61
DISH 6.nd2	200.331	201	-1	-1	1.473	2065.49
DISH 6.nd2	201.331	202	-1	-1	1.485	2052.13
DISH 6.nd2	202.338	203	-1	-1	1.482	2053.54
DISH 6.nd2	203.326	204	-1	-1	1.478	2060.39
DISH 6.nd2	204.318	205	-1	-1	1.481	2055.04
DISH 6.nd2	205.249	206	-1	-1	1.482	2053.63
DISH 6.nd2	206.274	207	-1	-1	1.482	2051.35
DISH 6.nd2	207.287	208	-1	-1	1.479	2056.85
DISH 6.nd2	208.229	209	-1	-1	1.481	2053.66
DISH 6.nd2	209.243	210	-1	-1	1.491	2040.77
DISH 6.nd2	210.277	211	-1	-1	1.486	2042.26
DISH 6.nd2	211.31	212	-1	-1	1.487	2043.12
DISH 6.nd2	212.286	213	-1	-1	1.481	2050.09
DISH 6.nd2	213.299	214	-1	-1	1.478	2054.97
DISH 6.nd2	214.262	215	-1	-1	1.481	2051.59
DISH 6.nd2	215.297	216	-1	-1	1.489	2038.99
DISH 6.nd2	216.333	217	-1	-1	1.487	2043.26
DISH 6.nd2	217.304	218	-1	-1	1.488	2039.15
DISH 6.nd2	218.36	219	-1	-1	1.49	2034.31
DISH 6.nd2	219.41	220	-1	-1	1.49	2034.08
DISH 6.nd2	220.465	221	-1	-1	1.488	2037.95
DISH 6.nd2	221.513	222	-1	-1	1.479	2051.27
DISH 6.nd2	222.571	223	-1	-1	1.477	2054.56
DISH 6.nd2	223.634	224	-1	-1	1.476	2051.95
DISH 6.nd2	224.742	225	-1	-1	1.482	2044.01
DISH 6.nd2	225.804	226	-1	-1	1.488	2038.76
DISH 6.nd2	226.816	227	-1	-1	1.481	2042.99
DISH 6.nd2	227.88	228	-1	-1	1.478	2050.45
DISH 6.nd2	228.951	229	-1	-1	1.478	2048.68
DISH 6.nd2	230.025	230	-1	-1	1.48	2043.63
DISH 6.nd2	231.097	231	-1	-1	1.478	2047.73
DISH 6.nd2	232.119	232	-1	-1	1.482	2041.68
DISH 6.nd2	233.219	233	-1	-1	1.482	2045.03
DISH 6.nd2	234.296	234	-1	-1	1.481	2043.83
DISH 6.nd2	235.384	235	-1	-1	1.481	2041.79
DISH 6.nd2	236.477	236	-1	-1	1.486	2037.13
DISH 6.nd2	237.572	237	-1	-1	1.489	2030.49
DISH 6.nd2	238.674	238	-1	-1	1.488	2033.05
DISH 6.nd2	239.782	239	-1	-1	1.486	2034.85
DISH 6.nd2	240.893	240	-1	-1	1.481	2043.79
DISH 6.nd2	242.001	241	-1	-1	1.482	2040.65
DISH 6.nd2	243.145	242	-1	-1	1.485	2036.14
DISH 6.nd2	244.258	243	-1	-1	1.483	2034.63
DISH 6.nd2	245.37	244	-1	-1	1.484	2037.43
DISH 6.nd2	246.431	245	-1	-1	1.485	2037.39
DISH 6.nd2	247.564	246	-1	-1	1.484	2035.64
DISH 6.nd2	248.691	247	-1	-1	1.476	2044.26
DISH 6.nd2	249.841	248	-1	-1	1.478	2041.54
DISH 6.nd2	250.984	249	-1	-1	1.48	2041.1
DISH 6.nd2	252.131	250	-1	-1	1.484	2034.59
DISH 6.nd2	253.282	251	-1	-1	1.484	2033.22
DISH 6.nd2	254.428	252	-1	-1	1.478	2043.57
DISH 6.nd2	255.609	253	-1	-1	1.48	2039.21
DISH 6.nd2	256.243	254	-1	-1	1.487	2031.13
DISH 6.nd2	256.884	255	-1	-1	1.484	2034.19
DISH 6.nd2	257.54	256	-1	-1	1.48	2038.95
DISH 6.nd2	258.202	257	-1	-1	1.487	2030
DISH 6.nd2	258.832	258	-1	-1	1.486	2030.23
DISH 6.nd2	259.987	259	-1	-1	1.492	2019.38
DISH 6.nd2	261.173	260	-1	-1	1.483	2035.03
DISH 6.nd2	262.354	261	-1	-1	1.48	2035.19
DISH 6.nd2	263.587	262	-1	-1	1.482	2033.91
DISH 6.nd2	264.778	263	-1	-1	1.483	2032.53
DISH 6.nd2	265.975	264	-1	-1	1.487	2023.81
DISH 6.nd2	267.156	265	-1	-1	1.489	2021.77
DISH 6.nd2	268.347	266	-1	-1	1.476	2039.68
DISH 6.nd2	269.556	267	-1	-1	1.476	2039.92
DISH 6.nd2	270.772	268	-1	-1	1.481	2033.18
DISH 6.nd2	271.97	269	-1	-1	1.481	2032.96
DISH 6.nd2	273.179	270	-1	-1	1.481	2033.53
DISH 6.nd2	274.382	271	-1	-1	1.485	2027.52
DISH 6.nd2	275.63	272	-1	-1	1.49	2019.14
DISH 6.nd2	276.84	273	-1	-1	1.483	2026.77
DISH 6.nd2	278.045	274	-1	-1	1.482	2028.94
DISH 6.nd2	279.267	275	-1	-1	1.481	2030.6
DISH 6.nd2	280.499	276	-1	-1	1.486	2025.82
DISH 6.nd2	281.771	277	-1	-1	1.487	2023.87
DISH 6.nd2	282.994	278	-1	-1	1.485	2025.51
DISH 6.nd2	284.23	279	-1	-1	1.485	2025.43
DISH 6.nd2	285.477	280	-1	-1	1.479	2033.5
DISH 6.nd2	286.714	281	-1	-1	1.488	2022.4
DISH 6.nd2	287.949	282	-1	-1	1.483	2027.04
DISH 6.nd2	289.195	283	-1	-1	1.491	2014.82
DISH 6.nd2	290.442	284	-1	-1	1.491	2012.01
DISH 6.nd2	291.717	285	-1	-1	1.486	2019.78
DISH 6.nd2	292.983	286	-1	-1	1.491	2013.15
DISH 6.nd2	294.235	287	-1	-1	1.493	2013.31
DISH 6.nd2	295.486	288	-1	-1	1.492	2015.93
DISH 6.nd2	296.739	289	-1	-1	1.493	2012.65
DISH 6.nd2	298.003	290	-1	-1	1.487	2018.9
DISH 6.nd2	299.268	291	-1	-1	1.489	2014.02
DISH 6.nd2	300.543	292	-1	-1	1.487	2016.38
DISH 6.nd2	301.82	293	-1	-1	1.49	2015.15
DISH 6.nd2	303.101	294	-1	-1	1.494	2010.15
DISH 6.nd2	304.412	295	-1	-1	1.483	2020.87
DISH 6.nd2	305.647	296	-1	-1	1.492	2006.23
