# Supplementary material for: NFATc1 drives Orai3 transcription and proteolysis by harnessing epigenome differences in the MARCH8 promoter
Source: EMBO J. 2025 Sep 29;44(21):6137–67. doi: 10.1038/s44318-025-00572-4 (PMC12583688; doi:10.1038/s44318-025-00572-4)
Supplement: Supplementary file 13 — Figure EV2 Source Data [file 44318_2025_572_MOESM13_ESM.zip › EV 2/EV 2Q/siNFATc1.xlsx]

## Sheet: Data (Channels)
Name	Time [s]	ND.T	ND.Z	ND.M	Ratio 340nm/380nm	380nm
DISH 1.nd2	0.296	1	-1	-1	1.033	3693.63
DISH 1.nd2	1.224	2	-1	-1	1.033	3696.79
DISH 1.nd2	2.273	3	-1	-1	1.033	3692.15
DISH 1.nd2	3.255	4	-1	-1	1.026	3722.74
DISH 1.nd2	4.202	5	-1	-1	1.03	3710.51
DISH 1.nd2	5.198	6	-1	-1	1.05	3625.11
DISH 1.nd2	6.21	7	-1	-1	1.033	3694.83
DISH 1.nd2	7.272	8	-1	-1	1.031	3701.17
DISH 1.nd2	8.197	9	-1	-1	1.033	3691.01
DISH 1.nd2	9.232	10	-1	-1	1.035	3681.96
DISH 1.nd2	10.242	11	-1	-1	1.032	3692.87
DISH 1.nd2	11.277	12	-1	-1	1.028	3706.93
DISH 1.nd2	12.226	13	-1	-1	1.042	3649.18
DISH 1.nd2	13.233	14	-1	-1	1.037	3671.82
DISH 1.nd2	14.273	15	-1	-1	1.031	3695.76
DISH 1.nd2	15.227	16	-1	-1	1.03	3697.71
DISH 1.nd2	16.207	17	-1	-1	1.032	3685.43
DISH 1.nd2	17.209	18	-1	-1	1.025	3709.47
DISH 1.nd2	18.251	19	-1	-1	1.024	3709.82
DISH 1.nd2	19.218	20	-1	-1	1.025	3707.2
DISH 1.nd2	20.225	21	-1	-1	1.032	3680.95
DISH 1.nd2	21.243	22	-1	-1	1.035	3666.14
DISH 1.nd2	22.213	23	-1	-1	1.031	3682.17
DISH 1.nd2	23.203	24	-1	-1	1.029	3684.92
DISH 1.nd2	24.204	25	-1	-1	1.034	3668.78
DISH 1.nd2	25.224	26	-1	-1	1.032	3677.86
DISH 1.nd2	26.236	27	-1	-1	1.035	3662.47
DISH 1.nd2	27.245	28	-1	-1	1.03	3673.56
DISH 1.nd2	28.247	29	-1	-1	1.036	3657.67
DISH 1.nd2	29.25	30	-1	-1	1.026	3702.22
DISH 1.nd2	30.201	31	-1	-1	1.024	3710.43
DISH 1.nd2	31.25	32	-1	-1	1.025	3705.27
DISH 1.nd2	32.259	33	-1	-1	1.026	3699.17
DISH 1.nd2	33.229	34	-1	-1	1.035	3663.76
DISH 1.nd2	34.241	35	-1	-1	1.022	3712.35
DISH 1.nd2	35.266	36	-1	-1	1.025	3706.48
DISH 1.nd2	36.241	37	-1	-1	1.028	3690.88
DISH 1.nd2	37.222	38	-1	-1	1.04	3639.99
DISH 1.nd2	38.223	39	-1	-1	1.034	3662.21
DISH 1.nd2	39.229	40	-1	-1	1.026	3702.99
DISH 1.nd2	40.242	41	-1	-1	1.028	3687.2
DISH 1.nd2	41.243	42	-1	-1	1.026	3697.18
DISH 1.nd2	42.247	43	-1	-1	1.025	3703.9
DISH 1.nd2	43.247	44	-1	-1	1.027	3695.16
DISH 1.nd2	44.212	45	-1	-1	1.035	3658.19
DISH 1.nd2	45.243	46	-1	-1	1.036	3653.11
DISH 1.nd2	46.248	47	-1	-1	1.045	3609.88
DISH 1.nd2	47.201	48	-1	-1	1.036	3647.82
DISH 1.nd2	48.248	49	-1	-1	1.034	3658.61
DISH 1.nd2	49.193	50	-1	-1	1.04	3631.44
DISH 1.nd2	50.224	51	-1	-1	1.037	3640.94
DISH 1.nd2	51.224	52	-1	-1	1.025	3695.28
DISH 1.nd2	52.199	53	-1	-1	1.036	3648.23
DISH 1.nd2	53.257	54	-1	-1	1.03	3666.66
DISH 1.nd2	54.229	55	-1	-1	1.026	3684.71
DISH 1.nd2	55.223	56	-1	-1	1.03	3668.07
DISH 1.nd2	56.253	57	-1	-1	1.027	3678.96
DISH 1.nd2	57.21	58	-1	-1	1.025	3683.46
DISH 1.nd2	58.228	59	-1	-1	1.027	3668.17
DISH 1.nd2	59.201	60	-1	-1	1.031	3659.13
DISH 1.nd2	60.214	61	-1	-1	1.011	3722.74
DISH 1.nd2	61.2	62	-1	-1	1.039	3681.77
DISH 1.nd2	62.251	63	-1	-1	1.027	3668.86
DISH 1.nd2	63.226	64	-1	-1	1.042	3658.76
DISH 1.nd2	64.237	65	-1	-1	1.074	3584.17
DISH 1.nd2	65.246	66	-1	-1	1.106	3522.65
DISH 1.nd2	66.229	67	-1	-1	1.136	3465.43
DISH 1.nd2	67.229	68	-1	-1	1.162	3414.3
DISH 1.nd2	68.229	69	-1	-1	1.195	3345.84
DISH 1.nd2	69.217	70	-1	-1	1.224	3289.38
DISH 1.nd2	70.23	71	-1	-1	1.248	3243.76
DISH 1.nd2	71.273	72	-1	-1	1.286	3159.51
DISH 1.nd2	72.22	73	-1	-1	1.305	3132.69
DISH 1.nd2	73.197	74	-1	-1	1.339	3068.29
DISH 1.nd2	74.262	75	-1	-1	1.372	3003.45
DISH 1.nd2	75.195	76	-1	-1	1.398	2956.5
DISH 1.nd2	76.273	77	-1	-1	1.422	2921.04
DISH 1.nd2	77.222	78	-1	-1	1.441	2893.47
DISH 1.nd2	78.194	79	-1	-1	1.459	2865.52
DISH 1.nd2	79.219	80	-1	-1	1.477	2840.9
DISH 1.nd2	80.204	81	-1	-1	1.498	2804.46
DISH 1.nd2	81.233	82	-1	-1	1.526	2762.89
DISH 1.nd2	82.258	83	-1	-1	1.544	2735.79
DISH 1.nd2	83.262	84	-1	-1	1.554	2729.43
DISH 1.nd2	84.257	85	-1	-1	1.576	2699.1
DISH 1.nd2	85.277	86	-1	-1	1.586	2690.22
DISH 1.nd2	86.316	87	-1	-1	1.597	2673.62
DISH 1.nd2	87.204	88	-1	-1	1.609	2656.47
DISH 1.nd2	88.263	89	-1	-1	1.627	2638.98
DISH 1.nd2	89.34	90	-1	-1	1.643	2616.76
DISH 1.nd2	90.207	91	-1	-1	1.657	2601.12
DISH 1.nd2	91.285	92	-1	-1	1.67	2586.68
DISH 1.nd2	92.217	93	-1	-1	1.674	2583.36
DISH 1.nd2	93.265	94	-1	-1	1.69	2565.89
DISH 1.nd2	94.331	95	-1	-1	1.705	2547.71
DISH 1.nd2	95.23	96	-1	-1	1.723	2523.62
DISH 1.nd2	96.265	97	-1	-1	1.715	2538.7
DISH 1.nd2	97.38	98	-1	-1	1.715	2545.67
DISH 1.nd2	98.287	99	-1	-1	1.715	2550.68
DISH 1.nd2	99.196	100	-1	-1	1.719	2540.97
DISH 1.nd2	100.285	101	-1	-1	1.726	2535.43
DISH 1.nd2	101.201	102	-1	-1	1.743	2513.5
DISH 1.nd2	102.31	103	-1	-1	1.742	2521.83
DISH 1.nd2	103.243	104	-1	-1	1.742	2523.62
DISH 1.nd2	104.364	105	-1	-1	1.768	2486.74
DISH 1.nd2	105.298	106	-1	-1	1.777	2480.08
DISH 1.nd2	106.243	107	-1	-1	1.76	2507.26
DISH 1.nd2	107.388	108	-1	-1	1.766	2501.14
DISH 1.nd2	108.334	109	-1	-1	1.769	2495.81
DISH 1.nd2	109.232	110	-1	-1	1.775	2489.47
DISH 1.nd2	110.194	111	-1	-1	1.8	2454.96
DISH 1.nd2	111.368	112	-1	-1	1.79	2471.23
DISH 1.nd2	112.361	113	-1	-1	1.794	2461.97
DISH 1.nd2	113.35	114	-1	-1	1.787	2471.67
DISH 1.nd2	114.286	115	-1	-1	1.791	2464.68
DISH 1.nd2	115.298	116	-1	-1	1.794	2457.99
DISH 1.nd2	116.231	117	-1	-1	1.786	2472.32
DISH 1.nd2	117.256	118	-1	-1	1.797	2467.74
DISH 1.nd2	118.231	119	-1	-1	1.798	2470.7
DISH 1.nd2	119.237	120	-1	-1	1.788	2482.84
DISH 1.nd2	120.202	121	-1	-1	1.802	2461.11
DISH 1.nd2	121.244	122	-1	-1	1.797	2468.25
DISH 1.nd2	122.208	123	-1	-1	1.807	2456.65
DISH 1.nd2	123.26	124	-1	-1	1.808	2458.07
DISH 1.nd2	124.23	125	-1	-1	1.807	2454.42
DISH 1.nd2	125.288	126	-1	-1	1.823	2434.53
DISH 1.nd2	126.267	127	-1	-1	1.811	2455.22
DISH 1.nd2	127.339	128	-1	-1	1.836	2420.99
DISH 1.nd2	128.363	129	-1	-1	1.834	2422.23
DISH 1.nd2	129.417	130	-1	-1	1.839	2413.64
DISH 1.nd2	130.193	131	-1	-1	1.83	2419.69
DISH 1.nd2	131.205	132	-1	-1	1.823	2429.49
DISH 1.nd2	132.248	133	-1	-1	1.822	2433.03
DISH 1.nd2	133.363	134	-1	-1	1.825	2428.29
DISH 1.nd2	134.407	135	-1	-1	1.83	2422.99
DISH 1.nd2	135.198	136	-1	-1	1.831	2419.79
DISH 1.nd2	136.324	137	-1	-1	1.83	2423.15
DISH 1.nd2	137.404	138	-1	-1	1.836	2417.13
DISH 1.nd2	138.195	139	-1	-1	1.824	2425.75
DISH 1.nd2	139.307	140	-1	-1	1.83	2422.5
DISH 1.nd2	140.361	141	-1	-1	1.827	2426.21
DISH 1.nd2	141.235	142	-1	-1	1.822	2433.87
DISH 1.nd2	142.339	143	-1	-1	1.818	2442.93
DISH 1.nd2	143.442	144	-1	-1	1.824	2432.36
DISH 1.nd2	144.277	145	-1	-1	1.829	2429.57
DISH 1.nd2	145.396	146	-1	-1	1.81	2445.64
DISH 1.nd2	146.216	147	-1	-1	1.807	2451.88
DISH 1.nd2	147.324	148	-1	-1	1.814	2440.28
DISH 1.nd2	148.194	149	-1	-1	1.821	2432.39
DISH 1.nd2	149.328	150	-1	-1	1.823	2431.03
DISH 1.nd2	150.436	151	-1	-1	1.816	2435.71
DISH 1.nd2	151.268	152	-1	-1	1.825	2427.05
DISH 1.nd2	152.394	153	-1	-1	1.822	2431.29
DISH 1.nd2	153.237	154	-1	-1	1.822	2433.9
DISH 1.nd2	154.397	155	-1	-1	1.82	2429.06
DISH 1.nd2	155.248	156	-1	-1	1.83	2417.17
DISH 1.nd2	156.43	157	-1	-1	1.826	2418.76
DISH 1.nd2	157.301	158	-1	-1	1.829	2412.89
DISH 1.nd2	158.454	159	-1	-1	1.824	2416
DISH 1.nd2	159.314	160	-1	-1	1.826	2411.2
DISH 1.nd2	160.206	161	-1	-1	1.819	2416.28
DISH 1.nd2	161.428	162	-1	-1	1.837	2397.44
DISH 1.nd2	162.242	163	-1	-1	1.818	2421.6
DISH 1.nd2	163.465	164	-1	-1	1.82	2416.43
DISH 1.nd2	164.377	165	-1	-1	1.829	2413.52
DISH 1.nd2	165.269	166	-1	-1	1.83	2410.35
DISH 1.nd2	166.462	167	-1	-1	1.84	2392.66
DISH 1.nd2	167.355	168	-1	-1	1.818	2421.74
DISH 1.nd2	168.253	169	-1	-1	1.828	2411.38
DISH 1.nd2	169.468	170	-1	-1	1.816	2426.44
DISH 1.nd2	170.314	171	-1	-1	1.813	2429.37
DISH 1.nd2	171.224	172	-1	-1	1.821	2420.33
DISH 1.nd2	172.484	173	-1	-1	1.824	2419.8
DISH 1.nd2	173.381	174	-1	-1	1.818	2424.7
DISH 1.nd2	174.304	175	-1	-1	1.828	2406.16
DISH 1.nd2	175.225	176	-1	-1	1.826	2409.49
DISH 1.nd2	176.458	177	-1	-1	1.815	2422.56
DISH 1.nd2	177.372	178	-1	-1	1.814	2419.53
DISH 1.nd2	178.312	179	-1	-1	1.822	2410.43
DISH 1.nd2	179.245	180	-1	-1	1.824	2409.84
DISH 1.nd2	180.193	181	-1	-1	1.828	2400.66
DISH 1.nd2	181.481	182	-1	-1	1.825	2403.67
DISH 1.nd2	182.416	183	-1	-1	1.826	2403.53
DISH 1.nd2	183.362	184	-1	-1	1.817	2413.45
DISH 1.nd2	184.314	185	-1	-1	1.819	2409.15
DISH 1.nd2	185.212	186	-1	-1	1.829	2398.24
DISH 1.nd2	186.73	187	-1	-1	1.833	2393.69
DISH 1.nd2	187.626	188	-1	-1	1.838	2388.1
DISH 1.nd2	188.614	189	-1	-1	1.827	2399.18
DISH 1.nd2	189.55	190	-1	-1	1.827	2400.44
DISH 1.nd2	190.53	191	-1	-1	1.83	2396.93
DISH 1.nd2	191.296	192	-1	-1	1.839	2383.85
DISH 1.nd2	192.218	193	-1	-1	1.839	2382.86
DISH 1.nd2	193.196	194	-1	-1	1.836	2388.57
DISH 1.nd2	194.478	195	-1	-1	1.833	2390
DISH 1.nd2	195.413	196	-1	-1	1.836	2386
DISH 1.nd2	196.346	197	-1	-1	1.839	2377.87
DISH 1.nd2	197.286	198	-1	-1	1.823	2402.63
DISH 1.nd2	198.232	199	-1	-1	1.818	2409.94
DISH 1.nd2	199.192	200	-1	-1	1.821	2400.26
DISH 1.nd2	200.199	201	-1	-1	1.817	2403.88
DISH 1.nd2	201.235	202	-1	-1	1.812	2410.33
DISH 1.nd2	202.227	203	-1	-1	1.82	2398.73
DISH 1.nd2	203.222	204	-1	-1	1.827	2394.77
DISH 1.nd2	204.232	205	-1	-1	1.831	2386.45
DISH 1.nd2	205.237	206	-1	-1	1.829	2391.43
DISH 1.nd2	206.22	207	-1	-1	1.817	2401.49
DISH 1.nd2	207.209	208	-1	-1	1.817	2403.06
DISH 1.nd2	208.211	209	-1	-1	1.833	2381.19
DISH 1.nd2	209.219	210	-1	-1	1.82	2401.16
DISH 1.nd2	210.337	211	-1	-1	1.826	2389.03
DISH 1.nd2	211.382	212	-1	-1	1.827	2380.72
DISH 1.nd2	212.37	213	-1	-1	1.824	2390.59
DISH 1.nd2	213.371	214	-1	-1	1.827	2390.74
DISH 1.nd2	214.358	215	-1	-1	1.823	2389.86
DISH 1.nd2	215.378	216	-1	-1	1.829	2378.82
DISH 1.nd2	216.378	217	-1	-1	1.831	2378.18
DISH 1.nd2	217.389	218	-1	-1	1.831	2375.43
DISH 1.nd2	218.395	219	-1	-1	1.84	2368.16
DISH 1.nd2	219.466	220	-1	-1	1.826	2387.6
DISH 1.nd2	220.496	221	-1	-1	1.833	2375.1
DISH 1.nd2	221.573	222	-1	-1	1.843	2356.9
DISH 1.nd2	222.618	223	-1	-1	1.822	2383.3
DISH 1.nd2	223.701	224	-1	-1	1.825	2380.16
DISH 1.nd2	224.737	225	-1	-1	1.836	2368.07
DISH 1.nd2	225.779	226	-1	-1	1.832	2374.37
DISH 1.nd2	226.826	227	-1	-1	1.829	2381.16
DISH 1.nd2	227.868	228	-1	-1	1.835	2371.43
DISH 1.nd2	228.918	229	-1	-1	1.838	2367.03
DISH 1.nd2	230.021	230	-1	-1	1.83	2378.23
DISH 1.nd2	231.073	231	-1	-1	1.838	2363.25
DISH 1.nd2	232.181	232	-1	-1	1.838	2364.78
DISH 1.nd2	233.237	233	-1	-1	1.834	2369.11
DISH 1.nd2	234.291	234	-1	-1	1.824	2376.59
DISH 1.nd2	235.357	235	-1	-1	1.813	2389.82
DISH 1.nd2	236.49	236	-1	-1	1.814	2391.43
DISH 1.nd2	237.608	237	-1	-1	1.828	2373.18
DISH 1.nd2	238.695	238	-1	-1	1.814	2388.86
DISH 1.nd2	239.775	239	-1	-1	1.821	2379.93
DISH 1.nd2	240.931	240	-1	-1	1.817	2382.65
DISH 1.nd2	242.015	241	-1	-1	1.818	2383.7
DISH 1.nd2	243.165	242	-1	-1	1.824	2374.4
DISH 1.nd2	244.313	243	-1	-1	1.815	2383.07
DISH 1.nd2	245.469	244	-1	-1	1.826	2368.05
DISH 1.nd2	246.565	245	-1	-1	1.83	2366.05
DISH 1.nd2	247.673	246	-1	-1	1.823	2371.59
DISH 1.nd2	248.784	247	-1	-1	1.83	2367.02
DISH 1.nd2	249.898	248	-1	-1	1.832	2362.94
DISH 1.nd2	251.065	249	-1	-1	1.838	2355.05
DISH 1.nd2	252.186	250	-1	-1	1.834	2357.32
DISH 1.nd2	253.313	251	-1	-1	1.839	2351.17
DISH 1.nd2	254.441	252	-1	-1	1.833	2361.6
DISH 1.nd2	255.568	253	-1	-1	1.833	2360.34
DISH 1.nd2	256.694	254	-1	-1	1.835	2357.57
DISH 1.nd2	257.828	255	-1	-1	1.837	2353.76
DISH 1.nd2	258.966	256	-1	-1	1.845	2343.11
DISH 1.nd2	260.154	257	-1	-1	1.828	2361.17
DISH 1.nd2	261.3	258	-1	-1	1.838	2345.33
DISH 1.nd2	262.437	259	-1	-1	1.822	2370.78
DISH 1.nd2	263.589	260	-1	-1	1.832	2358.5
DISH 1.nd2	264.788	261	-1	-1	1.832	2351.87
DISH 1.nd2	266.01	262	-1	-1	1.833	2354.01
DISH 1.nd2	267.173	263	-1	-1	1.84	2345.58
DISH 1.nd2	268.334	264	-1	-1	1.839	2346.04
DISH 1.nd2	269.492	265	-1	-1	1.832	2353.5
DISH 1.nd2	270.651	266	-1	-1	1.834	2350.57
DISH 1.nd2	271.893	267	-1	-1	1.838	2350.13
DISH 1.nd2	273.078	268	-1	-1	1.838	2344.51
DISH 1.nd2	274.311	269	-1	-1	1.853	2327.24
DISH 1.nd2	275.493	270	-1	-1	1.82	2368.21
DISH 1.nd2	276.732	271	-1	-1	1.818	2365.96
DISH 1.nd2	277.913	272	-1	-1	1.818	2369.03
DISH 1.nd2	279.119	273	-1	-1	1.819	2370.54
DISH 1.nd2	280.318	274	-1	-1	1.833	2348.75
DISH 1.nd2	281.503	275	-1	-1	1.841	2337.61
DISH 1.nd2	282.763	276	-1	-1	1.853	2324.88
DISH 1.nd2	283.977	277	-1	-1	1.846	2332.71
DISH 1.nd2	285.181	278	-1	-1	1.848	2324.61
DISH 1.nd2	286.386	279	-1	-1	1.84	2335.97
DISH 1.nd2	287.601	280	-1	-1	1.825	2357.43
DISH 1.nd2	288.864	281	-1	-1	1.843	2331.32
DISH 1.nd2	290.099	282	-1	-1	1.832	2344.4
DISH 1.nd2	291.334	283	-1	-1	1.847	2327.2
DISH 1.nd2	292.626	284	-1	-1	1.834	2343.6
DISH 1.nd2	293.846	285	-1	-1	1.834	2342.17
DISH 1.nd2	295.086	286	-1	-1	1.838	2339.73
DISH 1.nd2	296.329	287	-1	-1	1.838	2334.25
DISH 1.nd2	297.627	288	-1	-1	1.839	2331.18
DISH 1.nd2	298.867	289	-1	-1	1.83	2346.16
DISH 1.nd2	300.154	290	-1	-1	1.828	2347.25
DISH 1.nd2	301.414	291	-1	-1	1.821	2357.91
DISH 1.nd2	302.733	292	-1	-1	1.831	2346.17
DISH 1.nd2	304.058	293	-1	-1	1.833	2342.03
