# Supplementary material for: NFATc1 drives Orai3 transcription and proteolysis by harnessing epigenome differences in the MARCH8 promoter
Source: EMBO J. 2025 Sep 29;44(21):6137–67. doi: 10.1038/s44318-025-00572-4 (PMC12583688; doi:10.1038/s44318-025-00572-4)
Supplement: Supplementary file 13 — Figure EV2 Source Data [file 44318_2025_572_MOESM13_ESM.zip › EV 2/EV 2H/EV 2H.xlsx]

## Sheet: Sheet1
				Avg.CT	ΔCT	ΔΔCT	Fold Change
siNT B1	24.053	23.779	23.99	23.941	8.662
siNFATc1 B1	24.579	24.631	24.715	24.642	9.437	0.775	0.584455
siNT B2	24.321	24.09	24.24	24.217	9.214
siNFATc1 B2	24.586	24.405	24.596	24.529	10.081	0.867	0.548386
siNT B3	23.042	22.839	22.8444	22.9085	10.8226
siNFATc1 B3	24.2196	23.8766	24.3877	24.1613	11.5774	0.754765	0.592643
				Avg.CT
siNT B1	14.1632	14.0928	14.5753	14.2771
siNFATc1 B1	13.0179	13.2714	13.167	13.1521
siNT B2	12.3226	12.9895	12.6866	12.6662
siNFATc1 B2	12.5144	12.644	12.5087	12.5557
siNT B3	12.1343	12.3341	11.7891	12.0858
siNFATc1 B3	12.2712	12.5164	12.9641	12.5839
