# Supplementary material for: NFATc1 drives Orai3 transcription and proteolysis by harnessing epigenome differences in the MARCH8 promoter
Source: EMBO J. 2025 Sep 29;44(21):6137–67. doi: 10.1038/s44318-025-00572-4 (PMC12583688; doi:10.1038/s44318-025-00572-4)
Supplement: Supplementary file 13 — Figure EV2 Source Data [file 44318_2025_572_MOESM13_ESM.zip › EV 2/EV 2A/EV 2A.xlsx]

## Sheet: Sheet1
B1	Luc	Renilla	Luc/Renilla	Average	Fold	Avg fold		B2	luc	renilla	Luc/Renilla	average	fold	avg fold		B3	luc	renilla	Luc/Renilla	average	fold	avg fold
PANC1	24	162	0.148148					PANC1	11	99	0.111111					PANC1	17	101	0.168317
	48	100	0.48						16	102	0.156863						14	98	0.142857
	14	138	0.101449						10	116	0.0862069						13	89	0.146067
PANC1 Orai3 Promoter + EV	2492	2526	0.98654	0.864726	1.14087	1		PANC1 Orai3 Promoter + EV	5896	12654	0.46594	0.37505	1.24234	1		PANC1 Orai3 Promoter + EV	31698	39458	0.803335	0.721489	1.11344	1
	2848	1886	1.51007		1.74631				5487	14569	0.376622		1.00419				34657	45209	0.766595		1.06252
	1572	2116	0.742911		0.859132				5311	18794	0.28259		0.753473				30517	51329	0.594537		0.824042
PANC1 Orai3 Promoter + VIVIT 200ng	6083	3126	1.94594		2.25036	2.2278		PANC1 Orai3 Promoter + VIVIT 200ng	19836	30218	0.65643		1.75025	1.54092		PANC1 Orai3 Promoter + VIVIT 200ng	44324	48399	0.915804		1.26933	1.35724
	9574	3336	2.8699		3.31887				17433	32898	0.529911		1.41291				44146	46717	0.944967		1.30974
	3196	1676	1.90692		2.20524				18060	32991	0.547422		1.4596				46635	43304	1.07692		1.49264
PANC1 Truncated Orai3 Promoter + VIVIT 200ng	3094	2070	1.49469		1.72852	1.66355		PANC1 Truncated Orai3 Promoter + VIVIT 200ng	27620	45239	0.610535		1.62788	1.59596		PANC1 Truncated Orai3 Promoter + VIVIT 200ng	28645	23269	1.23104		1.70625	1.66702
	2878	2082	1.38232		1.59858				28941	47965	0.603377		1.60879				32019	25457	1.25777		1.74329
	4058	2012	2.0169		2.33242				23654	40658	0.58178		1.55121				28463	25427	1.1194		1.55151
