# Supplementary material for: NFATc1 drives Orai3 transcription and proteolysis by harnessing epigenome differences in the MARCH8 promoter
Source: EMBO J. 2025 Sep 29;44(21):6137–67. doi: 10.1038/s44318-025-00572-4 (PMC12583688; doi:10.1038/s44318-025-00572-4)
Supplement: Supplementary file 13 — Figure EV2 Source Data [file 44318_2025_572_MOESM13_ESM.zip › EV 2/EV 2F/EV 2F.xlsx]

## Sheet: Sheet1
Orai3				Avg. CT	ΔCT	ΔΔCT	Fold Change
siNT B1	26.7336	26.8624	26.3864	26.6608	12.8708
siNFATc1 B1	26.8268	27.2203	17.5929	27.0235	13.5359	0.665035	0.630674
siNT B2	24.7924	25.1289	24.9976	24.9729	11.0061
siNFATc1 B2	25.6431	26.0655	26.6871	26.1319	12.2759	1.26976	0.41473
siNT B3	24.072	23.7774	23.7312	23.8602	10.0013
siNFATc1 B3	24.6872	24.6053	24.9841	24.7589	10.9	0.898652	0.536388
GAPDH				Avg. CT
siNT B1	13.8604	13.7186	13.791	13.79
siNFATc1 B1	13.4573	13.4826	13.5231	13.4877
siNT B2	13.9923	14.0044	13.9038	13.9668
siNFATc1 B2	13.7814	13.8703	13.9163	13.856
siNT B3	15.1678	15.2061	15.266	15.2133
siNFATc1 B3	13.1218	13.2998	13.5429	13.3215
