# Supplementary material for: NFATc1 drives Orai3 transcription and proteolysis by harnessing epigenome differences in the MARCH8 promoter
Source: EMBO J. 2025 Sep 29;44(21):6137–67. doi: 10.1038/s44318-025-00572-4 (PMC12583688; doi:10.1038/s44318-025-00572-4)
Supplement: Supplementary file 13 — Figure EV2 Source Data [file 44318_2025_572_MOESM13_ESM.zip › EV 2/EV 2R/EV 2R.xlsx]

## Sheet: Sheet1
siNT Biological 1	siNT Biological 2	siNT Biological 3		siNFATc1 Biological 1	siNFATc1 Biological 1	siNFATc1 Biological 3
1.237	1.435	1.293		2.199	2.565	0.694
0.383	1.697	1.497		0.927	1.869	0.462
0.53	0.68	0.735		1.947	1.772	0.282
1.07	1.148	0.736		1.22	1.594	0.311
0.193	2.173	0.848		0.963	2.099	0.271
0.867	1.43	0.632		0.999	2.04	0.324
0.625	1.26	0.226		1.893	2.118	0.399
0.497	1.485	0.264		1.054	0.477	0.534
0.264	1.553	0.352		1.197	0.893	0.975
0.562	1.839	0.427		0.953	0.603	1.597
0.247	0.981	1.563		0.97	0.668	1.435
0.507	0.747	0.894		0.957	0.707	1.368
0.19	0.633	0.911		0.502	0.589	1.376
0.68	0.265	1.55		0.825	0.7	1.509
0.34	0.252	2.062		0.763	2.251	2.733
0.319	1.33	0.686		0.595	0.718	2.033
0.381	0.887	0.605		0.332	0.577	1.587
0.352	1.055	0.502		0.429	2.865	1.026
0.36	0.67	0.709		0.283	1.102	1.495
0.26	1.147	0.463		0.338	0.568	1.584
0.267	0.388	0.392		0.281	0.482	0.888
0.511	0.481	0.495		0.272	0.211	0.864
0.744	0.654	0.293		0.394	0.286	0.935
0.301	0.273	0.255		0.477	0.304	1.702
0.322	0.294	0.32		0.668	0.412	0.916
1.05	0.895	0.324		0.992	0.169	0.749
0.955	0.902	0.543		1.791	1.04	0.738
1.07	0.618	0.373		1.957	1.357	0.266
1.159	0.65	0.549		0.674	0.991	0.3
0.908	0.523	0.618		1.543	1.192	0.325
0.946	0.59	0.625		0.928	0.992	0.316
2.197	0.302	0.497		0.281	1.627	1.02
0.944	0.449	1.01		0.591	0.615	0.42
0.212	0.179	1.112		0.543	0.208	0.223
0.541	0.408	1.118		0.327	0.622	0.264
0.158	0.599	0.485		0.384	1.092	0.264
1.061	0.395	0.45		0.32	0.517	0.879
0.616	0.333	0.234		1.79	0.327	0.737
0.612	0.235	0.282		1.453	0.327	0.224
0.957	0.304	0.745		1.103	0.831	0.982
0.978	1.652	0.653		1.188	0.675	0.831
0.664	0.379	0.788		0.348	1.181	0.137
0.303	0.27	0.574		0.594	0.502	0.153
0.169	0.451	1.049		0.178	1.391	0.483
0.663	0.255	1.146		0.534	1.58	0.326
0.939	0.206	0.507		1.53	0.21	1.556
0.299	0.427	0.267		0.738	0.137	1.937
0.35	0.43	0.204		0.686	0.175	0.261
0.248	0.642	0.186		1.638	0.185	0.373
0.455	0.467	0.717		0.85	0.93	0.318
0.437	0.782	0.47		1.244	0.883	2.589
1.135	0.329	0.914		1.068	0.694	1.761
0.723	0.182	1.129		0.688	0.462	1.514
1.089	0.288	0.626		0.273	0.284	0.3
1.404	0.252	0.439		0.092	0.133	0.219
0.926	0.358	0.338		0.398	0.183	0.21
0.336	0.183	0.072		0.901	0.822	0.26
0.444	0.171	0.246		0.367	1.383	0.542
1.695	0.27	0.225		0.617	0.65	0.354
1.364	0.758	0.262		0.25	0.766	0.176
0.6	1.449	0.264		0.205	0.308	0.212
0.151	0.875	0.285		0.156	0.172	0.322
0.029	0.041	0.022		1.873	0.478	0.013
0.338				1.573	0.625
0.358				1.225	0.15
0.205				0.024	0.032
0.865
0.015
