# Supplementary material for: NFATc1 drives Orai3 transcription and proteolysis by harnessing epigenome differences in the MARCH8 promoter
Source: EMBO J. 2025 Sep 29;44(21):6137–67. doi: 10.1038/s44318-025-00572-4 (PMC12583688; doi:10.1038/s44318-025-00572-4)
Supplement: Supplementary file 13 — Figure EV2 Source Data [file 44318_2025_572_MOESM13_ESM.zip › EV 2/EV 2U/EV 2U.xlsx]

## Sheet: Sheet1
B1	Orai3	B Actin		Fold Change
siNT	28683	31274.2	0.917146
siNFATc1	34959.4	29929.5	1.16806	1.27358
B2	Orai3	B Actin		Fold Change
siNT	18446.6	24281.3	0.759703
siNFATc1	24136.6	22242.5	1.08516	1.42839
B3	Orai3	B Actin		Fold Change
siNT	19556	45257.2	0.432107
siNFATc1	26389	39116.6	0.674626	1.56125
