# Supplementary material for: NFATc1 drives Orai3 transcription and proteolysis by harnessing epigenome differences in the MARCH8 promoter
Source: EMBO J. 2025 Sep 29;44(21):6137–67. doi: 10.1038/s44318-025-00572-4 (PMC12583688; doi:10.1038/s44318-025-00572-4)
Supplement: Supplementary file 13 — Figure EV2 Source Data [file 44318_2025_572_MOESM13_ESM.zip › EV 2/EV 2G/EV 2G.xlsx]

## Sheet: Sheet1
				Avg.CT	ΔCT	ΔΔCT	Fold Change
siNT B1	21.7505	21.5625	21.5986	21.6372	7.3601
siNFATc1 B1	21.7078	21.6416	21.6344	21.6613	8.50916	1.14906	0.45092
siNT B2	20.841	20.7668	20.4001	20.6693	-8.00307
siNFATc1 B2	21.4079	21.4857	21.327	21.4069	-8.85115	0.848081	0.555523
siNT B3	21.3846	21.5449	21.5973	21.5089	-9.03889
siNFATc1 B3	21.4532	21.3714	21.2642	21.3629	-9.76215	0.723253	0.60573
				Avg.CT
siNT B1	14.1632	14.0928	14.5753	14.2771
siNFATc1 B1	13.0179	13.2714	13.167	13.1521
siNT B2	12.3226	12.9895	12.6866	12.6662
siNFATc1 B2	12.5144	12.644	12.5087	12.5557
siNT B3	12.4045	12.4098	12.5959	12.47
siNFATc1 B3	11.5228	11.6788	12.0241	11.6008
