# Supplementary material for: NFATc1 drives Orai3 transcription and proteolysis by harnessing epigenome differences in the MARCH8 promoter
Source: EMBO J. 2025 Sep 29;44(21):6137–67. doi: 10.1038/s44318-025-00572-4 (PMC12583688; doi:10.1038/s44318-025-00572-4)
Supplement: Supplementary file 13 — Figure EV2 Source Data [file 44318_2025_572_MOESM13_ESM.zip › EV 2/EV 2I/EV 2I.xlsx]

## Sheet: Sheet1
Orai3				Avg. CT	ΔCT	ΔΔCT	Fold Change
siNT B1	24.5218	22.8369	22.9347	22.8858	9.09582
siNFATc1 B1	22.1861	22.3449	22.0001	22.177	8.68934	-0.406474	1.32544
siNT B2	22.267	21.4688	21.4575	21.4631	7.5774
siNFATc1 B2	21.3253	21.6097	21.4659	21.467	7.26012	-0.317279	1.24598
siNT B3	24.859	24.4789	24.3037	24.5472	10.7572
siNFATc1 B3	23.8267	23.8191	24.2142	23.9533	10.4657	-0.291575	1.22398
GAPDH				Avg. CT
siNT B1	13.8604	13.7186	13.791	13.79
siNFATc1 B1	13.4573	13.4826	13.5231	13.4877
siNT B2	13.9807	13.8927	13.7838	13.8857
siNFATc1 B2	14.1844	14.2273	14.2089	14.2069
siNT B3	13.8604	13.7186	13.791	13.79
siNFATc1 B3	13.4573	13.4826	13.5231	13.4877
