# Supplementary material for: NFATc1 drives Orai3 transcription and proteolysis by harnessing epigenome differences in the MARCH8 promoter
Source: EMBO J. 2025 Sep 29;44(21):6137–67. doi: 10.1038/s44318-025-00572-4 (PMC12583688; doi:10.1038/s44318-025-00572-4)
Supplement: Supplementary file 14 — Figure EV3 Source Data [file 44318_2025_572_MOESM14_ESM.zip]

Archive with 182 entries (163 files):
- EV 3/
- __MACOSX/._EV 3
- EV 3/EV 3R/
- __MACOSX/EV 3/._EV 3R
- EV 3/EV 3G/
- __MACOSX/EV 3/._EV 3G
- EV 3/EV 3I/
- __MACOSX/EV 3/._EV 3I
- EV 3/EV 3N/
- __MACOSX/EV 3/._EV 3N
- EV 3/EV 3O/
- __MACOSX/EV 3/._EV 3O
- EV 3/EV 3H/
- __MACOSX/EV 3/._EV 3H
- EV 3/EV 3A/
- __MACOSX/EV 3/._EV 3A
- EV 3/EV 3F/
- __MACOSX/EV 3/._EV 3F
- EV 3/EV 3C/
- __MACOSX/EV 3/._EV 3C
- EV 3/EV 3D/
- __MACOSX/EV 3/._EV 3D
- EV 3/EV 3M/
- __MACOSX/EV 3/._EV 3M
- EV 3/EV 3J/
- __MACOSX/EV 3/._EV 3J
- EV 3/EV 3Q/
- __MACOSX/EV 3/._EV 3Q
- EV 3/EV 3K/
- __MACOSX/EV 3/._EV 3K
- EV 3/EV 3L/
- __MACOSX/EV 3/._EV 3L
- EV 3/EV 3E/
- __MACOSX/EV 3/._EV 3E
- EV 3/EV 3B/
- __MACOSX/EV 3/._EV 3B
- EV 3/EV 3P/
- __MACOSX/EV 3/._EV 3P
- EV 3/EV 3R/EV 3R.xlsx
- __MACOSX/EV 3/EV 3R/._EV 3R.xlsx
- EV 3/EV 3R/EV 3R.pzfx
- __MACOSX/EV 3/EV 3R/._EV 3R.pzfx
- EV 3/EV 3G/EV 3G.xlsx
- __MACOSX/EV 3/EV 3G/._EV 3G.xlsx
- EV 3/EV 3G/EV 3G.pzfx
- __MACOSX/EV 3/EV 3G/._EV 3G.pzfx
- EV 3/EV 3I/EV 3I.pzfx
- __MACOSX/EV 3/EV 3I/._EV 3I.pzfx
- EV 3/EV 3I/EV 3I.xlsx
- __MACOSX/EV 3/EV 3I/._EV 3I.xlsx
- EV 3/EV 3N/ORAI3 60 SEC 3.gel.tif
- __MACOSX/EV 3/EV 3N/._ORAI3 60 SEC 3.gel.tif
- EV 3/EV 3N/B Actin 1 sec 2.gel
- __MACOSX/EV 3/EV 3N/._B Actin 1 sec 2.gel
- EV 3/EV 3N/V_ORAI3 60 SEC 3.gel.tif
- __MACOSX/EV 3/EV 3N/._V_ORAI3 60 SEC 3.gel.tif
- EV 3/EV 3N/B Actin 1 sec 2.gel.tif
- __MACOSX/EV 3/EV 3N/._B Actin 1 sec 2.gel.tif
- EV 3/EV 3N/V_ORAI3 60 SEC 3.gel
- __MACOSX/EV 3/EV 3N/._V_ORAI3 60 SEC 3.gel
- EV 3/EV 3N/V_B Actin 1 sec 2.gel.tif
- __MACOSX/EV 3/EV 3N/._V_B Actin 1 sec 2.gel.tif
- EV 3/EV 3N/V_B Actin 1 sec 2.gel
- __MACOSX/EV 3/EV 3N/._V_B Actin 1 sec 2.gel
- EV 3/EV 3N/ORAI3 60 SEC 3.gel
- __MACOSX/EV 3/EV 3N/._ORAI3 60 SEC 3.gel
- EV 3/EV 3N/EV 3N.png
- __MACOSX/EV 3/EV 3N/._EV 3N.png
- EV 3/EV 3O/EV 3O.pzfx
- __MACOSX/EV 3/EV 3O/._EV 3O.pzfx
- EV 3/EV 3O/EV 3O.xlsx
- __MACOSX/EV 3/EV 3O/._EV 3O.xlsx
- EV 3/EV 3H/Orai3.png
- __MACOSX/EV 3/EV 3H/._Orai3.png
- EV 3/EV 3H/B Actin.png
- __MACOSX/EV 3/EV 3H/._B Actin.png
- EV 3/EV 3H/EV 3H.png
- __MACOSX/EV 3/EV 3H/._EV 3H.png
- EV 3/EV 3A/EV 3A.xlsx
- __MACOSX/EV 3/EV 3A/._EV 3A.xlsx
- EV 3/EV 3A/EV 3A.pzfx
- __MACOSX/EV 3/EV 3A/._EV 3A.pzfx
- EV 3/EV 3F/EV 3F.xlsx
- __MACOSX/EV 3/EV 3F/._EV 3F.xlsx
- EV 3/EV 3F/EV 3F.pzfx
- __MACOSX/EV 3/EV 3F/._EV 3F.pzfx
- EV 3/EV 3C/EV 3C.pzfx
- __MACOSX/EV 3/EV 3C/._EV 3C.pzfx
- EV 3/EV 3C/EV 3C.xlsx
- __MACOSX/EV 3/EV 3C/._EV 3C.xlsx
- EV 3/EV 3D/EV 3D.pzfx
- __MACOSX/EV 3/EV 3D/._EV 3D.pzfx
- EV 3/EV 3D/EV 3D.xlsx
- __MACOSX/EV 3/EV 3D/._EV 3D.xlsx
- EV 3/EV 3M/EV 3M.xlsx
- __MACOSX/EV 3/EV 3M/._EV 3M.xlsx
- EV 3/EV 3M/EV 3M.pzfx
- __MACOSX/EV 3/EV 3M/._EV 3M.pzfx
- EV 3/EV 3J/EV 3J.xlsx
- __MACOSX/EV 3/EV 3J/._EV 3J.xlsx
- EV 3/EV 3J/EV 3J.pzfx
- __MACOSX/EV 3/EV 3J/._EV 3J.pzfx
- EV 3/EV 3Q/EV 3Q.png
- __MACOSX/EV 3/EV 3Q/._EV 3Q.png
- EV 3/EV 3Q/ORAI3 60 SEC 3.gel.tif
- __MACOSX/EV 3/EV 3Q/._ORAI3 60 SEC 3.gel.tif
- EV 3/EV 3Q/B Actin 1 sec 2.gel
- __MACOSX/EV 3/EV 3Q/._B Actin 1 sec 2.gel
- EV 3/EV 3Q/V_ORAI3 60 SEC 3.gel.tif
- __MACOSX/EV 3/EV 3Q/._V_ORAI3 60 SEC 3.gel.tif
- EV 3/EV 3Q/B Actin 1 sec 2.gel.tif
- __MACOSX/EV 3/EV 3Q/._B Actin 1 sec 2.gel.tif
- EV 3/EV 3Q/V_ORAI3 60 SEC 3.gel
- __MACOSX/EV 3/EV 3Q/._V_ORAI3 60 SEC 3.gel
- EV 3/EV 3Q/V_B Actin 1 sec 2.gel.tif
- __MACOSX/EV 3/EV 3Q/._V_B Actin 1 sec 2.gel.tif
- EV 3/EV 3Q/V_B Actin 1 sec 2.gel
- __MACOSX/EV 3/EV 3Q/._V_B Actin 1 sec 2.gel
- EV 3/EV 3Q/ORAI3 60 SEC 3.gel
- __MACOSX/EV 3/EV 3Q/._ORAI3 60 SEC 3.gel
- EV 3/EV 3K/ORAI3 60 SEC.gel.tif
- __MACOSX/EV 3/EV 3K/._ORAI3 60 SEC.gel.tif
- EV 3/EV 3K/V_ORAI3 60 SEC.gel
- __MACOSX/EV 3/EV 3K/._V_ORAI3 60 SEC.gel
- EV 3/EV 3K/V_ORAI3 60 SEC.gel.tif
- __MACOSX/EV 3/EV 3K/._V_ORAI3 60 SEC.gel.tif
- EV 3/EV 3K/V_B Actin 1 sec.gel.tif
- __MACOSX/EV 3/EV 3K/._V_B Actin 1 sec.gel.tif
- EV 3/EV 3K/B Actin 1 sec.gel
- __MACOSX/EV 3/EV 3K/._B Actin 1 sec.gel
- EV 3/EV 3K/ORAI3 60 SEC.gel
- __MACOSX/EV 3/EV 3K/._ORAI3 60 SEC.gel
- EV 3/EV 3K/EV 3K.png
- __MACOSX/EV 3/EV 3K/._EV 3K.png
- EV 3/EV 3K/V_B Actin 1 sec.gel
- __MACOSX/EV 3/EV 3K/._V_B Actin 1 sec.gel
- EV 3/EV 3K/B Actin 1 sec.gel.tif
- __MACOSX/EV 3/EV 3K/._B Actin 1 sec.gel.tif
- EV 3/EV 3L/EV 3L.xlsx
- __MACOSX/EV 3/EV 3L/._EV 3L.xlsx
- EV 3/EV 3L/EV 3L.pzfx
- __MACOSX/EV 3/EV 3L/._EV 3L.pzfx
- EV 3/EV 3E/ORAI3 30 SEC.gel
- __MACOSX/EV 3/EV 3E/._ORAI3 30 SEC.gel
- EV 3/EV 3E/EV 3E.png
- __MACOSX/EV 3/EV 3E/._EV 3E.png
- EV 3/EV 3E/V_ORAI3 30 SEC.gel.tif
- __MACOSX/EV 3/EV 3E/._V_ORAI3 30 SEC.gel.tif
- EV 3/EV 3E/ORAI3 30 SEC.gel.tif
- __MACOSX/EV 3/EV 3E/._ORAI3 30 SEC.gel.tif
- EV 3/EV 3E/V_ORAI3 30 SEC.gel
- __MACOSX/EV 3/EV 3E/._V_ORAI3 30 SEC.gel
- EV 3/EV 3E/V_B ACTIN 8 SEC.gel.tif
- __MACOSX/EV 3/EV 3E/._V_B ACTIN 8 SEC.gel.tif
- EV 3/EV 3E/B ACTIN 8 SEC.gel
- __MACOSX/EV 3/EV 3E/._B ACTIN 8 SEC.gel
- EV 3/EV 3E/B ACTIN 8 SEC.gel.tif
- __MACOSX/EV 3/EV 3E/._B ACTIN 8 SEC.gel.tif
- EV 3/EV 3E/V_B ACTIN 8 SEC.gel
- __MACOSX/EV 3/EV 3E/._V_B ACTIN 8 SEC.gel
- EV 3/EV 3B/ORAI3 30 SEC.gel
- __MACOSX/EV 3/EV 3B/._ORAI3 30 SEC.gel
- EV 3/EV 3B/EV 3B.png
- __MACOSX/EV 3/EV 3B/._EV 3B.png
- EV 3/EV 3B/V_ORAI3 30 SEC.gel.tif
- __MACOSX/EV 3/EV 3B/._V_ORAI3 30 SEC.gel.tif
- EV 3/EV 3B/ORAI3 30 SEC.gel.tif
- __MACOSX/EV 3/EV 3B/._ORAI3 30 SEC.gel.tif
- EV 3/EV 3B/V_ORAI3 30 SEC.gel
- __MACOSX/EV 3/EV 3B/._V_ORAI3 30 SEC.gel
- EV 3/EV 3B/V_B ACTIN 8 SEC.gel.tif
- __MACOSX/EV 3/EV 3B/._V_B ACTIN 8 SEC.gel.tif
- EV 3/EV 3B/B ACTIN 8 SEC.gel
- __MACOSX/EV 3/EV 3B/._B ACTIN 8 SEC.gel
- EV 3/EV 3B/B ACTIN 8 SEC.gel.tif
- __MACOSX/EV 3/EV 3B/._B ACTIN 8 SEC.gel.tif
- EV 3/EV 3B/V_B ACTIN 8 SEC.gel
- __MACOSX/EV 3/EV 3B/._V_B ACTIN 8 SEC.gel
- EV 3/EV 3P/EV 3P.pzfx
- __MACOSX/EV 3/EV 3P/._EV 3P.pzfx
- EV 3/EV 3P/EV 3P.xlsx
- __MACOSX/EV 3/EV 3P/._EV 3P.xlsx
