# Supplementary material for: NFATc1 drives Orai3 transcription and proteolysis by harnessing epigenome differences in the MARCH8 promoter
Source: EMBO J. 2025 Sep 29;44(21):6137–67. doi: 10.1038/s44318-025-00572-4 (PMC12583688; doi:10.1038/s44318-025-00572-4)
Supplement: Supplementary file 14 — Figure EV3 Source Data [file 44318_2025_572_MOESM14_ESM.zip › EV 3/EV 3R/EV 3R.xlsx]

## Sheet: Sheet1
B1	Orai3	B Actin		Fold Change
EV	20195.8	65523.9	0.308221	1
VIVIT	51662.1	89661.9	0.576188	1.8694
B2	Orai3	B Actin		Fold Change
EV	46236.8	76040.4	0.608055	1
VIVIT	73620.5	63404.6	1.16112	1.90957
B3	Orai3	B Actin		Fold Change
EV	51401.3	83452.7	0.615933	1
VIVIT	79070.8	80212.9	0.985762	1.60044
