# Supplementary material for: NFATc1 drives Orai3 transcription and proteolysis by harnessing epigenome differences in the MARCH8 promoter
Source: EMBO J. 2025 Sep 29;44(21):6137–67. doi: 10.1038/s44318-025-00572-4 (PMC12583688; doi:10.1038/s44318-025-00572-4)
Supplement: Supplementary file 14 — Figure EV3 Source Data [file 44318_2025_572_MOESM14_ESM.zip › EV 3/EV 3G/EV 3G.xlsx]

## Sheet: Sheet1
	TARGET	SAMPLE	CT1	CT2	CT3	Avg CT	ΔCT	ΔΔCT	Fold Change
B1	GAPDH	EV	14.622	14.568	14.623	14.6043
		NFATc1	14.863	15.087	14.866	14.9387
	NFATc1	EV	19.656	19.581	19.62	19.619	5.01467
		NFATc1	11.3	11.287	11.156	11.2477	-3.691	-8.70567	417.51
	Orai3	EV	24.002	24.343	23.904	24.083	9.47867
		NFATc1	24.229	24.324	23.706	24.0863	9.14767	-0.331	1.25788
	TARGET	SAMPLE	CT1	CT2	CT3	Avg CT	ΔCT	ΔΔCT	Fold Change
B2	GAPDH	EV	13.945	13.756	13.783	13.828
		NFATc1	14.049	13.969	14.298	14.1053
	NFATc1	EV	17.282	17.198	17.191	17.2237	3.39567
		NFATc1	9.865	10.035	8.623	9.95	-4.15533	-7.551	187.533
	Orai3	EV	23.99	24.31	23.93	24.0767	10.2487
		NFATc1	24.046	24.195	23.945	24.062	9.95667	-0.292	1.22434
	TARGET	SAMPLE	CT1	CT2	CT3	Avg CT	ΔCT	ΔΔCT	Fold Change
B3	GAPDH	EV	13.273	13.781	13.388	13.4807
		NFATc1	13.965	13.891	13.926	13.9273
	NFATc1	EV	18.396	18.077	18.486	18.3197	4.839
		NFATc1	10.85	10.68	10.676	10.765	-3.16233	-8.00133	256.237
	Orai3	EV	23.527	23.497	23.873	23.6323	10.1517
		NFATc1	23.732	23.798	23.58	23.7033	9.776	-0.375667	1.29744
