# Supplementary material for: NFATc1 drives Orai3 transcription and proteolysis by harnessing epigenome differences in the MARCH8 promoter
Source: EMBO J. 2025 Sep 29;44(21):6137–67. doi: 10.1038/s44318-025-00572-4 (PMC12583688; doi:10.1038/s44318-025-00572-4)
Supplement: Supplementary file 14 — Figure EV3 Source Data [file 44318_2025_572_MOESM14_ESM.zip › EV 3/EV 3I/EV 3I.xlsx]

## Sheet: Sheet1
B1	Orai3	B Actin		Fold Change
EV	66907.3	42948.4	1.55785	1
NFAT2	34630.7	33750.9	1.02607	0.658642
B2	Orai3	B Actin		Fold Change
EV	81037.2	42430.1	1.9099	1
NFAT2	30549.9	36723	0.831901	0.435573
B3	Orai3	B Actin		Fold Change
EV	46733.7	77386.5	0.6039	1
NFAT2	15667	82330.5	0.190294	0.315109
