# Supplementary material for: NFATc1 drives Orai3 transcription and proteolysis by harnessing epigenome differences in the MARCH8 promoter
Source: EMBO J. 2025 Sep 29;44(21):6137–67. doi: 10.1038/s44318-025-00572-4 (PMC12583688; doi:10.1038/s44318-025-00572-4)
Supplement: Supplementary file 14 — Figure EV3 Source Data [file 44318_2025_572_MOESM14_ESM.zip › EV 3/EV 3O/EV 3O.xlsx]

## Sheet: Sheet1
B1	Orai3	B Actin		Fold Change
EV	55505	62118.6	0.893532	1
NFAT2	26427.3	76415	0.345839	0.387047
B2	Orai3	B Actin		Fold Change
EV	88533.6	74634.5	1.18623	1
NFAT2	22745.1	87215	0.260793	0.21985
B3	Orai3	B Actin		Fold Change
EV	73344.2	75441.9	0.972194	1
NFAT2	35395.8	75306.4	0.470024	0.483468
