# Supplementary material for: NFATc1 drives Orai3 transcription and proteolysis by harnessing epigenome differences in the MARCH8 promoter
Source: EMBO J. 2025 Sep 29;44(21):6137–67. doi: 10.1038/s44318-025-00572-4 (PMC12583688; doi:10.1038/s44318-025-00572-4)
Supplement: Supplementary file 14 — Figure EV3 Source Data [file 44318_2025_572_MOESM14_ESM.zip › EV 3/EV 3A/EV 3A.xlsx]

## Sheet: Sheet1
	TARGET	SAMPLE	CT1	CT2	CT3	Avg CT	ΔCT	ΔΔCT	Fold Change
B1	GAPDH	EV	13.684	13.741	13.527	13.6507
		NFATc1	13.639	14.074	13.927	13.88
	NFATc1	EV	20.322	19.679	19.758	19.9197	6.269
		NFATc1	14.361	14.104	14.195	14.22	0.34	-5.929	60.9266
	Orai3	EV	21.651	21.89	21.407	21.6493	7.99867
		NFATc1	21.546	21.817	21.53	21.631	7.751	-0.247667	1.18729
	TARGET	SAMPLE	CT1	CT2	CT3	Avg CT	ΔCT	ΔΔCT	Fold Change
B2	GAPDH	EV	14.571	14.467	14.374	14.4707
		NFATc1	14.284	14.653	13.92	14.2857
	NFATc1	EV	17.258	16.818	17.017	17.031	2.56033
		NFATc1	10.273	10.135	10.185	10.1977	-4.088	-6.64833	100.311
	Orai3	EV	22.548	22.966	22.371	22.6283	8.15767
		NFATc1	22.041	22.219	21.969	22.0763	7.79067	-0.367	1.28967
	TARGET	SAMPLE	CT1	CT2	CT3	Avg CT	ΔCT	ΔΔCT	Fold Change
B3	GAPDH	EV	17.07	16.901	16.827	16.9327
		NFATc1	16.839	16.774	17.036	16.883
	NFATc1	EV	16.915	17.266	17.389	17.19	0.257333
		NFATc1	9.343	9.711	8.997	9.35033	-7.53267	-7.79	221.322
	Orai3	EV	16.915	23.222	22.872	23.047	6.11433
		NFATc1	23.965	20.886	23.481	22.7773	5.89433	-0.22	1.16473
