# Supplementary material for: NFATc1 drives Orai3 transcription and proteolysis by harnessing epigenome differences in the MARCH8 promoter
Source: EMBO J. 2025 Sep 29;44(21):6137–67. doi: 10.1038/s44318-025-00572-4 (PMC12583688; doi:10.1038/s44318-025-00572-4)
Supplement: Supplementary file 14 — Figure EV3 Source Data [file 44318_2025_572_MOESM14_ESM.zip › EV 3/EV 3F/EV 3F.xlsx]

## Sheet: Sheet1
B1	Orai3	B Actin		Fold Change
EV	69602.1	68396.2	1.01763	1
VIVIT	29425.6	89292.3	0.329542	0.323833
B2	Orai3	B Actin		Fold Change
EV	90742.6	79913.2	1.13551	1
VIVIT	39541.5	66549.5	0.594167	0.523258
B3	Orai3	B Actin		Fold Change
EV	71470.3	67562.5	1.05784	1
VIVIT	17827.1	81160.4	0.219652	0.207642
