# Supplementary material for: NFATc1 drives Orai3 transcription and proteolysis by harnessing epigenome differences in the MARCH8 promoter
Source: EMBO J. 2025 Sep 29;44(21):6137–67. doi: 10.1038/s44318-025-00572-4 (PMC12583688; doi:10.1038/s44318-025-00572-4)
Supplement: Supplementary file 14 — Figure EV3 Source Data [file 44318_2025_572_MOESM14_ESM.zip › EV 3/EV 3C/EV 3C.xlsx]

## Sheet: Sheet1
B1	Orai3	B Actin		Fold Change
EV	44563.4	80005.9	0.557001	1
NFATc1	75572.1	62481.3	1.20952	2.17148
B2	Orai3	B Actin		Fold Change
EV	51461.6	80633.4	0.638217	0.999999
NFATc1	80852.9	81726.2	0.989314	1.55012
B3	Orai3	B Actin		Fold Change
EV	30549.5	73209.9	0.417286	1
NFATc1	81823.8	89927.5	0.909887	2.18049
