# Supplementary material for: NFATc1 drives Orai3 transcription and proteolysis by harnessing epigenome differences in the MARCH8 promoter
Source: EMBO J. 2025 Sep 29;44(21):6137–67. doi: 10.1038/s44318-025-00572-4 (PMC12583688; doi:10.1038/s44318-025-00572-4)
Supplement: Supplementary file 14 — Figure EV3 Source Data [file 44318_2025_572_MOESM14_ESM.zip › EV 3/EV 3D/EV 3D.xlsx]

## Sheet: Sheet1
	TARGET	SAMPLE	CT1	CT2	CT3	Avg CT	ΔCT	ΔΔCT	Fold Change
B1	GAPDH	EV	12.752	12.827	13.104	12.8943
		VIVIT	13.661	13.919	13.267	13.6157
	Orai3	EV	21.122	21.063	21.078	21.0877	8.19333
		VIVIT	21.657	21.374	16.927	21.5155	7.89983	-0.2935	1.22561
	TARGET	SAMPLE	CT1	CT2	CT3	Avg CT	ΔCT	ΔΔCT	Fold Change
B2	GAPDH	EV	14.92	15.008	15.278	15.0687
		VIVIT	15.687	16.167	15.167	15.427
	Orai3	EV	23.251	23.108	23.077	23.1453	8.07667
		VIVIT	23.464	23.2	17.727	23.332	7.905	-0.171667	1.12636
	TARGET	SAMPLE	CT1	CT2	CT3	Avg CT	ΔCT	ΔΔCT	Fold Change
B3	GAPDH	EV	15.385	15.257	15.426	15.356
		VIVIT	15.544	16.263	15.336	15.44
	Orai3	EV	22.803	23.516	22.951	23.09	7.734
		VIVIT	22.663	22.98	22.957	22.9685	7.5285	-0.2055	1.15309
