# Supplementary material for: NFATc1 drives Orai3 transcription and proteolysis by harnessing epigenome differences in the MARCH8 promoter
Source: EMBO J. 2025 Sep 29;44(21):6137–67. doi: 10.1038/s44318-025-00572-4 (PMC12583688; doi:10.1038/s44318-025-00572-4)
Supplement: Supplementary file 14 — Figure EV3 Source Data [file 44318_2025_572_MOESM14_ESM.zip › EV 3/EV 3M/EV 3M.xlsx]

## Sheet: Sheet1
	TARGET	SAMPLE	CT1	CT2	CT3	Avg CT	ΔCT	ΔΔCT	Fold Change
B1	GAPDH	EV	15.911	15.884	15.812	15.869
		NFATc1	15.768	15.615	15.84	15.741
	NFATc1	EV	16.243	16.166	16.3	16.2363	0.367333
		NFATc1	8.914	8.655	9.858	8.7845	-6.9565	-7.32383	160.211
	Orai3	EV	23.99	24.31	23.93	24.0767	8.20767
		NFATc1	23.351	23.878	23.395	23.373	7.632	-0.575667	1.49037
	TARGET	SAMPLE	CT1	CT2	CT3	Avg CT	ΔCT	ΔΔCT	Fold Change
B2	GAPDH	EV	13.707	13.821	13.23	13.586
		NFATc1	13.537	13.898	13.778	13.7377
	NFATc1	EV	18.488	18.579	18.308	18.4583	4.87233
		NFATc1	12.884	12.912	12.991	12.929	-0.808667	-5.681	51.304
	Orai3	EV	22.869	22.891	22.931	22.897	9.311
		NFATc1	22.905	22.468	23.014	22.6865	8.94883	-0.362167	1.28535
	TARGET	SAMPLE	CT1	CT2	CT3	Avg CT	ΔCT	ΔΔCT	Fold Change
B3	GAPDH	EV	13.925	13.82	13.858	13.8677
		NFATc1	13.831	13.675	13.906	13.804
	NFATc1	EV	19.445	19.195	19.636	19.4253	5.55767
		NFATc1	12.071	12.274	11.998	12.1725	-1.6315	-7.18917	145.933
	Orai3	EV	23.23	23.621	22.595	23.4255	9.55783
		NFATc1	23.016	22.917	22.59	22.9665	9.1625	-0.395333	1.31525
