# Supplementary material for: NFATc1 drives Orai3 transcription and proteolysis by harnessing epigenome differences in the MARCH8 promoter
Source: EMBO J. 2025 Sep 29;44(21):6137–67. doi: 10.1038/s44318-025-00572-4 (PMC12583688; doi:10.1038/s44318-025-00572-4)
Supplement: Supplementary file 14 — Figure EV3 Source Data [file 44318_2025_572_MOESM14_ESM.zip › EV 3/EV 3J/EV 3J.xlsx]

## Sheet: Sheet1
	TARGET	SAMPLE	CT1	CT2	CT3	Avg CT	ΔCT	ΔΔCT	Fold Change
B1	GAPDH	EV	14.791	15.28	14.609	14.8933
		VIVIT	14.964	15.418	14.659	15.0137
	Orai3	EV	24.125	23.922	24.078	24.0417	9.14833
		VIVIT	23.891	23.785	23.677	23.7843	8.77067	-0.377667	1.29924
	TARGET	SAMPLE	CT1	CT2	CT3	Avg CT	ΔCT	ΔΔCT	Fold Change
B2	GAPDH	EV	14.405	14.633	14.033	14.357
		VIVIT	15.224	14.985	15.201	15.1367
	Orai3	EV	24.279	24.385	24.267	24.3103	9.95333
		VIVIT	24.133	24	23.572	23.9017	8.765	-1.18833	2.27889
	TARGET	SAMPLE	CT1	CT2	CT3	Avg CT	ΔCT	ΔΔCT	Fold Change
B3	GAPDH	EV	14.614	14.499	14.65	14.5877
		VIVIT	15.304	15.312	14.991	15.2023
	Orai3	EV	23.845	24.019	23.848	23.904	9.31633
		VIVIT	24.051	23.869	23.56	23.8267	8.62433	-0.692	1.61552
	TARGET	SAMPLE	CT1	CT2	CT3	Avg CT	ΔCT	ΔΔCT	Fold Change
B4	GAPDH	EV	14.126	14.18	13.967	14.091
		VIVIT	14.469	14.264	14.537	14.4233
	Orai3	EV	24.225	23.804	23.424	23.8177	9.72667
		VIVIT	23.58	23.499	23.66	23.5395	9.11617	-0.6105	1.52679
