# Supplementary material for: NFATc1 drives Orai3 transcription and proteolysis by harnessing epigenome differences in the MARCH8 promoter
Source: EMBO J. 2025 Sep 29;44(21):6137–67. doi: 10.1038/s44318-025-00572-4 (PMC12583688; doi:10.1038/s44318-025-00572-4)
Supplement: Supplementary file 14 — Figure EV3 Source Data [file 44318_2025_572_MOESM14_ESM.zip › EV 3/EV 3L/EV 3L.xlsx]

## Sheet: Sheet1
B1	Orai3	B Actin		Fold Change
EV	40349.5	26140.9	1.54354	1
VIVIT	50250.4	26442.5	1.90036	1.23117
B2	Orai3	B Actin		Fold Change
EV	42765.8	82686.5	0.517204	1
VIVIT	62367.7	82464	0.756303	1.46229
B3	Orai3	B Actin		Fold Change
EV	61338.3	78977.4	0.776657	1
VIVIT	79990.5	80007.1	0.999792	1.2873
