# Supplementary material for: NFATc1 drives Orai3 transcription and proteolysis by harnessing epigenome differences in the MARCH8 promoter
Source: EMBO J. 2025 Sep 29;44(21):6137–67. doi: 10.1038/s44318-025-00572-4 (PMC12583688; doi:10.1038/s44318-025-00572-4)
Supplement: Supplementary file 14 — Figure EV3 Source Data [file 44318_2025_572_MOESM14_ESM.zip › EV 3/EV 3P/EV 3P.xlsx]

## Sheet: Sheet1
	TARGET	SAMPLE	CT1	CT2	CT3	Avg CT	ΔCT	ΔΔCT	Fold Change
B1	GAPDH	EV	13.686	13.689	13.916	13.7637
		VIVIT	13.926	14.37	13.97	14.0887
	Orai3	EV	22.633	22.63	22.595	22.6193	8.85567
		VIVIT	22.647	22.236	22.54	22.4415	8.35283	-0.502833	1.41699
	TARGET	SAMPLE	CT1	CT2	CT3	Avg CT	ΔCT	ΔΔCT	Fold Change
B2	GAPDH	EV	13.5327	13.8143	13.6539	13.667
		VIVIT	13.6536	13.7254	13.3217	13.5669
	Orai3	EV	23.1766	23.8388	23.5273	23.6831	10.0161
		VIVIT	22.7307	22.6658	22.5767	22.6578	9.09086	-0.925266	1.89903
	TARGET	SAMPLE	CT1	CT2	CT3	Avg CT	ΔCT	ΔΔCT	Fold Change
B3	GAPDH	EV	12.8136	12.8459	12.8601	12.8399
		VIVIT	12.976	12.9786	12.9181	12.9575
	Orai3	EV	22.8103	22.9763	23.3681	22.8933	10.0534
		VIVIT	21.9678	21.9477	21.6846	21.9577	9.0002	-1.05323	2.07517
