# Supplementary material for: NFATc1 drives Orai3 transcription and proteolysis by harnessing epigenome differences in the MARCH8 promoter
Source: EMBO J. 2025 Sep 29;44(21):6137–67. doi: 10.1038/s44318-025-00572-4 (PMC12583688; doi:10.1038/s44318-025-00572-4)
Supplement: Supplementary file 15 — Figure EV4 Source Data [file 44318_2025_572_MOESM15_ESM.zip]

Archive with 22 entries (16 files):
- EV 4/
- __MACOSX/._EV 4
- EV 4/EV 4A/
- __MACOSX/EV 4/._EV 4A
- EV 4/EV 4C/
- __MACOSX/EV 4/._EV 4C
- EV 4/EV 4D/
- __MACOSX/EV 4/._EV 4D
- EV 4/EV 4E/
- __MACOSX/EV 4/._EV 4E
- EV 4/EV 4B/
- __MACOSX/EV 4/._EV 4B
- EV 4/EV 4A/MARCH 3 and 8 Promoter.png
- __MACOSX/EV 4/EV 4A/._MARCH 3 and 8 Promoter.png
- EV 4/EV 4C/March 8 Expression PAAD.png
- __MACOSX/EV 4/EV 4C/._March 8 Expression PAAD.png
- EV 4/EV 4D/MARCH3 Survival.pdf
- __MACOSX/EV 4/EV 4D/._MARCH3 Survival.pdf
- EV 4/EV 4E/MARCH8 Survival.pdf
- __MACOSX/EV 4/EV 4E/._MARCH8 Survival.pdf
- EV 4/EV 4B/March 3 Expression PAAD.png
- __MACOSX/EV 4/EV 4B/._March 3 Expression PAAD.png
