# Supplementary material for: NFATc1 drives Orai3 transcription and proteolysis by harnessing epigenome differences in the MARCH8 promoter
Source: EMBO J. 2025 Sep 29;44(21):6137–67. doi: 10.1038/s44318-025-00572-4 (PMC12583688; doi:10.1038/s44318-025-00572-4)
Supplement: Supplementary file 16 — Figure EV5 Source Data [file 44318_2025_572_MOESM16_ESM.zip]

Archive with 38 entries (31 files):
- EV 5/
- __MACOSX/._EV 5
- EV 5/EV 5E/
- __MACOSX/EV 5/._EV 5E
- EV 5/EV 5B/
- __MACOSX/EV 5/._EV 5B
- EV 5/EV 5C/
- __MACOSX/EV 5/._EV 5C
- EV 5/EV 5D/
- __MACOSX/EV 5/._EV 5D
- EV 5/EV 5A/
- __MACOSX/EV 5/._EV 5A
- EV 5/EV 5F/
- __MACOSX/EV 5/._EV 5F
- EV 5/EV 5E/EV 5E.pzfx
- __MACOSX/EV 5/EV 5E/._EV 5E.pzfx
- EV 5/EV 5E/EV 5E.xlsx
- __MACOSX/EV 5/EV 5E/._EV 5E.xlsx
- EV 5/EV 5B/EV 5B.pzfx
- __MACOSX/EV 5/EV 5B/._EV 5B.pzfx
- EV 5/EV 5B/EV 5B.xlsx
- __MACOSX/EV 5/EV 5B/._EV 5B.xlsx
- EV 5/EV 5C/EV 5C.pzfx
- __MACOSX/EV 5/EV 5C/._EV 5C.pzfx
- EV 5/EV 5C/EV 5C.xlsx
- __MACOSX/EV 5/EV 5C/._EV 5C.xlsx
- EV 5/EV 5D/EV 5D.pzfx
- __MACOSX/EV 5/EV 5D/._EV 5D.pzfx
- EV 5/EV 5D/EV 5D.xlsx
- __MACOSX/EV 5/EV 5D/._EV 5D.xlsx
- EV 5/EV 5A/EV 5A.xlsx
- __MACOSX/EV 5/EV 5A/._EV 5A.xlsx
- EV 5/EV 5A/EV 5A.pzfx
- __MACOSX/EV 5/EV 5A/._EV 5A.pzfx
- EV 5/EV 5F/EV 5F.xlsx
- __MACOSX/EV 5/EV 5F/._EV 5F.xlsx
- EV 5/EV 5F/EV 5F.pzfx
- __MACOSX/EV 5/EV 5F/._EV 5F.pzfx
