# Supplementary material for: NFATc1 drives Orai3 transcription and proteolysis by harnessing epigenome differences in the MARCH8 promoter
Source: EMBO J. 2025 Sep 29;44(21):6137–67. doi: 10.1038/s44318-025-00572-4 (PMC12583688; doi:10.1038/s44318-025-00572-4)
Supplement: Supplementary file 16 — Figure EV5 Source Data [file 44318_2025_572_MOESM16_ESM.zip › EV 5/EV 5E/EV 5E.xlsx]

## Sheet: Sheet1
				Avg.CT	ΔCT	ΔΔCT	Fold Change
siNT B1	19.2331	19.2368	19.3359	19.2686	5.53238
siM8 B1	20.8877	20.9358	21.452	21.0918	7.52503	1.99265	0.251276
siNT B2	19.5583	19.281	20.1512	19.4196	6.75577
siM8 B2	20.9061	20.2	19.8044	20.5531	7.80985	1.05408	0.481606
siNT B3	21.3683	20.654	20.6992	20.6766	8.41227
siM8 B3	22.3123	22.3413	22.1622	22.2719	9.74548	1.33321	0.396884
				Avg.CT
siNT B1	13.6488	13.9822	13.5776	13.7362
siM8 B1	13.5598	13.5738	14.5836	13.5668
siNT B2	12.6425	12.7256	12.6235	12.6639
siM8 B2	12.5762	12.7175	12.9359	12.7432
siNT B3	12.2008	12.2561	12.3362	12.2643
siM8 B3	12.5251	12.609	12.4453	12.5264
