# Supplementary material for: NFATc1 drives Orai3 transcription and proteolysis by harnessing epigenome differences in the MARCH8 promoter
Source: EMBO J. 2025 Sep 29;44(21):6137–67. doi: 10.1038/s44318-025-00572-4 (PMC12583688; doi:10.1038/s44318-025-00572-4)
Supplement: Supplementary file 16 — Figure EV5 Source Data [file 44318_2025_572_MOESM16_ESM.zip › EV 5/EV 5B/EV 5B.xlsx]

## Sheet: Sheet1
B1	M8	B Actin		Fold Change
siNT	40868	31551.9	1.29526	1
siM8	36455.1	33656.7	1.08315	0.836238
B2	M8	B Actin		Fold Change
siNT	45889.7	29592.2	1.55074	1
siM8	36915.6	30105.8	1.2262	0.790718
B3	M8	B Actin		Fold Change
siNT	50504.1	41799.5	1.20825	1
siM8	32404.2	37748.9	0.858413	0.710462
