# Supplementary material for: NFATc1 drives Orai3 transcription and proteolysis by harnessing epigenome differences in the MARCH8 promoter
Source: EMBO J. 2025 Sep 29;44(21):6137–67. doi: 10.1038/s44318-025-00572-4 (PMC12583688; doi:10.1038/s44318-025-00572-4)
Supplement: Supplementary file 16 — Figure EV5 Source Data [file 44318_2025_572_MOESM16_ESM.zip › EV 5/EV 5C/EV 5C.xlsx]

## Sheet: Sheet1
				Avg.CT	ΔCT	ΔΔCT	Fold Change
siNT B1	19.5552	18.9842	12.2111	19.2697	5.73068
siM8 B1	20.6615	21.175	21.0331	21.104	7.45217	1.7215	0.303234
siNT B2	19.898	20.4722	19.9084	20.0929	7.25399
siM8 B2	21.5401	21.8908	21.3484	21.5931	8.94582	1.69183	0.309533
siNT B3	20.7688	20.5714	20.7606	20.7003	8.60857
siM8 B3	22.4509	22.1337	23.7636	22.2923	9.87106	1.2625	0.416821
				Avg.CT
siNT B1	13.5556	13.6192	13.4423	13.539
siM8 B1	13.4339	13.6871	13.8346	13.6518
siNT B2	12.6607	13.0826	12.7733	12.8389
siM8 B2	12.6618	12.653	12.6269	12.6473
siNT B3	11.9547	12.1258	12.1946	12.0917
siM8 B3	12.2964	12.3954	12.5719	12.4212
