# Supplementary material for: NFATc1 drives Orai3 transcription and proteolysis by harnessing epigenome differences in the MARCH8 promoter
Source: EMBO J. 2025 Sep 29;44(21):6137–67. doi: 10.1038/s44318-025-00572-4 (PMC12583688; doi:10.1038/s44318-025-00572-4)
Supplement: Supplementary file 16 — Figure EV5 Source Data [file 44318_2025_572_MOESM16_ESM.zip › EV 5/EV 5D/EV 5D.xlsx]

## Sheet: Sheet1
B1	M8	B Actin		Fold Change
siNT	51753.6	38894	1.33063	1
siM8	12468.9	42969.9	0.290178	0.218076
B2	M8	B Actin		Fold Change
siNT	37880.7	31840.4	1.18971	1
siM8	9246.39	22632.4	0.408547	0.343402
B3	M8	B Actin		Fold Change
siNT	34414.9	52380.2	0.657021	1
siM8	10010.7	57757.2	0.173324	0.263803
