# Supplementary material for: NFATc1 drives Orai3 transcription and proteolysis by harnessing epigenome differences in the MARCH8 promoter
Source: EMBO J. 2025 Sep 29;44(21):6137–67. doi: 10.1038/s44318-025-00572-4 (PMC12583688; doi:10.1038/s44318-025-00572-4)
Supplement: Supplementary file 16 — Figure EV5 Source Data [file 44318_2025_572_MOESM16_ESM.zip › EV 5/EV 5A/EV 5A.xlsx]

## Sheet: Sheet1
				Avg.CT	ΔCT	ΔΔCT	Fold Change
siNT B1	21.2992	21.6476	21.0301	21.3256	9.11188
siM8 B1	22.416	21.8946	22.3591	22.3875	10.4842	1.37235	0.386262
siNT B2	20.7151	21.3125	14.2298	21.0138	8.50246
siM8 B2	22.0315	22.559	22.4118	22.3341	9.48115	0.978692	0.50744
siNT B3	19.2331	19.2368	19.3359	19.2686	5.53238
siM8 B3	20.8877	20.9358	21.452	21.0918	7.52503	1.99265	0.251276
				Avg.CT
siNT B1	12.1506	12.1481	12.3426	12.2138
siM8 B1	11.8983	11.7607	12.051	11.9033
siNT B2	13.3966	12.4793	12.5434	12.5113
siM8 B2	12.8715	12.9585	12.7289	12.8529
siNT B3	13.6488	13.9822	13.5776	13.7362
siM8 B3	13.5598	13.5738	14.5836	13.5668
