# Supplementary material for: NFATc1 drives Orai3 transcription and proteolysis by harnessing epigenome differences in the MARCH8 promoter
Source: EMBO J. 2025 Sep 29;44(21):6137–67. doi: 10.1038/s44318-025-00572-4 (PMC12583688; doi:10.1038/s44318-025-00572-4)
Supplement: Supplementary file 16 — Figure EV5 Source Data [file 44318_2025_572_MOESM16_ESM.zip › EV 5/EV 5F/EV 5F.xlsx]

## Sheet: Sheet1
B1	M8	B Actin		Fold Change
siNT	40451.5	47541.2	0.850872	1
siM8	25849.9	48915.2	0.528464	0.621086
B2	M8	B Actin		Fold Change
siNT	39345.6	43279.8	0.909099	1
siM8	17680.7	37640.6	0.469725	0.516692
B3	M8	B Actin		Fold Change
siNT	38228.1	38480.5	0.993442	1
siM8	17704.7	36852.3	0.480423	0.483595
